# Supplementary material for: pYR4 From a Norwegian Isolate of Yersinia ruckeri Is a Putative Virulence Plasmid Encoding Both a Type IV Pilus and a Type IV Secretion System
Source: Front Cell Infect Microbiol. 2018 Oct 30;8:373. doi: 10.3389/fcimb.2018.00373 (PMC6232867; doi:10.3389/fcimb.2018.00373)
Supplement: Supplementary file 1 [file Table_1.xls]

## Sheet: Plasmid_annotation_RAST_HHpred
Supplementary Table 1: Functional annotation of pYR4 genes based on HHPred.
CDS no	Minimum	Length (bp)	Product RAST	Product HHpred	Probability (%)	Geneious name	job id	Protein sequence
1	79779	837	S-formylglutathione hydrolase (EC 3.1.2.12)	S-formylglutathione hydrolase (E.C.3.1.2.12); D-type esterase, oxidation sensor motif; 2.07A {Saccharomyces cerevisiae} SCOP: c.69.1.34	100	SFGH	9084835	MELIEQHASSGGWQNVYRHYSQTLNCEMNFGVYLPPKAATEKLPVLYWLSGLTCTEQNFITKSGMQHYAARHNIIVVVPDTSPRGNNVADADSYDLGQGAGFYLNATERPWNAHYRMYDYILRELPDVVMNHFPATARKSVSGHSMGGLGALVLALRNPDKYVSVSAFSPIVSPSQVPWGQQAFTAYLGENKKTWEAYDPACLILQGEKLPEIFIDQGLSDAFYEEQLRTKSLERVCSEMNINASIRYHTGYDHSYYFISSFIGEHIAYHANRLRLLA*
2	79527	225	Putative resolvase	GAMMA DELTA RESOLVASE/DNA COMPLEX; PROTEIN-DNA COMPLEX, DOUBLE HELIX, OVERHANGING; 3.0A {Escherichia coli} SCOP: c.53.1.1, a.4.1.2	98.01	MGE	6146329	MAAISHKDWLSRRQRKKQGIERAHTLGKQADQERHQKVLYYRQIKKLSIRETAEATGYSTSQVCRIQALYRPEH*
3	77943	696	Mobile element protein	Transposase, DNA; RNaseH, DDE transposase, DNA BINDING; 3.706A {Enterobacteria phage Mu}	99.62	MGE	8077270	MSLIRNAFCRLHYPVDIIAQGVRWYLAYSLSLRNLEEMMAERGIVVDHSTLHRWVIRLVPLLDKVFRRHKRTVGRRWRMDETYIKVKGQWKYLYRAVDTSGQTIDFLLTAKRDAAAALRFFRKAIRHHGEPEVVTIDKSGANTAALATLNADKSDEEAITIRQSKYLNNLIEQDHRNIKRRSRPMLGFKSFRRAQTVLAGIELIHMIRKGQYQHPESEGLSPAEQFYLLSA*
4	77761	135	hypothetical protein	Toxin protein parE-1, Antitoxin protein; toxin, antitoxin, complex, Caulobacter, TA; HET: MSE; 2.6A {Caulobacter crescentus NA1000}	97.1	AT	3446209	MLRDALRLLREKQAESHLQSLRDLLAEGVSSGTPETWNKEVVSH*
5	76777	582	resolvase, putative	GAMMA DELTA RESOLVASE/DNA COMPLEX; PROTEIN-DNA COMPLEX, DOUBLE HELIX, OVERHANGING; 3.0A {Escherichia coli} SCOP: c.53.1.1, a.4.1.2	99.9	MGE	7775919	MKAFVEEKGFRMASWYTENVSGASLQRPELLRLLDDAAPGDIILIEQVDRLSRLDEDGWQKLKHLIQEKRLVVVSLDLPTSHMALTPNAPDEFTLAMLKAINGMMLDMLAAIARKDYSDRRRRQEEGITKAKAAGKFRGRQADLLLHEKIIELRIKNGQSIRDTARLTSVSERTVIRIVNKAKMAIEKSNENK*
6	75988	696	Mobile element protein	Transposase, DNA; RNaseH, DDE transposase, DNA BINDING; 3.706A {Enterobacteria phage Mu}	99.65	MGE	9910173	MSLIRNAFCRLHYPVDIIAQGVRWYLAYSLSLRNLEEMMAERGIVVDHSTLHRWVIRLVPLLDKVFRRHKRTVGRRWRMDETYIKVKGQWKYLYRAVNTSGQTIDFLLTAKRDAAAALRFFRKAIRHHGEPEVVTIDKSGANTAALATLNADKSDEEAITIRQSKYLNNLIEQDHRNIKRRSRPMLGFKSFRRAQTVLAGIELIHMIRKGQYQHPESEGLSPAEQFYLLSA*
7	74748	924	hypothetical protein	; DUF2971 ; Protein of unknown function (DUF2971)	98.76	HP	5723449	MKNLYKYMPFRTSFFDDPLLRLTPPFELNDPFDSKPSQAAIDKKMEFFFDRGNDFEESDTNSIDIRSTYEDDLRTGLNNFGIISLSEDPSNLLMWSHYAEEHKGMVVSISCDYSTFEYHSLFTESCKLSKKEPVKVIYSNIRPGYEMPEDTIYEYFEENFHSHFATIKGDSWFYEKEYRYLLRLLEADSAIVDVQSSLENIQNPDIRLTHLDGNTYKIDASSAEKRNLLPWFLALAQGRRDISNVKFFKRLTKKSIQGFYFGSRVSEESIIEARHKIENNPLFGDSINFYRSIESPNFFQINFEQIA*
8	73268	957	Resolvase	GAMMA DELTA RESOLVASE/DNA COMPLEX; PROTEIN-DNA COMPLEX, DOUBLE HELIX, OVERHANGING; 3.0A {Escherichia coli} SCOP: c.53.1.1, a.4.1.2	99.93	MGE	9705450	MAMFVRAYLRASTSEQDAQRARDMLDRFAHEHNVIICNYYAENESGARLERPELFRLLNDSRLGDVLLIEDVDRLSRLKGDEWEKLKAIIRQRGVWVVAVNVPTTWQHLSPSANEFDSRMFAAINDMLLDMLAAIARRDYEQRRERQQQGIIKAKAAGKYRGRQINKVRYDAINRLLLSGSSWSQVQKTIGCSRSTISSAIKYAVSQSEVCIVDSPVPLSTTLFVSIENGSKFTRGKKKTQELIDWFIEAEFDGQTLGGNEYRLPMIAESDEQLKGQIEYLFSEINMIADIRNCMVIDCLLTNDQTGQGWDDCTGCWQ*
9	72786	282	hypothetical protein	plasmid partition protein ParG; ribbon-helix-helix, dimer, DNA binding, CELL; NMR {Salmonella enterica} SCOP: a.43.1.3	98.62	PARG	4114153	MAITKPPKKKTDIDNIAADAFISGAPDAQVTKPKKGVKKGKKQQITLTISPELLEKIDEKAAEIGQSRAGYINMACHNAVDHGIQIKGNKSEL*
10	72099	654	Chromosome partitioning protein ParA	ParA family chromosome partitioning protein; alpha-beta protein, Structural Genomics, PSI-2; HET: ADP, MSE; 2.47A {Synechocystis sp.}	99.9	PARA	4572426	MILTVGNTKGGVGKSTLAVNIAITRALQGRDVWLVDGDKQGSSQTAIYIRSEAGVEPGIACSFYPDGPVLRSQVLQQRDKFDDIIIECGGRDSTALRAALTLTDVLLVPFIPGSFEVWAMEHVSELIKEARSVRDNLVAYSILNKADTNPRTKDNIEVVDAIREFSEVQLIEDYIYQRKAYANAAGSGRCVKELKLRKAEKVAIDELDKIISILFND*
11	70821	978	Putative stability/partitioning protein encoded within prophage CP-933T	Plasmid segregation protein parM; PARM, Plasmid, Plasmid partition, Structural; HET: GDP; 1.9A {Escherichia coli} SCOP: c.55.1.1	99.93	STBA	8367795	MMNVFCDDGSTNVKLAWHDKKGLQGSVSANSFRTGWKVEGMGSRQTFNYALDGKKYTYDEVSADAINTTHIEYQYSDVNVLAVHHALLNSDLAPQTVSLTVTLPISEFYTPECQKNTVNISRKVENLMRPVVLNKGEVFCIESVTVMPESLPAVFTRLIEDQVGPFEKSLVIDLGGTTLDVGVIVGQFEDVTHIHGNASIGVSMVTQAALSVLKMASSDTSARVADELIIRRNQADFVKQVVNDESKTAFVIETIEASIARLGERVVDELADFKHVNRIYIVGGGAPLIEKAIKTAWSHLGNKVVMMESPQTALVQAIAAFKEGE*
12	70418	402	stable plasmid inheritance protein	STBB PROTEIN; PLASMID SEGREGATION, ACTIN-LIKE FILAMENTS, RHH2; 2.8A {ESCHERICHIA COLI}	100	STBB	1288550	MSDNRRKFTLYLHPEEANNDAQAISVIDTVSRRSRGDLFRQAFVAGLALQQLDERLPALIATMLTTTLTADQVIGLIAQTTGWKPSQASIKEVMSVIQREGGLKPVAEMLGSDPEQARKEAIQSAKKKMSGFM*
13	69609	471	hypothetical protein	; DUF1380 ; Protein of unknown function (DUF1380)	99.57	HP	2258510	MHKLTQIILDNGKMALYFDGYYVGSEDNSGDKMSLSDIATSLLKVPSVCRQVAYRTCPMQEDWCWNDVAAPVLSFPDRIGAHDSMTVEAFMARLSDHPADALCCGTFWLTEDFLEVDESLTTDEIHLAMEIAQHSHDANNGYNWEYLRWAAEQAKN*
14	69487	123	hypothetical protein	LPS-assembly lipoprotein LptE; LPS biosynthesis, LIPID BINDING PROTEIN; NMR {Pseudomonas aeruginosa PAO1}	34.8	HP	1244458	MISPAGCGRGVYYDFQYDVVTLRSLCCGFAPAGISAVPAL*
15	69232	213	hypothetical protein	; Rsm22 ; Mitochondrial small ribosomal subunit Rsm22	49.69	HP	2138040	MLACIDFQTGWPPTGDQLIAAMANDLGMCGIHDEILRLGAAQLTPCPHDSLAHSGINKGDAASRSAGVNG*
16	68548	462	hypothetical protein	; DUF1652 ; Protein of unknown function (DUF1652)	38.03	HP	6785300	MQAPLIQLLLKALRAEINDICGRVAADGYRLCDAVNPSYRPSVFQRKTRNFVVSVTETKPAEQGIDEWSNDALDSCIDAILQKNATFRTLEIRISYGENNKMLGRSWVPYVKRLPDLPVRCWFGCELLRDAVTEAKGNIADMLAALESFKQAA*
17	67650	501	Antirestriction protein ArdA	; ArdA ; Antirestriction protein (ArdA)	99.84	ARDA	6289720	MSTTTPAVYVGTYHKYNCGSIAGQWFDLTDFDSAEDFYAACSTLHADEDDAEFMFQDWEGIPSQFASETRVSWEFIDAYKHAESEGQAAAFFAWSEYSGECDYDKFDEAYRGEADSEEAYACEFVEDCGLLSEVPESLRDYFDFEAYARNLFTGGLVFVDGYVFSA*
18	67407	201	hypothetical protein	BB0689; STRUCTURAL PROTEIN, LIPOPROTEIN, CAP DOMAIN; 1.85A {BORRELIA BURGDORFERI}	93.55	HP	7393286	MKLSPETRDIIRQYKTVVNKSRQSAGLSPLKTERIIEEICYYMTCQNSVYIGGAFIIQRGQNAALK*
19	66297	357	hypothetical protein	; DUF1419 ; Protein of unknown function (DUF1419)	99.92	HP	7797846	MQLRLTQSDAVLGMNATSEAERDYWQAREKASVCHPVEITVNAFHDAAGLMYPMNWRSEADQDTETFMMREMYCGNVTEIYTRIGARYFQMRDYSNLNHGEIVERVKEVMSKIDKNLK*
20	66065	147	Succinate dehydrogenase flavoprotein subunit (EC 1.3.99.1)	Uncharacterized protein; Vps9, GEF, UNKNOWN FUNCTION; 2.7A {Legionella pneumophila subsp. pneumophila str. Philadelphia 1}	85.58	SDGF	3700680	MQFDPQIVAQAKTFVNAYRSGKRAHMPSLRFEFWQQFMTIVRAELGIQ*
21	65209	813	possible type I restriction enzyme M subunit	Type I restriction enzyme EcoKI; Structural Genomics Protein Structure; HET: UNX, MSE; 2.8A {Escherichia coli} SCOP: c.66.1.45	99.62	RE	1850962	MSQLSLEGLCRAFDSAPVMAKPVLPASPTRALPVMYINDHRCAFIKLFGETARYHHRYEVFRDLVAMSAIAIENAFLKSEVLEKTYLEIAGRYQPEDMTRIAQLLGHVVMGLETEMCDFLGSVFMELDLGSGNWGQFFTPYSLQSLMAQLLSPAIGETISKQGWVDLSEPCCGSAGMVIGFAQKMIEDGFNPSQQLWASCIDIDPKAADMAYIQLSLLGIPAEVITGNTLSMKFSRTRFTPVYYLNDWPEKFAFRDRVKAMKKVLSGFAA*
22	64091	360	FIG086910: Hypothetical protein	; DUF3085 ; Protein of unknown function (DUF3085)	100	HP	7004841	MLLFTAKTLLPVIAFIQKNNADLLLVKDEGIYVMSSIEKVKKESKRTVAYSEGFDPNVFADGSELYDACVAAVGGDDFAESIKLSDVVLDALARGQHDLHIFVTPTQIRIELEPAGETA*
23	63597	498	hypothetical protein	; CbtA_toxin ; CbtA_toxin of type IV toxin-antitoxin system	99.95	AT	9493810	MTYAEKVDMLLMRHYGVTLDDCIDLAELAECEATSQQPFEVVNRIAEKSDFSRIDTTPFMSSDHPLDATYQYYGEGKERTIEAVSVQARSAETIMTAAQLENLLSYIVCNGNRCNHFEPSELPAGAQGMLYRCEESESWVMVWIAGGWPVAVNDVFNFDGFLMAS*
24	63356	234	hypothetical protein	Transcriptional activator PlcR protein, C-terminus; ternary complex, PlcR-PAPR7-DNA, HTH DNA-binding; 2.4A {Bacillus thuringiensis}	98.6	TR	8995186	MTGYELRLWRKGMGWDQERAAEELGKCLRTYKAYEKSPAIDRIVELATRSLTLSSLLPALSGKNSAEICAVLDTLLD*
25	62881	153	Cytotoxic translational repressor of toxin-antitoxin stability system	; RelE ; RelE toxin of RelE / RelB toxin-antitoxin system	99.61	AT	2201029	MGKRGGVRVIYYVITKSGRLYLLLVYPKNEKDDLTEAEKAVLKSISQQIE*
26	62539	297	Transcriptional regulator, Cro/CI family	Antitoxin igA-2; toxin-antitoxin system, antitoxin; 1.797A {Vibrio cholerae}	98.51	AT	1516200	MKTELFNDLVESMQQMVAIEKGTLSVPAENIHRHRLPDVKSMREASGLKQNEFADVVGVSASLLQSWEQHRRIPSGSSLKLLMMIERDPAVIDALRTL*
27	61653	399	unnamed protein product	; DUF932 ; Domain of unknown function (DUF932)	99.62	HP	7183340	MRLASRFGNANMIRRDRPLTNDELARCVPSVFSEEKHESRSERYTYIPTITLLDKLRSEGFQPFFGCQTRVRDQGKREHTKHMLRLRREGQIAGKEVPEIILLNSHDGSSSYQMIPGMFRVYEWFSVWRYVR*
28	61238	450	hypothetical protein	; DUF932 ; Domain of unknown function (DUF932)	99.93	HP	8136947	MNGLVCGDTFGDIRVPHKGDVVGQVIEGAYEVLNIFDSVAESREEMKAITLRPDEQHLLATTALNYKYDGAHIPVAAEDVLLTRRHEDRSPDLWTTYQKVQENLIKGGLSGRTAKGKRSTTRGVNGIAGDVKLNRALWEMAENFKNLKS*
29	61041	237	hypothetical protein	; DUF3936 ; Protein of unknown function (DUF3936)	41.11	HP	7568415	MGNGGKLQESEKLITADNQPLNRLVIKEHDNFLTSFLIQGIDMCSTSPEFKKCLVCSIGHMTLADSIILKGRSWETAS*
30	60846	171	hypothetical protein	VapB family protein, Ribonuclease VapC; PIN domain, toxin-antitoxin, ribonuclease, DNA-binding; HET: GOL, MSE; 1.6A {Caulobacter crescentus}	71.75	AT	6671451	MISLYNGKRTLLRLKDFGMSKSLRKFILKMIQKHHVHMIEFDRDGDAIEGEEFFEW*
31	60376	324	hypothetical protein	RNA polymerase sigma-54 factor; Transcription regulation, TRANSCRIPTION; NMR {Escherichia coli}	96.14	TR	1693922	MAANSFYTQEQLELAKIQLAELPDLNASRMKGKDVLSHLREQLIELSVKKGYSVAEIKSALDLAGITVSIKAIKEAIDTGTTKSRKKPVVEKSANSKISEQAESKSS*
32	59763	345	hypothetical protein	; MobC ; Bacterial mobilisation protein (MobC)	97.62	MOBC	1674761	MSKSEKRQRTALLGSVRCFPEEKEQIQASAKSAGLSTGEFLRRSALGRRIVAKGDTRQMNEILKLGGLLKHLYSEMKKDGVMTTERSKDFSDALIATKVALMKFRADSLNNTED*
33	57836	1926	IncP-type DNA relaxase TraI	Mobilization protein A (E.C.3.6.1.-); nickase, 5-strand antiparallel beta sheet; 2.1A {Pseudomonas aeruginosa}	97.7	MOBA	5688782	MLAVVAERRRDGKSSFVQLISYTILRDDVEMSETLSPEKPFVRKSRAEDKIFNDLVGYATRNALPDSQDIIATFPDGRQQVRCDKVICETNCFSLETSSTEMDMVAMQNTRCNDPVYHAILSWPTSERPTPDQIFESARYCLKRLGMEDHQYVFAIHDDTDNVHCHLTVNRVNPASYKVAAPYNDYFTLDRCCRELELKNGWKHDNGPYMVNGDGAISRNRKFYKSAPSAARQMEHFGDKESLFSYAVDNCREKLNSLFMQSDYSWDEVHDILIAAGLELRKKGEGLAIYDVANDEQCSVKASDLHPELTLSCQQELLGKFNPASIVREVNKDGKDVLLSTVNIDSQYDNRLHRRDNGARAERRNARAEARQDLISRYKAYKTSFVRPGISADESRTRF…
34	56490	1050	DUF1526 domain-containing protein	; Abi_2 ; Abi-like protein	99.88	HP	1846065	MTITAITQSLSTPRFATYQLPILGGTSPEQCLGMYLWNKQLASAFLPVLQIVEISLRNAIHQSYVAAQEAEIEKSFPQPTWAARKEAAKSWFINVFTPINNREANRNIEAAKRQLTIDRKLHTPENIIAKLTFGFWVSLVKNDYDTRRATYLTLWPDLRAEVFPNAVDTNTRNPLSINSIGNELKEINKIRNRLSHHEPLWRNNSAYQVEEIINKVIEHYDRCLKVINWINPSNLKLLELIDNNRKMAGLCNLHALWKNKQLPAGLATLPMNLAWADSVKLDTAHTGEVVAVISATAIMIKSEKDKVVFHCIQADVDGDMTAYTMGARVHFYPQISAARYPNAKNVTRL*
35	53408	2703	ATPase involved in DNA repair	Chromosome partition protein Smc; Condensin, Smc, head domain, ABC-ATPase; 2.599A {Pyrococcus yayanosii (strain CH1 / JCM 16557)}	99.7	ATPASE	9492929	MKGSEWSKWDLHIHSPMTWMASTFKGPESIPEFIKKLGESGISLIGLTNYFFLAENEIEIIREEIDRQGFNITVLPNVEFRLAQPNKQGDWINIHCLFSEKIPTAKINQVLSNLTIATKTAAGRPVYCSELSLKESGKNISEITVNFEALCEHISSHFELFRDAIIAVCPNGYGGYRPNGEGRSKEVATQIDREGHIILDSSQDSLPVREFFLMTDRYPGANKKPVFRCSDAHGLEKTGTIFSWVKAKPTFEGLRQTLLEPEARLKLEEDWPQQRTAKVHFSRIEVEGKIFDGQEIRFKKLSIPLNEDMVAIIGGRGTGKSLILDGLQSRFTPSRPENVRARPVSPQRLSVQLSKTDGEYKEFDGIDNSYSYLHVSQGEIKDLCQEPEKISDEIKKMLR…
36	52771	537	Endonuclease	PROTEIN (ENDONUCLEASE); ENDONUCLEASE, PHOSPHODIESTERASE; 2.0A {Salmonella typhimurium} SCOP: d.136.1.1	99.81	ENA	7107465	MTIRTLRSITLAGVLLLAVSSAVAAPTIEAGFSPEGSALRLVLGTIDDARQSIRLMGYSFTSPEVVKALTDAKRRGVDVKVVLDEKGNSSKASVAAMNLLVNADIPVRTVNRFKIMHDKVLIVDNHTVEVGSFNYSRAAARSNSENALVVREMPALAQTYLTHWQSRWDLGSDWQSSY*
37	50384	2301	IcmO (DotL) protein	; TrwB_AAD_bind ; Type IV secretion-system coupling protein DNA-binding domain	99.95	TRBC	6179350	MDLKGRHGPVGNQLISRQVQGRLAERLMLAPFTVQFLLVSSLLFGVIWPATLLLSLPFNIILLVAFSDQRFRLPLRIPMDVGGFDLSTERELSWNIPLLNLNLPKIVRGEAAGTLCLGVGRGRDRGKELWLETSDALRHMQIMATTGGGKTETLYSLYLNSLCMTRGCCISDGKAQIDLAVATWSMARRFGQEDDWHVLSFITGNDDRFKKLMLGDKSRPQSNSTNPFAYGSPTFIIQLMESLLPAGNGSDEGWKDKARAMMNALVYALCYKRARDNIMLTQAVIQSYLPLVKFVGLYREALNDGWHEEGYKPMENYLANLAGFDMKLINRPSDWAQGALDQHGYLIQQFTRMLSMFNDTYGHVFPKGGGDIDMQDILHNDRTLVVLIPALELSDNEAA…
38	49309	1065	TrbB protein	THIOL DISULFIDE INTERCHANGE PROTEIN DSBG; ISOMERASE, S-(DE)NITROSYLATION, TRX FAMILY, CXXC; HET: SO4; 1.7A {ESCHERICHIA COLI}	99.35	TRBB	6845773	MSEQTVNETSIEIHGQHLQVRLNGRSLFNLNRPLDDRYQLTLEQDAGQYTIWMRQSCNGFAKLFTTDDPELANNIMNTTADALQRMAMNETRVKPLYKRGGHWLIPGVIFLFLAGAWASWLINPPHPTRPPVPVPAFQSPVKTTESAASTLLPPSVVMPARTESVSTSSPAAVNTPAQRVSLSPEEAAEARHMLATRLKNGAAKQEFTIQLSSGHPRTLYIFSDPECPNCRIFEPTVQALSAQYNVEIFPVTLIGKARTAEQVIPLLCAPAAKRADMWRSIFDIGAGMLNPTAKSEPKPASCEAGQNALARNDMAFELYHLPGTPTVISDDGRMIPLQAMTSDAALQAFLNNAQ*
39	48021	1284	TrbA	IcmP (DotM); Membrane protein, secretion system, type; HET: SO4, GOL; 1.79A {Legionella pneumophila subsp. pneumophila (strain Philadelphia 1 / ATCC 33152 / DSM 7513)}	100	TRBA	1173468	MAQPIRNDVQSGNDWTMAAVGLFITLMVAALFFRQLTIECTTTLLYWLWSLADFPRFHADAAWRINLLASTHNNAEAVSWSEFFSVMDVTAGILLIALFPLAVIGTISVRRHQISRTRRDISIHSLPRIMASFSPAIVPALTYGDKKTQLLNVDPEEHRSAQSPDEFAIEYKLVVNSRLRRELAEQKFIAQLGERLPHENGDVVKQGQLIPEFKHFSDHERAMFAIFGLQHFLDKRKEAELLLDALNRSTLKSDRKYRNKIGYPNLSLADKAFRKVAATPAAQAWIKQYGYVRTAIAALHDNDLHLPIRRYRWLKGLDRTLWYALASTGRPWPFVEGAGVISQSHWEKLAARYRVKLSKPIMSLALDGLETDLKNIGAVVDDSPPAMRPFNDEEEDDDD…
40	47245	681	hypothetical protein	; DUF4755 ; Domain of unknown function (DUF4755)	83.99	HP	2627147	MTVKYTDTYSKKWSVALAGTLSGMYLFFILPFHFIFASWLYVYRNDVDYGIRQQDIPLVWFIWASLLVVISLTTYAIYRQNKNIKAFTSYFSEKHFNEASPSNTAKSWTGLSYLALDTKNGTLLYINHPDTTIFNFFSPKDVRVMGFGMYDWKSIEVEGNTLKIYTGIPELPSVAISTGKASQLYEKINAMRNQTWTYENNVPGYVEHQAKRIADEQGLNLILPPN*
41	47005	219	RelB/StbD replicon stabilization protein (antitoxin to RelE/StbE)	Uncharacterized protein; toxin antitoxin complex, VapBC, Mycobacterium; 1.76A {Mycobacterium tuberculosis}	99.28	AT	2989922	MPNIIHSHVTASVSELKKNPMATVSAGDGYPVVILNRNQPAFYCVPADLYEQMLEHIGDQGLVELIKQKLVR*
42	44758	2142	IncI1 plasmid conjugative transfer integral membrane protein TraY	; YjbE ; Exopolysaccharide production protein YjbE	69.32	TRAY	5027067	MKKILLFMSAIALACIALPAFADGVTFDTINSAATRSSDLSRQLLVMVFGDVVNNPLQPANVSFIGQLYGVFNGIIAGLAFIWFMGVTLRATVLTGNRGKVFGRGTTMMAPVSSLAGFMALVPTPSGWSISNLAFLWMASIMGVGSANLLTDKAADTIMDGQSMIMQPVAGETITAARGIFDMYLCKVALNTEQSQMHQNGSSNTPQMSVQHSTDGKEIRITNGSAICGSARLPETTENSSGFSFSVPINSGPLENAQNTAFTAINSTLSASAENFVNAWLSYQDGVQSQLPDVESEIQQAARQYEDTINAATSAVNNEGTIRGALANYLKQSGWISLGAWYQSFATANQKVNDVAHQSPIVTGPSSIGEVGVGRLQEEIKTALLAQRKNSTFTPPLGS…
43	44086	606	hypothetical protein	PROTEIN (ENDONUCLEASE); ENDONUCLEASE, PHOSPHODIESTERASE; 2.0A {Salmonella typhimurium} SCOP: d.136.1.1	99.81	TRAX	6686856	MKNIMKAAWHAASVLFPLSEPARKPQKEQSENRQRFTKATYRAANVLLPLSETARILRAMKYSGGKLAEQARRLKQVKDESTTELLSFDDAVRASGQTREVLLSRYLRSKRIWLLLFGGAALLTLFLPVAMLISGIPFTGMLFGRTLSMSFMLAGFSGLMFVRALKNQYHLWQLQTRQLGTFSEWKAAGNWLRDIFSWQQR*
44	42893	1194	IncI1 plasmid conjugative transfer protein TraW	; Pox_J1 ; Poxvirus J1 protein	22.49	TRAW	7422280	MKKLILAACIGGVMLPVSQAFAYPVEVITSKPITLEVVPQLSTANGTLGSILSTNQQIGGAVSSGNDKIAAMIQQSTENMQQYATYAQQVQNLEEARRSYTVPESICSESASGQASQIARQAGAKQNSLASGGGVSNAAIKKVLSSKPAAPEQSQFATADIHRNYCTQEDADAWGELCNGVSDLPGGDKQVRSLLAGAGAEDKAPELTFSQEQTDAAMMYLKNSSRRDVGRALKKGEVKTDSGRQYIGMMTEHDAIQSAAEQPQLAMVAASQPNEATKDVLAETLQTPSSKAWYDQNASAEAKRAGMMSLREFESFEVNRRYANTDYQTDLQNMDGDNLMRESIRVQSLQNALLLGIKQQLQENAILSGQQLSLSSAQYYEPRLAQKLQQASAGATR*
45	39802	3078	IncI1 plasmid conjugative transfer protein TraU	TYPE IV SECRETORY PATHWAY VIRB4; HYDROLASE, TYPE IV SECRETION, CONJUGATION; HET: SO4, MSE; 2.35A {THERMOANAEROBACTER PSEUDETHANOLICUS}	99.91	TRAU	1689253	MKNPLVSALECVEEALAYASRYALGQDFTRYCDLRTTIGLTDDDKKRRPDMEASYIFVTEEGHYASVFEVEGTYCQFNEQQAITEEEKRDKALFSSYIDRLQTLLTSEFQTVGHKLSFVFERDPDKAREELRKLLAHQYRGLRRMGLDLTDILDERIEKLAPFVARERAFLVVYTSKEALATSERRDEEKRRDAILKAAPGARYGQNPLFHELEGLKIRHDTFVTTLENQFGNGDFGTRIRLMNAREFGFHLREEVERDSTSPDWKPFLPGDIKWPHGLPKGQDHSMLLAPHLNYQIFNSEPEADGSFVHLDGHWHATLALSLGPQQPETFSELFSKMSRRLPWRIRMDLMPNGLKVLGGKKMVLGMAALLPPLRSVYNSVQWLEHAGKSDPVCVMTVC…
46	38823	957	hypothetical protein	IcmS, IcmW, IcmO (DotL); Type IV secretion system, Coupling; 1.8A {Legionella pneumophila}	99.93	TRAT	7469983	MNLFPENVSALFPVTLEPCLPGDDGDTDTPAIQLDEPDNLTLCQLLTPLVSHFYYCSMTRHEAGYDCDVVLLPLTPLTEHLKAIKQSTPQVPLTERLLKAFRRWANINVELLRLTLPRRQQNFGIEQQIWGHESAVHSPAIRRRARKLTDDCCDFCGYTSKHNALIFRNSNPEDTADTNLGVACPVCACSRHLNNLGANDGVMVYLPELSPADISHLLRTVSIARQQGDKRQKQGATTILRWLAEHRAEAEAFWGTCHPGEFGQALLQARDRLREDLQQRLRHIALIPNPELISGNITADSIKPSTWLSLLNQYRSQN*
47	38379	384	hypothetical protein	; TrbC ; TrbC/VIRB2 family	95.56	TRAR	7357043	MRNVSLFVSVRLWLALSSLQVRLTSALVAGLGTVTLPAHAADGIFEMLDGVADGADNSGKSLLKLAKFGGIGLVIVGVILWVAKKKNPQISWGWVLTAFGAGFILIAIDQFIKKGQSTIQLNPVDVG*
48	37986	369	IncI1 plasmid conjugative transfer protein TraQ	; Maff2 ; Maff2 family	76.85	TRAQ	9534706	MKALASVCLGGALIALQQMMNKAAHTLSFGDVSFDAIAYAPDSMGQAKLAIDAVLTLLRAVGVLFFYMGVVRARRSLVDGHTGLSAREDIGTGLVMAITGILLACNPELLNALQKTLGLTWN*
49	37072	756	hypothetical protein	TYPE 2 SECRETION SYSTEM, GSPC; GENERAL SECRETORY PATHWAY, HR DOMAIN; 2.63A {Escherichia coli}	95.38	TRAP	1929528	MKEDYFDPDLAPDASLLPTDNTITTEEPEPSAPQVSDEKPKKRQFFGYDLSTLLVAGAALIALTVYAVWPDSPPSRAFIPDERAQQVSQPVAPASTSEPISLAHPLPISTPASPAFIATDSEEMKQYSAANREAITVLNGRTGNVEQRLAALEAQLHALTAKPVAQSPIPTTAGKVTPIKKTSRPPSTLSKTTGVTGWRVNTVYPGMAWITHNGSTWSVQAGDVLQGMTIRSIDTQRRVVVTDKGVIHQGG*
50	35807	1254	IncI1 plasmid conjugative transfer protein TraO	TraF protein, TraO protein, TraN; Helical outer membrane TM, outer; HET: LDA, MPD, MSE; 2.6A {Escherichia coli}	99.92	TRAO	7795059	MSAEKDVSRDVKKTGIIIATVIFSLIAGGFLLVSWISTPPPPASRINVDKTAGGSGKIAAESPQYREILRENNAEGAKQAQAANTSFIASVGSGTVRQVPPISQVPLPAPQTPTPSGYSQQSQPAPTGIDPDRKKALEAMLKELVIQRAAPAGQIASITGMTGGQVGGNPGGTPVSVYASWTESLAPTLTSATLSGSTSRNTDNVVIPAGSRPGGVIDTAVDSDNTNSQVLAHIPAGPYAGATLMANGVQLAGDGVNIHFTKMTWNKDTWRIDVWAAMPDTLQSSVASSVNNRYGTRILLPALAHGLGLGGQLYASANTQILSNGYNILEGRVGMPNGTAVAGTVLGGAAQQAGQVIASDAQKLPVKQVLVDRGQSVALLFMTAVKESDKETTTTADAA…
51	35079	726	IncI1 plasmid conjugative transfer protein TraN	KpBest; Calcium-activated chloride channel, Macular degeneration; HET: ZN; 2.3A {Klebsiella pneumoniae UHKPC96}	42.11	TRAN	8528768	MVGKVMDEASRGRAWQPADVVPRISTLTVNLSPGASLPVLRTTTNQASTLMFTDNTGAPWPLAAPPYNGNPDGFAVSFIPDSSVMTVQAKRQYDRGNVTAYLKGLAVPVIIDVNSGEAGNDTGARVIDSRLDLRIPQRGPQAKKMPAGQSKIGLNNPTLQAFLDGVPPKEARRLKTQGTLPDTQVWQMGDDLYIRSRNEIRDEFELTQASGDGTWLYKLPLTPEVAFSHAGKTVYLTISLE*
52	34848	279	hypothetical protein	RAS-RELATED PROTEIN RAB-11A, RAB-3A-INTERACTING PROTEIN; TRANSPORT PROTEIN, CILIARY TARGETING COMPLEX; HET: GNP; 2.604A {HOMO SAPIENS}	72.72	HP	5243082	MPCSPSARFIHHFAYHFNTLAIIQRVGLAHRPCLGCSGGGGRWCLEHQGSDICLRDYRFVLRCCRFRCRWDLGGWCITRAGWYPICRECRDC*
53	34068	723	IncI1 plasmid conjugative transfer protein TraM	TraM protein; type IVB secretion, UNKNOWN FUNCTION; HET: MSE; 1.5A {Plasmid R64}	100	TRAM	2798714	MKKNPASPVEASSAVAKENPDIEFDKHLVPFMAALKLQKEKMLNASFARKALQVALLAATVSLLQWPVNAWLVWKVANPPTKYFATYKGSVLEQHPTSEPAYSDDDVIAFGDKLIRDAFQLDFKNYRVQLSNQQQKLSETGFASYYSALTNSNLFEKVVKDKMLMSANVTRKGIIYRRGREGENGPYMWDIQYPVTLSLDGQTRSLPPQNFIFTVRVQRTDVNVKPEGIEGASIITRDAR*
54	33836	216	hypothetical protein	; CheC ; CheC-like family	69.94	TRAL	1278516	MNQIGQKICKAARDKINDYVPSTIDPWGDLPSSANLSSYSSYVPAPQSQSVTSAPISSATSGGSSSFISLN*
55	30235	3354	DNA primase (EC 2.7.7.-), phage-associated	DNA primase (E.C.2.7.7.-); Zinc Ribbon, TOPRIM, RNA POLYMERASE; 2.0A {Aquifex aeolicus}	98.67	TRAC	5549578	MQKRTYLTIMPDNKKDALRAAGRLADGNYALEYDRSEKLWFAKPDADLEKVKPWLPENTVSQPNQTTTNNLTPAEEFAQVLQDAGFIFPAGDLPELDGKKHRVYVDGQKNTSQHKNKNGDYPGGSGVYQGFMDGRPAGWYENHRASEGKVNWTSTGSHTYDPAEAIKHRALAAQKRWDRQIQSQLEFAQMGKTLARQWSKMPPAPNTHTYLARKGVPAVDGVRLDKYDNLVIPLRNTAGELRTLQYIKPDGTKNLKKDAEKTGNYFVVGGELNPQLPILYAEGYATAASLHQATGTPVVMTVDAGNMVTVSRNLKALYPDAAHIILGEDDFTKTDNKGLNKAREAATAIDGTYIIPQFTESERAQAFAGTGSFSDFNDIHSSRGLDAVRDQLSPVLDPL…
56	29959	261	traK protein	; VirC1 ; VirC1 protein	99.91	TRAK	3715522	MNICPWRDAGRRLEILGIPVVLFALYAAWFQWPETTTLYIITGIILFFRLLSFFGFTITVLWQRLIYLLRGQRLTGRPWWYRKFFE*
57	28808	1155	Twitching motility protein PilT	PILI RETRACTION PROTEIN PILT; TRANSPORT PROTEIN, ATPASE; HET: ADP; 2.52A {THERMUS THERMOPHILUS}	100	TRAJ	9362307	MLPAFDFHQHGGITGDALRSFLVHCSHNNVSDIFLQGGGPLVVDLYGRKVQASEFRIEPPQLARLMDDVFSEQIKGDLKSGKGVDRALQLTGDIYNRYGLGRGERLRFRCNFVQATIGDYDMVPALTLRTIPTVIPQLESLGLEDDLFPALLPHKGIGLVVGETGSGKSTLLAAIYQYCAQHYPDRKIVTAEDPIEFLLNFPHAILMPEQSQIGRDVASFAEHLRLSLRRAPGVIGVGEIRDLETLYGAVMNGQSGHLCLSTMHTDSPGETIPRALMLVPTELREAMAHNLLSNLQYIIAQRLLRTTDGKRQAVREYLVFDDDVREELGRLDHTRWRDWIDNHLSERKARMSDKAWALYQQGRISQHEVLTVITRRELERRMSM*
58	28020	789	IncI1 plasmid conjugative transfer protein TraI	; T4SS_TraI ; Type IV secretory system, conjugal DNA-protein transfer	100	TRAI	8824676	MKRQLLAGLLLFSTLPAFAEDAPPSEMADYLSPAVNDFNGLSDTVWQMLNDAGQTVGFQGGKAQRAWELRQILTARDTTLNNMYDFRPLISRQGYMPPVIATATDMAHITPDQIRTAYRTYNILVPARFVSNPPGWRTWLLPGLASKRIDAPDASVRPKNSKEKAVWEKAVRRGWEEGRLSADRTLEANFNRLTRDYTGMLRYSTLLQQGIIQAPDIKETQQSVTGTRDELMIGDKVKRIQDPAGFVVDKKQWKPVIRKEAQ*
59	27568	456	IncI1 plasmid conjugative transfer protein TraH	; DotD ; DotD protein	99.59	TRAH	4476180	MKLSYLATLGLFLLSGCQARQAHPPSPSLQPASANSAQLQAIQQELYLKGALNQKAPHIPASITANSQRVSVDWEGDAIELLAQLARQRGLNFAYSGVRLPLPVSVHVDNITFENLLRQLETQIGWRASLKQQSLELHLYFALPDKGGRLA*
60	25723	132	IncI1 plasmid conjugative transfer pilus-tip adhesin protein PilV	Fimbrial protein; Type IV pilin, fiber-forming protein; 2.0A {Pseudomonas aeruginosa} SCOP: d.24.1.1	91.64	PILV	4573121	MAIVLGIVLVAAPIGLERYSNYMEEQTWHVTATHLSTVSQGARRYIKDNYNDLLTQAKTGTVTVTGQALRDTGYLPPGFSLTNNNGQNYVVAIALNPTPPDKLVAFILTSGGQQITFKGQRYIAQNIAGLGGYIYPENIANGAGGGWEVNLTHFGLSGQNGHLAAYLSSDVLGTDAEESDRLYRFKVNGRPDLNKMHTDIDMGNNSLNNTNAVNAQTATVENDIKSSSGWIITQNDKGWLNATHGGGLTMTDDDWVRSVNNKGIYTGGQLRGGTIHAEGRLATDEFLQLNKIMVPGQSCEAGILTRDAEGAPLFCQKGILTSIGGGGMSRAGVNNLDIVSNGSYKVLLVTVSSLFNAGDGSHTGSASFNVYVDGGLVGIVKTSVRVDKGGSSGHYWGYQ…
61	25265	408	hypothetical protein	; Peptidase_A24 ; Type IV leader peptidase family	98.31	PILU	2412523	MLLDLRQCWLPLRFTSGFWVTGVLFTLLPGNTLSWWAALLGSCGMFLFLYAFYVGARWLRQGEDGFGLGDVHLIAALCAWLPWPLASLLSGCGFLLFIIGAVLTQKRTQPYAPWLFALLASLAVCFPQLTLFGAL*
62	25023	198	hypothetical protein	KpBest; Calcium-activated chloride channel, Macular degeneration; HET: ZN; 2.3A {Klebsiella pneumoniae UHKPC96}	42.11	PILD	8526424	MFSSLLTISLLMLLLAIPLVIQAKQFLHVHDGEALTLLQVCGVMASFVLAGSSLLLFGLHSGALR*
63	24538	486	IncI1 plasmid conjugative transfer putative membrane protein PilT	MEMBRANE-BOUND LYTIC MUREIN TRANSGLYCOSYLASE C; LYASE; HET: AMU, CIT, P6G, AMV, NAG; 2.15A {ESCHERICHIA COLI}	99.4	PILT	2244120	MLFSYQRMLYSLVLGGTLLFSVPSQAFCFNEAGIRYRVDPLLLRSMATVESSLNPRAVGMNRNKKGVVTSRDYGLMQINDRHIPQLRTLGLIQDEQDLLSNTCLNVQIGAWILAKHLKKCGVNWQCLGSYNAGFADNNGERRMIYARKVYAKYLKLKGGVA*
64	23883	594	hypothetical protein	; PilS ; PilS N terminal	99.76	PILS	6605789	MKLSNTSLRVGINQGAITLIEATMYIVLALVVLAIAVTQGGGLFNRNDASTEYNNAAELLTNTRTMLKTSGIYDFSSADTMTGALIQFGGAPANMTMVGTKTSGTAKLQNLWGGAVTVQPVATAGGQKSSFSLTYAAVPQEACITLATKISAAPSVVTTLVNGTTTNGQIAASAVGAQCTADNGSVGQNTLTFTSNT*
65	22703	1143	Type II secretion inner membrane protein (PulF)	PilA, PilC, PilN, PilO, PilM; motor, pilus, ring, membrane channel; HET: MG, ATP, MEA;{Myxococcus xanthus DK 1622}	100	PILR	5817808	MTSRKSMRLRLTALCQRLRFLPDPPRSAPALSDSLGRWLAQKTFTTTDRLALYEDLAFLLDNNLKVEKALTSMIESYGKKRPPVVFCLEDMLKALRQGKSIDQGLVAWIPRQEAAILSASVEDGDLAAALYRAITVVQGMADMKSALISTLAYPMMLLGTTFAMMKMVTVYFLPRLESLSSRDNWSGALWWLSTVSEFFVNNAPILGAVLLLLTAFIIWSLPNLTGKARQHVLDHLLPWSVYRDVLGVGFLLNFSALMRAQVKTEDALEMLSRHAPPWLFERLTATQGQVKQGDHLGLALRHAGYGFPSPRAIDKLVLLTDGDNAEVIIENFARSWLVQTVKRIKQTAALLSYLALGTNAGYMILILLATQNLTDIVGSH*
66	21316	1347	IncI1 plasmid conjugative transfer ATPase PilQ	ATP binding motif-containing protein PilF; ATPase, AAA+, hexamer, Type IV; HET: ATP, AGS; 2.648A {Thermus thermophilus}	100	PILQ	1001260	MQSEIASAFKKYPSLRIERVQLDALKALQQSRITEHAVNGDFSAQQAKVISFFKQAKEKGASDIHLLIGMNNVTTVQFRVHGDLETITQLERAEGMTLASAIVMSMCDMAEKSFNPNRSQDGRVRKEFLQGLSLFGARYAHAPSEFGLYVVMRILPDEGKSPPTLDELGYLPEQQVLIRRMVARPEGNVTVAGPTGSGKSTTLRTFSAMYLAFTGNRKRLLTIEDPPEGLIHGAVQMPIIADRNDPEALNRAWVRSISASLRLDPDAIIVGEIRDTNSVKSALTAAKSGHIVLDTLHANDSVGILDRLTDTLDIPMGQVADPQVMIGLISQRLVQLLCPHCKKSWHDVEAEMDLEKKALLTRFCQTDTLAFRQHEGCEHCYKGITGRKVIAEVIRPDAT…
67	20623	588	hypothetical protein	; PilP ; Pilus assembly protein, PilP	97.57	PILP	5687639	MPNVKFKIIPWALYLALTAPSVFAAPVTDVRTTPTAIPDTETVVPAPASSDIPPTTVFTRTEAGRALNLGQLESIQAETVLYEAQLARAKALNELQKNGYDRSLDQPFNPAPPSQDNSKKEVKGATKDAVLPHVIEITGNGKVFTALLALGNGNQVTVQVGQRIPGTDFVVKHVSINDVVVSGADQSLVSLSFAG*
68	20175	462	IncI1 plasmid pilus assembly protein PilO	; PAP_PilO ; Pilin accessory protein (PilO)	99.86	PILO	8801933	MVLHYTLPNGGTVGDFAVRLPVLYGQDIQPEFNIPGSANDASFILPVTLVKPDRPEDLLPGDQQIQHLTSYAQRINARLRLSAVDTSTQLTQGEAQSLPWRTYSFAFITDIPPDRLFAPTRFNSSGIRASSIVTTLKNNRLEYTIEGVLYAER*
69	19429	540	IncI1 plasmid pilus assembly protein PilO	; PAP_PilO ; Pilin accessory protein (PilO)	99.86	PILO	9395936	MRLRARAAKASHWAALPTEEGQAQGTLLGTVNINDITGHKRGRLQQASMALAVLPTLPADCYAVFLLPNGQYWFVAINNGMLSPFGDIVGSETAVRTAVDNFLQITAVPDGGWTVYAPAGFFPDTAIQARELIPQLSNTSGLRRARLYKTHDTQAMWFWGGPWWHCWEGISGIQSGRPI*
70	18667	654	IncI1 plasmid conjugative transfer lipoprotein PilN	PilA, PilC, PilN, PilO, PilM; motor, pilus, ring, membrane channel; HET: MEA, ATP, MG;{Myxococcus xanthus DK 1622}	99.83	PILN	3090756	MKRQLFRCVLTTLLSLPLVATAQTSLFLPNNGKNEMDRQVAIHTQILRVEAPSNNKKIDWSAVVKSPFTDTPADEFSGVAIVDEKPGAKGFISALSTQATVNVITQSTTLTTNQAVAPFQYQQESDSNNEGVNMTVLPLLMPSSSKMQLQLSLSGYDTQIQPFSSGGNTVELTKTHLKTFTQRVNIQSGQTLVLSGMSSNQGERHKTLILITPVILE*
71	17390	1203	IncI1 plasmid conjugative transfer lipoprotein PilN	PilA, PilC, PilN, PilO, PilM; motor, pilus, ring, membrane channel; HET: MEA, ATP, MG;{Myxococcus xanthus DK 1622}	100	PILN	4010420	MPLSAFGGAAIRPAALPSNGTALRGLFWQGELSGLLDNVTTRLGLSWRHEQGRIAIFYLDTRTFPVNFMDSKAGFTSKTVSGTTSSMGTSEGGLGGDSNTSQTTDMAIKSSLYEDVTNTIKSILTPDTGRMNLSAGVLTVTDTPRVLEKISRYINERNVELNRQVVLNVQVYSVEKRTQDQLGIDLDAVFNSGSVGLSLTNAFTGSASNVLSGGVSILDGKGKGSKGFIKALSEQANVSVMTEASSMTTNLSAVPIQVALQQDYASGVSTENTANVGSTSTITKSTITTGFNMTVLPFLVPQSPKMQLQFAINISDDPTMRTFSSGDTSVELTKTRLKTFTQRVNMQSGQTLVLSGYQSLGKTVDRQGVGSFRFWGLGGGANGENNKTMLVILITPVIL…
72	16971	420	IncI1 plasmid conjugative transfer lipoprotein PilN	; DUF4969 ; Domain of unknown function (DUF4969)	93.57	PILN	2019153	MKKQLPLIGLAAVLCLQLSGCAPIERIDQRDNQVTKDEKQADKHLNTLKNGAVVRDLTSQWINPYPLNALPGGSNSLPPCAVAINRPGSITLAEVSAYVSKRCHLPVVVTPDAQAMLIPSGGGKTEQLSGPVPRLTPMA*
73	16525	426	hypothetical protein	; PilM ; PilM	100	PILM	6752768	MIYWLLSIFVGLFVWSNYSPHDEAGMQSQDSSLSQRTILTVRYINEINDWRYNNPGQKDGVIPDSNFSWVSVPGLHHVLQTDRVYVYQIDQPGLMAAMLAQSRQSALVGKVVSRRLIDSLGNDMQVSVPATIPDGSLVYLN*
74	15482	1044	IncI1 plasmid conjugative transfer protein PilL	Uncharacterized protein; Type IV secretion system component; 1.04A {Xanthomonas axonopodis pv. citri}	96.84	PILL	7578325	MKIIHTSMLLPIILGGCSLPHRQPASSDALQFVDVQIQTNTQVILLAQEALKQASAMTQRSRSPTPISSFGIKSSAAPLNSAQDNPSSIRGLKNVKSLGTPGAFTLVKRSTHNQSINAVLRQIIPQGWSIEYSADLKGISQQRIDFEAYDQWPFVLDRFLIQHQLVALINWPTQRVSIAHWTAAFNPALLAKTDNKSTPTKSSSPVSPGPRNPFSASRQATESTALPRGKRTTPSATPVSSITPAIKPVIKTVAKPKNWQAEKGSTLKDTLFLWAAGEKCAVPGISNWTIAWLTSVNYRIDAPLQFEGDFRDALNSLFTLYGAAKVPLYAGVRQPQCVISVDDKEVR*
75	15204	201	hypothetical protein	; HTH_WhiA ; WhiA C-terminal HTH domain	64.2	HP	3170328	MCITVTEKDLREFHIRRAARVIQFKRACRLRARSPDKMSLSTLSSLRNLIDETEEQIAEFQQDYIR*
76	14440	702	hypothetical protein	; DUF2913 ; Protein of unknown function (DUF2913)	100	HP	4900380	MYSADNTVHHLLWCILVALRTADQEKTFTSEMARRRFIANWLDTARGNPSFRGMNAEFTTLRQLLETSDKGVPVDSTLSVLLSHASAVEQCDLFRFRSALNILMQKGWHLVICRFPENITTELMQRRQGRRKHALQLTCTENAFQPAGNMVQPITFQLLLNRTTENSEDAEMIFHTEGFQGVVANEMELDNRRIIRTLHIGTPSIPAGEWSPSKDNIWQPPKNSAPFKKESYH*
77	13037	372	putative transcriptional regulator	HTH-type transcriptional regulator SinR; biofilm formation, TRANSCRIPTION; NMR {Bacillus subtilis (strain 168)}	98.78	TR	8521412	MVPKRLKAAREAAGLSQQKLAELIGIEGISLNSRLSNYEAGRFTPSFDVIVRIAKALDYPESYFYTIDDDVAEAILQFHRHKNNAVLNPFYDAQDDARKYKTSLDEAKKMVERLLEFINKSTG*
78	12733	126	hypothetical protein	; YL1_C ; YL1 nuclear protein C-terminal domain	70.93	HP	5904305	MARICDPVAGIRIASLQKGTALNSFGTRMGQGTKISWHVHG*
79	12579	162	hypothetical protein	protein of unknown function (DUF1255); AFE_2634, protein of unknown function; HET: MSE; 0.97A {Acidithiobacillus ferrooxidans ATCC 23270}	98.4	HP	1717568	MGDEWFSMLDGEGVIYLADLVEGGLKNKRHYLVKKGDTFCISGNTAHQLHAKI*
80	11812	711	Transcriptional regulator, LuxR family	Transcriptional regulator; NP_811094.1, Putative Transcriptional Regulator Containing; HET: MSE; 2.04A {Bacteroides thetaiotaomicron VPI-5482}	99.48	TR	5239021	MSRKINKKPAHKNELEIPVIFQLYMDNLDEPCGIKDKYSIFRYANKAYHDLLNLPKGYSVIGRKDNDLPAPTSEYASLFQAHDRLVENTGKRRSSLEIHPFGREQQLSAYFFDKTPFPDAFGNIVGTFFHGRKAEHISLRFYTSECQPESLLLTLPSGFFSEIEWMIIFYLRSHLCRKEIAMTLNRSEGYIKNIIAMIYDKAGVTNTRMLIDFFREKGWHRYVPEQLLTHHHRILP*
81	9965	951	hypothetical protein	; IncFII_repA ; IncFII RepA protein family	100	REPA	2213445	MAAKVVARMQSHNWHRNHDLIELRREGYVPYTKRNDPYFTPKAMRISARSESCEALTALSMALAANCDYNPDSDYPFEIMAPFEQIAAAMGMLHVYDNGRKAYDSPLHALSVQEQLGYVIVLHGKDTDSGQNKPLRLWLTEKFFISRGIAVEEIRHWLGQFKTWAIKNGLTESLRKKYERHLLRVERIGIDLNDKPSLRNRLKQIKRWVVSPDLAKEKQEKVALLEGRLAEIEHDNTQRLDLILDQTQQNIRSLAKAKHKRKNPYYDAYVKWSTSSKVTRLDVVMQEQALQKEQPGLSHSDPETYYRLLLERAGII*
82	8734	201	Transposase	; DDE_Tnp_Tn3 ; Tn3 transposase DDE domain	99.41	MGE	7910296	MIIYYNSALLSRLLQKYEATGNTRSLEFLKRMSPVAWQHIFLNGHYTFISEGKEIDLDAMIDGLTL*
83	7015	1266	hypothetical protein	; Cys_rich_KTR ; Cysteine-rich KTR	96	HP	3018267	MNICKCFKCDTCGTLIDCRIGMSNREVQPFQFACPVCEECISFIIGHPDGTLKGAEDIVDFDGPFKGENPFVDLHLDFPAYFGEYEMGKTTFLRVVGELGEDAYYHLAQRLEVLNRLLPMQRDLQRIITQYKRGDIDKLDGICNKIPRVTLRSHKKQDVLAALYSATSIMSSPFTIHEQNEELSNELPGLYKWLHAHHHDKTVAYIDEILANNFLQNLHQDCLSLYPKLIELDLPFRATFFYDYVKEGEYSPVAARISTADFDTCNNFYKDLAEVFSKQLILLAGLNNLLHRGDHNEFEPSLKVKRRNEPRREAVSLNAFADADLGTKLQFIDKCFYKVDETAIDNRLRNGIAHYKYEYKESTQVITYYPFKEGMNREKAQEITFIEFIRKSLLLFREV…
84	6313	216	hypothetical protein	Replication factor-A protein 1; Canonical OB fold, DNA BINDING; NMR {Saccharomyces cerevisiae}	50.7	HP	4197236	MKPVLKEIVFIGKTIANIKSKIINHNPERVIRKANAPFVGDTVIFAINVKLMKVVIAPALHDLDYVVKRGQ*
85	6019	225	Orf, hypothetical	Z-DNA-binding protein 1; Structural Genomics, NORTHEAST STRUCTURAL GENOMICS; NMR {Homo sapiens} SCOP: l.1.1.1, a.4.5.0	83.85	HP	3961363	MPGATATNEADKTLAFLEAIINADDAATVGDIRPFIDDLDAVRFNRHKINRQLSKLDLASPTLEPEVIWLGHRR*
86	5315	573	resolvase	GAMMA DELTA RESOLVASE/DNA COMPLEX; PROTEIN-DNA COMPLEX, DOUBLE HELIX, OVERHANGING; 3.0A {Escherichia coli} SCOP: c.53.1.1, a.4.1.2	100	MGE	6742398	MRYAYIRVSSVDQNTARQEEAFSKAGFQIDQTYIEQASAKDANRPQLQSMLGQVRTGDTIIVHSIDRLCRNMMDMCSITTNLRSRGVSLIFLKEMLTFHADTSNPMQDLQLHMMSAFSQFERSLIKERQADGIAAKKARGEKTGRPVADVEKIPQIEALKAKGIKLKLACDNVGLGVSTYYKLRNQMKNQ*
87	3881	1398	hypothetical protein	; Transposase_mut ; Transposase, Mutator family	100	MGE	4806208	MQLVVQIAITDDSGHTRTEELMALDKSGEASNDIGLSLSESKQLLKSVQQSVIQLQADEHTRSNRKCPHCNVPRRIKGRQGIQYRTLFGIIPVSGFRVYRCDCEESTTKTVSLLSDWAGEHTHPELKYIETRWASMISYKLTTQLLKDILPLSECFNASTVRNHLCQVAKRLDAEAEAHPDRLPGCPRDWGNLPRPGKPLVVGIDGGYVRNRDDRKHNFEIIAGKSFSADVPAKRFGFVQRENCHPERRLMAHLSSQGMQANQQIFFLSDGADNLRELQFGMYPESTHVLDWFHVTMRLTVLMQCAKGLEKSEPEVGKKVSSLLESSKWFLWHGNVAVALKHIDDCVMHCDDPELNYIKLKALQKYLDEMYTYIRNNQMMIPNYGEMYRYGEPVSTAFV…
88	3781	114	Mobile element protein	; DEDD_Tnp_IS110 ; Transposase	95.67	MGE	3074032	MTITTVGIDLAKNVFAVHCVDQGEHKKVWGNRIFMRQ*
89	3201	117	Mobile element protein	; DDE_Tnp_1_3 ; Transposase DDE domain	94.71	MGE	3228324	MEIDNGYHQRYLAETAMGRYKPLNSPIQRLRDYNGQIA*
90	1932	1152	Alcohol dehydrogenase (EC 1.1.1.1)	Alcohol dehydrogenase 2 (E.C.1.1.1.1); Alcohol Dehydrogenase, Iron, NAD, Oxidoreductase; HET: NAD; 2.0A {Zymomonas mobilis} SCOP: e.22.1.0	100	ADH	3654852	MSTTFYMPPMSLMGQHAIKLLGTELQARNFNKALIVTDKALVDIKLVDKLTDELSAHDIAFAIFDGVKPNPTEKNIVQGLALLEAQKCDFVISFGGGSSHDCAKGIALVAANGGHIRDYSKGVHLSAKPQLPLVTVNTTAGTAAEMTIFAIVTNEEDETKYPIVDKNLTPIIAVNDSELMVAMPKFLTAATGMDALTHAVEAYVSTAATPITDASAIKAIELIAQNLKAAVDNGEDREAREAMQYGEYLAGMAFSNASLGYVHSMAHQLGGVYDLVHGLCNAILLPVVSRFNAAEKVERFAEVAKAMGVDTVGMTLVDAAEAGILAIEKLSASVGTDQKLSDLGVKEGKLEFMAINALNDACSLTNPRKATTEDIINIFKKAM*
91	1428	276	FrmR: Negative transcriptional regulator of formaldehyde detoxification operon	frmr; formaldehyde, zinc, salmonella enterica, frmr; 2.19A {Salmonella enterica serovar Typhimurium}	99.93	FRMR	7207690	MPSTPEEKKKVLTRVRRIRGQIDALERALENGAECRAILQQIAAVRGAANGLMAEVLESHIRETFDQNDIYSHEVSKSVDDTIELVRAYLK*
92	284	1110	S-(hydroxymethyl)glutathione dehydrogenase (EC 1.1.1.284)	Alcohol dehydrogenase 2 (E.C.1.1.1.1); Alcohol Dehydrogenase, Iron, NAD, Oxidoreductase; HET: NAD; 2.0A {Zymomonas mobilis} SCOP: e.22.1.0	100	ADH	3654852	MKSRAAVAFAPGKPLEIVEIDVAPPKKGEVLIKNTHTGVCHTDAFTLSGDDPEGVFPVVLGHEGAGIVVEVGEGVTSVQPGDHVIPLYTAECGKCEFCQSGKTNLCVSVRETQGKGLMPDGTTRFSYNGQPLYHYMGCSTFSEYTVVAEVSLAKINPEANHEHVCLLGCGVTTGIGAIHNTAKVQPGDSVAIFGLGAIGLAAVQGARQAKAGRIIAIDTNPTKFDLARKFGATDCINPNDHDKPIKDVLLDINRWGIDHTFECIGNVNVMRAALESAHRGWGQSVVIGVAGGGQEISTRPFQLVTGRVWKGSAFGGVKGRTQLPGMVEDAMKGDIDLEPFVTHTMTLDEINDAFELMHEGKSIRTVIHY*
