# Supplementary material for: pYR4 From a Norwegian Isolate of Yersinia ruckeri Is a Putative Virulence Plasmid Encoding Both a Type IV Pilus and a Type IV Secretion System
Source: Front Cell Infect Microbiol. 2018 Oct 30;8:373. doi: 10.3389/fcimb.2018.00373 (PMC6232867; doi:10.3389/fcimb.2018.00373)
Supplement: Supplementary file 2 [file Table_2.xls]

## Sheet: pYR1
Supplementary Table 2: Sequence information of pYR4 genes.
start	stop	strand	function	nucleotide_sequence	aa_sequence
323	862	+	hypothetical protein	gtgagtctaccaacggagcgatggctagatctgctagatccgaagctcgaagaagaacgatccgagataacagaggatctgctggaggcagaggggcgtgagtttgttgcggaggtacggagcaaactggatcacgccttagcggttcttgctgtcgaggcgcagcaggaagcggacatgtactggaacgcgcacaaatcggcgcgtgaagaagcatcagaggacgaacaagggcgtgtcggtacacgggttcgcattctaggcgtatcactcgttgcagagtggtatcgcaacagatttgtcgaacaggttcccggacaaaagaaaagggttctatcgacacatatcaagaagggtcggggtcatgcctatagcatgtcgcacttcaagaaagagcct…	MSLPTERWLDLLDPKLEEERSEITEDLLEAEGREFVAEVRSKLDHALAVLAVEAQQEADMYWNAHKSAREEASEDEQGRVGTRVRILGVSLVAEWYRNRFVEQVPGQKKRVLSTHIKKGRGHAYSMSHFKKEPAWAQELIQQVETRYAVLRQRATALAKIRRALNEYERQLNKTHSDEV
867	1154	+	hypothetical protein	atgacagcatctgtagcggccactgaactggcgaaactggggaaatgtgaagcgatgatcaagaaagtcgccagccatcctcgccctgccctgtcaaagcgccaacaatcgccacaggggacagatagcacccttcggggtgagttcgcccatttccggtatgaagcggcagccctgcgcttcatgagcagcactgcgggggctaagcgtcgcatctaccagctagtgttttcagcaacggtagcagcgggagttttgacactgctggcggcatggaccaccagctag	MTASVAATELAKLGKCEAMIKKVASHPRPALSKRQQSPQGTDSTLRGEFAHFRYEAAALRFMSSTAGAKRRIYQLVFSATVAAGVLTLLAAWTTS
1175	2239	+	plasmid replication protein RepA	atgagcaagagaaccaaagacaaagacctggagaaactcgacgtaatcaaagactcaccgcaaatgagcctgtttgagatcattgaatctccggccaagaaagacgactactccaacaccatcgagatctacgatgcgctgcctaagtacatttgggaccaaaagcgtgagcatgaagatttgtccaacgctgtagtgacgcgacaatgctccatcagaggccagcagttcacggtgaaggtgaagccagccatcatcgagaaggatgacggaagaactgtgctgatctacgcgggacagcgagaggaaatccttgaggatgctctacgaaagctcgcagtgaacgggaaaggccatatcatcgagggcaaggctggagtcatgttcactctgtacgaa…	MSKRTKDKDLEKLDVIKDSPQMSLFEIIESPAKKDDYSNTIEIYDALPKYIWDQKREHEDLSNAVVTRQCSIRGQQFTVKVKPAIIEKDDGRTVLIYAGQREEILEDALRKLAVNGKGHIIEGKAGVMFTLYELQKELSKMGHGYNLNEIKEAIQVCRGATLECISDDGEAFISSSFFPMVGLTTRGEFRKKGGNARCYVQFNPLVNESIMNLSFRQYNYKIGMQIRSPLARYIYKRMSHYWTQASPDSPYTPSLISFLTQSPRELSPRMPENVRAMKLALEALIKQEVISDYDANQIKDGRRVIDVRYVIRPHENFVKQVMASNKRKQQTELRAIKHGMIDHDIIDEPQRKGR
3025	3189	+	hypothetical protein	gtgtggataacagtggataagatccaagggtatgtggggacgttgcacggcaacctatgggaacgctgcacggcaacctatgggtttgttgcacggaataaatatgaaaacaccagtaatatcaatgtgttgagtggtgatttagaacgcctaacctgtctttaa	MWITVDKIQGYVGTLHGNLWERCTATYGFVARNKYENTSNINVLSGDLERLTCL
3710	3276	-	hypothetical protein	atgttggattttgtttttttggtgtttttggggttgggcatatctacggtgctggtgcgtcggtcttcccgtaaggggatggatcttgagctgacatggctccagtcgttgaaggtcgtgctggttcgtggagctgttgcattgggcctgggttttggcattggcaggcttgtattgatggggatgcagtatggtttcctgagtgagtctgtcctgagggaacatgcacttgtctccgtagcggtggttctgatctgtgggcttggttcgttcgttgcgtttcagtggatcatcgggaggatctctggaagatcgatcagcgtcgtttctgtgatcaaagctgtgatgtacgagtctggttactttgtgctgtcgatgcttatcttgttggtgatactc…	MLDFVFLVFLGLGISTVLVRRSSRKGMDLELTWLQSLKVVLVRGAVALGLGFGIGRLVLMGMQYGFLSESVLREHALVSVAVVLICGLGSFVAFQWIIGRISGRSISVVSVIKAVMYESGYFVLSMLILLVILVLFGLAYETFF
4843	3728	-	FIG01047316: hypothetical protein	atgttgagacgagaaaaccaaggagatttgttcgatgaccaggtggtgttgccatcactggagtcggttcttaccggcatatcttccagtcagcgttgtgacgatagaacaacgtacttctccgctccggatgtggacctgagtttgtacgatcacatcattgtttgcctgtctggaggcaaagactcgattgctgcgtacttgcggctggtggacatgggtgttgataagtcaaaggtggagttctggcaccatgatgttgatggtcaggaaggcagttcgttgatggattgggccttcatgcgtgattactgtcgtcagctcggggaagaactgggtatcccaatgtacttctcgtggcttgagggcggctttgagggcgaaatgctcaaagacaat…	MLRRENQGDLFDDQVVLPSLESVLTGISSSQRCDDRTTYFSAPDVDLSLYDHIIVCLSGGKDSIAAYLRLVDMGVDKSKVEFWHHDVDGQEGSSLMDWAFMRDYCRQLGEELGIPMYFSWLEGGFEGEMLKDNAYSHPHRVETPEGLLVLPRDHKRSKPGTRLRFPQQSPSLQTRWCSSALKIDVGRRALNNQERFKGKKILFITGERREESANRSKYNQLEAHACDRRYGKTARLVDAWRPVLHWTEEEVWEVIERHRILAPVPYRLGWSRSSCMTCIYNSQRIWSTIRHYWPERAGKIAQYEQTFGVTVSRKKIDVIDLGSAVAPIQISDVEALEQVSREDYTLPIFVPEGQKWVLPGGAFGREACGSD
5112	5720	+	hypothetical protein	atgaaaacgataaagcggttcatcgtatgggtgaattacggtcttgagggttggagcattttcggatcgagcgatgactgggatgaagcggtatccatccgttcggaagcgatagacgaatgcaatattgacgaggaagacatcatcttggcagaaaacaaaaacgagctggtggtaaaacctgcggccaagcaaatgacggagtggcaccgggaactggaagccgtccttatgaccttggatgactgccagatggaatgtgacggtatgacatgggcagtaagccacctactcaatgaagcgggtgtacctcatgactgcatgtatggctttgtgcgaaacgaacagaccaaggacatcgtgacaccgcatttctgggttgtcctggatgatgggtgg…	MKTIKRFIVWVNYGLEGWSIFGSSDDWDEAVSIRSEAIDECNIDEEDIILAENKNELVVKPAAKQMTEWHRELEAVLMTLDDCQMECDGMTWAVSHLLNEAGVPHDCMYGFVRNEQTKDIVTPHFWVVLDDGWLVDLRLRMWLGDHDNIPHGVFHPDNEPGLFYKGDPVQNHKGMRLGKAVLDIMTDGKLSHVKVPERQDGE
5725	6246	+	hypothetical protein	gtggaatttgattacgacaagtcagtatcaaacgcacatcttgaggccgcaggctggggtatggatgcctttaaccactccaacccatttgagagtcatgtcatctatgtgcgtgactaccgcaacgatcacatccgcctgttcaccatcaagcaggctgacttcgacacgataaagctgccgcttcaccttacctccgacatgctggcttcggtgatcgctgagttcgtatcgaaggcagcaaaagggaagttgaatacgaaggagtccgacacgctggctcctgccttggttggctatgccaaatcaacagaaacctaccggagctggcggagagtttctggagcaacagagcgattgcatatggtcatcaatatctatgcgggttctgaattgctg…	MEFDYDKSVSNAHLEAAGWGMDAFNHSNPFESHVIYVRDYRNDHIRLFTIKQADFDTIKLPLHLTSDMLASVIAEFVSKAAKGKLNTKESDTLAPALVGYAKSTETYRSWRRVSGATERLHMVINIYAGSELLRPFIARAPETVLTTQELLVFSSQVKSMDVSNHPEWFRGRR
6249	6770	+	hypothetical protein	atgaagccagttctctggatattcgtcctgatcatcgcccctttcgtcattgcgaaagtggaccaatggcgcaaacgcggcattggagacacctgggcgtggtggaaatcagagaacatgccttatgagctgcgctcggccactctgtttttgtccgaacaggacatatcaaccacacagccggtgcccatgcacggcagggttgatcaggtgtaccaaaccaagaatggggttctcattcccttggacaccaagctgcgccaggtaaaccacatctatgagtcggacattatccagctctcggtttaccgggtaattctgtcacacaagtacaaggcacccgttgccaagtacggctatgtccgaaccgttgttgagacagcggacggggatagagtc…	MKPVLWIFVLIIAPFVIAKVDQWRKRGIGDTWAWWKSENMPYELRSATLFLSEQDISTTQPVPMHGRVDQVYQTKNGVLIPLDTKLRQVNHIYESDIIQLSVYRVILSHKYKAPVAKYGYVRTVVETADGDRVRYIKTNLLSEKEVVKLWHRYQSIRSGQVKTSCSCGGKFHM
6867	7340	+	hypothetical protein	gtggcccagcttaaacataaccgcttcgtcatgttggggtccttggtagcgacggtcgtagctgccgccaatggcttgagttttctcacccttatggctggtggaatgacccttctccagttcatggcttggaagcaacaagatgctgtccggagccggtttaaagctgcgaaggatgcgtttgaagcgttgaacgtcattgcgttcgacaagcactgggtaggttcaaccgcgacggtcgccaaagtgtcgaacatgatcactccgcccgaacgactggataagccctgggcggtgcaagttctggccgtgaccaaaggtgggacgtggttcgcggtggatctgcaagtgaccggcactgacaaggttcagatgcttagcctccaccagcttagtgaa…	MAQLKHNRFVMLGSLVATVVAAANGLSFLTLMAGGMTLLQFMAWKQQDAVRSRFKAAKDAFEALNVIAFDKHWVGSTATVAKVSNMITPPERLDKPWAVQVLAVTKGGTWFAVDLQVTGTDKVQMLSLHQLSEKAAKTMLAFDLEVYEKFFGKPDVA
7351	7644	+	hypothetical protein	atggaaaaagtcaaaagcgtagatgccgtggagttcacggcagcagataagaaggcgatgacccatgcggcatacgcccagtgtttcttcattctggcccaagtgatggcattcccttccctgggggtggctggcgctatggttgctgctctgtgcggcatgatgccgtggttgaccaagttcgccaaagaggctccatcgaaagcctttggcatggtgatggcttcactctgccttgctcctgtgtacgggaaactctgtgagctggtggtccacgcgattcagggagcttga	MEKVKSVDAVEFTAADKKAMTHAAYAQCFFILAQVMAFPSLGVAGAMVAALCGMMPWLTKFAKEAPSKAFGMVMASLCLAPVYGKLCELVVHAIQGA
7649	8503	+	hypothetical protein	atgggggtagtacgagttccctacctcttggctgagctgaaagaacgcggatgtgctgatgaatctgctctggcgcaggttatgcagcctggatgccgaattggagaggaagacctgcggaagttggccgcaaatttagggcttgaagtgtccgagctggcaccagcgccagagaacgcggccaacacccggttcaaagcaaagctgagaggaggtttggcctcctttctttttgagtacgacggctgtttccgacatgcagaaggctccagccatgcagaaatgttgggtatcgagcaagaagacgacataggtcttccgagtcgagctgctgacgccatgctcctggagaagacgctttaccaggtaatcgctcgggctaagtacatgctcggcaaa…	MGVVRVPYLLAELKERGCADESALAQVMQPGCRIGEEDLRKLAANLGLEVSELAPAPENAANTRFKAKLRGGLASFLFEYDGCFRHAEGSSHAEMLGIEQEDDIGLPSRAADAMLLEKTLYQVIARAKYMLGKIDSKFVRSEQAIEFREQLAPGIFKPGYRGFRFKEAAAGDLPTVMIDGRKFNCVASIARAHGLDPVTVRRRIADTGKAADKLSNDEWKLILAKKKGKGKPFTYLDRTYSNIAQFCREHQLNTNLVYQKVKDRADSADEEFWGLIIETCKRKN
8503	9462	+	Periplasmic serine proteases (ClpP class)	atggcagaaaacaaagagatcccctgggagaaagaactcattgagaagtacatgttcaccctgcataaagagcaggtgaaagaccggcgctggcggaccatgttgcgtgtgcttcgcgcatctggtttcgtgcttctcatgatcggcttcatcattttggcatctaatccgggtgggatgccgtggcaaagcgccaaggcaggagcccctcacaccgcgtatatcaacatccgtggtgaaattgctgctggcactctggccgatgctgatcaccttatcccgtccatccaagctgcattcgacaacccgaactcacaagctatcgtgcttcgcataaacagccctggcggtagcccggttcaagcaggacggatttatgacgaagtgaaggcgcagcga…	MAENKEIPWEKELIEKYMFTLHKEQVKDRRWRTMLRVLRASGFVLLMIGFIILASNPGGMPWQSAKAGAPHTAYINIRGEIAAGTLADADHLIPSIQAAFDNPNSQAIVLRINSPGGSPVQAGRIYDEVKAQRALHPEKKVYAIIDDIGASGGYYIASAADEIYADRASLVGSIGVISSGFGFTGLMDKLGIERRAITSGEHKALLDPFSPLTSDMKKFWEGVLSKTHQQFIERVKAGRGDRLKDDPEVFSGLLWNGEQAKDIGLIDGLGSLNSVARDVIHQSNLVDYTPTEDIIRRLTQRAKLEASSFVQELSAVKVY
9478	10338	+	Periplasmic thiol:disulfide interchange protein DsbA	atgacagaacaaagtaccaaatcactacgtctcggggttgttgccgccattcttttggggctcgtaggaaccgggttcgggatataccagttcgtgaaagagaaggatctggcgcaagagatcgccaacgtgaagtctacggtcaaccaggtgaaggatgccgaaggcgtcaccttcaaaagcaaggcagagtttgaagctgctgtggccgaaagcatcaacaagtttgtcgcgcagaaacaacaagccgacatcgatcagaagtatgcccagttcgaggcagcacctgagaaggtcgaagaaggcaaacacatctacggggaccttggcgctcggttcacgctggtggagttctccgatatggagtgcccattctgcaagcgattccacgacacaccc…	MTEQSTKSLRLGVVAAILLGLVGTGFGIYQFVKEKDLAQEIANVKSTVNQVKDAEGVTFKSKAEFEAAVAESINKFVAQKQQADIDQKYAQFEAAPEKVEEGKHIYGDLGARFTLVEFSDMECPFCKRFHDTPKQIVDASKGNVNWQWKHMPLDFHNPAAHKEALAAECIAEQKGNRGFWVFVNDIFHHTQGNGGGVADLASVVTGVGADLDAFRECLGSGKYEDKVEADIQKAKSYGVNGTPATFVVDNHTGKSQLLGGAQPAQAIMAVMRKMMIESQQDDSANQ
10372	10800	+	FIG00291025: hypothetical protein	atgatcaagattacaactaaattgggatgccttctggcggggctgcttgtcctgtcggcttgctcaagcgtccctcagccaaacaacgaatacacgaaggccttggatgataccaaacaggtatgcgctgcctgtgccctggttggtaatgacctgctggttgccctcaacaagtcatgcgatacacccatgaccccggagactcttaccggcgtcatgaacagtaacccgatgtttgccgccatgatggcaattaactccattggtggaactgacttttatcaggtttaccgtgatgcggccatagacaccctgcggtgcaatgaaatggacagttggcctgatcggaccaaggtgcgtttccagcagcccgacatgcaaaaggcgctggccttgagg…	MIKITTKLGCLLAGLLVLSACSSVPQPNNEYTKALDDTKQVCAACALVGNDLLVALNKSCDTPMTPETLTGVMNSNPMFAAMMAINSIGGTDFYQVYRDAAIDTLRCNEMDSWPDRTKVRFQQPDMQKALALRVSARQQKAN
10857	12209	+	conserved hypothetical protein	atggagttacaagaagcaaaagaggctctcgatagccttcatccacacaaggcctcagcgcctttgaggcttgtcatccaccagccaggtgggattggtggaacccctactgtgggggtgaaagctattcacgcaggctttgactgggacagcaacaccatcctgatctatccggaagagcagctcacccgtttgacgccggatgaggtcgccgccatcacgaagtcagtatcgaaaggacagtcctggcattcatatcagcagttcaagaagtatcgggaacagttggccgaagctacagaagaattagtaggctcagggctgagctggagaagcattctaagggaggtagccatgattaagagcataattcagcagggagctcgtcagtttggctac…	MELQEAKEALDSLHPHKASAPLRLVIHQPGGIGGTPTVGVKAIHAGFDWDSNTILIYPEEQLTRLTPDEVAAITKSVSKGQSWHSYQQFKKYREQLAEATEELVGSGLSWRSILREVAMIKSIIQQGARQFGYMPVEKLNYARNIAKRLDEHRELVEAIASKTTLLSQCEWHIGHLATQDDFLMRLYYQVHSKWPEEDPFVRQRPPILGPSTLPEYPSELNTHLLNGEGKKNSHLAQEAEFDYGEAKQGHFYFYYIGDVNGFAIGKRDWVPVSVLIGLVSGRQWLLQKLSDGTWIDRESPLWVDWVNANLDAVMRTVAPSRERFSRNIPDELRLAEENYYADVQDVDVEERVMAHTRFDTMTHEYLRVMAITCPVKATTAFALAVPPEIYRYQHTATSK…
12219	12665	+	hypothetical protein	atgctaaaacgcggaattatcaatctcgctgctagttacatcattgttgatgccctactccggaatgcagcaatttggatctttggcttgtccttctccgttggtggcacttacgtcactggcgaggccagtacatgggtcgtttacctagccacttctggtgccatgacactctgttctgtcgtaacagcctacctgctcgtgacctatcaccgctgggggctgatgacggccagggtctggttgctattgagtgcctgcctaaacggctatgccgtctatttgagtagccacaacatccagttagtggtggcactgctttccagcctgtttattgctttgtggatgctcaagacccttgagcaaccagcagtgaaggggacgtacaaggtaatcgct…	MLKRGIINLAASYIIVDALLRNAAIWIFGLSFSVGGTYVTGEASTWVVYLATSGAMTLCSVVTAYLLVTYHRWGLMTARVWLLLSACLNGYAVYLSSHNIQLVVALLSSLFIALWMLKTLEQPAVKGTYKVIADLHRQLWGMLKGQTQ
12662	13180	+	DNA primase (EC 2.7.7.-)	atgacgacgaatactcaaaacgcgaacgccaaccaggttcggtctttacgcgacatgcttgtccccgccctgttgttctatgtggtgatgacggccatgtttgtgggtcttgacgcattcatggataaacccaccagcatgaacctgccatttatgccgttccttgtctcgatggtgagttttaccagtgacgcacgtcgagcgtgggactggcgaaacgggaccaaggttgtagccgtattgactgcggtagccatgctgttggcattcatctatcagctcgcggtcggagagatgaatctcttaggggttggtatatacccggccacagccatccttctgttggctatcacctgggtgattcgcgctatcggaaagacggcacctttccagttcctg…	MTTNTQNANANQVRSLRDMLVPALLFYVVMTAMFVGLDAFMDKPTSMNLPFMPFLVSMVSFTSDARRAWDWRNGTKVVAVLTAVAMLLAFIYQLAVGEMNLLGVGIYPATAILLLAITWVIRAIGKTAPFQFLGRHLARFGASKWVQRTAAVIVLAGGLAITVYAYWLNHGS
13183	13410	+	hypothetical protein	atgatcattgcaacgaagaacggcttgctggtggccgcagaactaatcaaggaagaggccgggtactggctactacagcctcgtgaccaaaagacgccggtcagggtgaataagcaggatgacaataaacgcgctttcacgcatatgggagacgctcttcgctgggccggtgatcctgagcttgcaaagcaattcgatgccgagggggaagaacatgcaaattcgtga	MIIATKNGLLVAAELIKEEAGYWLLQPRDQKTPVRVNKQDDNKRAFTHMGDALRWAGDPELAKQFDAEGEEHANS
13397	14254	+	hypothetical protein	atgcaaattcgtgactacatgacaaagttgtttgacgcatttagtgatgtggaggaagtcacccgagaaatgcttctggagcaggcggagctcattcatacgatcagcgataagtgtcagagcacaggcctgtttctggatagtcaggttcgtttcaaccagttcgttcaagagattgaggctgacgacaaggtagaggatcggttgcttcatgcttggtgctgggtaatggaccgaatagtgaaggctccaacatcctttcacatggatggggctgtgattttgacaatgcctctggtcgccagatacctgccaccggttgaacgggagccggaaaccatcgtggtgaatctcgatgaggactacaaggctcctgtaggtaaccaaacgctctgcgag…	MQIRDYMTKLFDAFSDVEEVTREMLLEQAELIHTISDKCQSTGLFLDSQVRFNQFVQEIEADDKVEDRLLHAWCWVMDRIVKAPTSFHMDGAVILTMPLVARYLPPVEREPETIVVNLDEDYKAPVGNQTLCELVMERRHWPQGATCATQEADGGVLYWDAPVDVVEEGRKVAGKHGMMAEIGLKHQVDAWYADMDETRLATDWNTAVITPHCLLLSYLDVLQKNKVPFDEGVQLAAEWVKQLGGEFREDTEEAPEAEATVLSLGRATAHCFKPYPDTKIFYYEA
14280	14468	+	hypothetical protein	atgcgataccaggtatttaaaacgaaggaagggggccagccggtgtttacggcaccgtggtactggttggcctctgccattgctcactggtcatctcttaactgggatgcctgtcgaatcgtagacagcaaggtggatgaaacaaggctctgttgggccaaggctctaccggctgggaaaaacaagtaa	MRYQVFKTKEGGQPVFTAPWYWLASAIAHWSSLNWDACRIVDSKVDETRLCWAKALPAGKNK
14485	15012	+	micrococcal nuclease (SNase-like)	atgaggttaggttttgtgaaaaatacgggggtttcagcgttcctggtagccatgctggtggtggcccctcaggtatgggcagaaacctttactgcgaaggttgtgggggtgtctgacggtgatacggtcaaggtcctgactgaacaaagctgtgactccgggaaagattgccggagcggcaaagtccagtaccgggtaaggctggcggaaatcgacaccccagagaagaaacaaccctacggctcaaaggcgaaacaggcgttgtccgatctggtgtttggtcgaatgattaaagtcgagcaaatcgacaaagaccgttatggccgtctggtcgccaacctttatgtcgatggcaaatgggtcaatgccgaaatggtccgttctgggagtgcgtgggtg…	MRLGFVKNTGVSAFLVAMLVVAPQVWAETFTAKVVGVSDGDTVKVLTEQSCDSGKDCRSGKVQYRVRLAEIDTPEKKQPYGSKAKQALSDLVFGRMIKVEQIDKDRYGRLVANLYVDGKWVNAEMVRSGSAWVYRQYAKTPELFKLEAEAKADKRGLWALPESERTPPWEWRRKH
15070	15342	+	DNA-binding protein HU-beta	atgaacaaaagtgaactgattatgaaagtggccgaagacgctgacattagcaaagcaaaggccgaagctgcggtaaatgcgctgatcaactcagtgacagaggagcttaaagcgggtgggacagtagcgctcactgggtttggtactttccacgttaaggaacgcgcagcgcgaaccgggcggaatccccagactggagagaacatccagatcgcggcggccaacattcctgggttcaaagctggtaaggggttgaaagactccgtgaactag	MNKSELIMKVAEDADISKAKAEAAVNALINSVTEELKAGGTVALTGFGTFHVKERAARTGRNPQTGENIQIAAANIPGFKAGKGLKDSVN
15431	15712	+	hypothetical protein	atgagattgtcgtcaactcaaaaggacgttctgttcattctatacgcaattgaggccggtggaaaagccgagcctgtaccaggtgtaaaaatactggagatgatcaactcagctcgccagagcggtattcatggaacgaacttccgaacgtcatgccacacgctggtggagaacggcctgttgaacaaataccggaatgcttctttaaatctggcctttaggctgaccgacgacggtagggaattagcaagagagatatattgcaagcggacaagtggttaa	MRLSSTQKDVLFILYAIEAGGKAEPVPGVKILEMINSARQSGIHGTNFRTSCHTLVENGLLNKYRNASLNLAFRLTDDGRELAREIYCKRTSG
15851	15735	-	hypothetical protein	gtgagcaaagctatttccctcatcagagaaaccccgtaccttttgcaacgtaaagaggtaaaacaatccatgctgtctgagtttgaagaaaaattcgctcactacctacaagattag	MSKAISLIRETPYLLQRKEVKQSMLSEFEEKFAHYLQD
16434	16132	-	Transcriptional regulator, ArsR family	atggcaagaactcttgaccaaatgctggcaacagaaaagcctgaggttgttgccaaagcacagaaagcggccactgagatgttactgaacatccacttggctgagcttcgtgatcgcatgaacctcacccagggggaaattgctgcatctctgggtgtgagacaaccgacagtctccgagatggagcagcctggacgagatctcaagctgtcgtccattaagcggtacgttgaggcctccggtggcaagctacgcctcgatgttgagctcccggacggcacccactacggttttgctgtttaa	MARTLDQMLATEKPEVVAKAQKAATEMLLNIHLAELRDRMNLTQGEIAASLGVRQPTVSEMEQPGRDLKLSSIKRYVEASGGKLRLDVELPDGTHYGFAV
16789	16439	-	conserved hypothetical protein	atgtgggtcatcgagacaaccgacacctttgatgagtggttcgatgctctggatgataccgatagagcaaacgtgctggcttcgatgatggtgctgcgagatagaggccccatgctgtcgaggccatacgcggatactgttaacggttcatcctacagcaacatgaaagagcttcgggtccaaagcaaaggagatcctatcagagcgttctttgcgttcgatccaaagcgtaaggggattcttctctgcgccggtaacaagaccggggacgagaaaaggttttatgaagtaatgatcccaattgcagaccgtgagtttgcggcgcacttggataaattgaagaaggagtga	MWVIETTDTFDEWFDALDDTDRANVLASMMVLRDRGPMLSRPYADTVNGSSYSNMKELRVQSKGDPIRAFFAFDPKRKGILLCAGNKTGDEKRFYEVMIPIADREFAAHLDKLKKE
16952	17500	+	hypothetical protein	atgaacaacctacccctactgctcgatgcaagagaagccattgactactaccaccagcatccaggcatgactgatgcagaaaaggcctatgtggtcgcgttcctaagcggagaggggcgttcaaacagtcagatcagagaggatctgggtattgagaaggtctatacggttacacacctgaaacgcgccggtacgctatcggaggaagagctaacactctggctcagaaatccacgcaagatcaccctggggcatgtgagggccgtggctaagttacctttcagcaagagagaaaagctcctgagggatctcctgcataccaggacaccggttcataaatttgaggcgatagcgaagggcaaagaagtggacagggatgcagacattaagcgcctggag…	MNNLPLLLDAREAIDYYHQHPGMTDAEKAYVVAFLSGEGRSNSQIREDLGIEKVYTVTHLKRAGTLSEEELTLWLRNPRKITLGHVRAVAKLPFSKREKLLRDLLHTRTPVHKFEAIAKGKEVDRDADIKRLETLMSDATGRPIKVRYNPAKRSGELTLGFFTLDDLDDVCKALGFDPSEQM
17813	17622	-	hypothetical protein	atgaggttctttgctatcaatctggcatccaaagggacagccagtctgtcaattctgcctctttcatgggcaacaatgagttgcgccttccaagctatcccggaaagagaagcatcaggttctttacctgagcttctcatacatcttgcgtttcggtacgccgccagccactcaggtctggttgagttataa	MRFFAINLASKGTASLSILPLSWATMSCAFQAIPEREASGSLPELLIHLAFRYAASHSGLVEL
17841	18035	+	hypothetical protein	atggacgaaaaaattacctacgaagaaatgcttgaacaactcgaccagaaaggcatccgcgtcaccaacggggcgagacggctttatgtcgcgttgaacaacggagtcaaagctgaggtgctgggtaactgcggtcccgccacaatcagcttggttgacgggatgattgttgtggaagaacaaactatccattaa	MDEKITYEEMLEQLDQKGIRVTNGARRLYVALNNGVKAEVLGNCGPATISLVDGMIVVEEQTIH
18333	18956	+	hypothetical protein	atggattcaagaaaaaagatagctataaaaaccggtgtcaactggtcagctattgctcagttagtaacggaaaacgcactagaaaaggcaagacgggagattaaacctgatataaccactcacagtttggaaggcaagcgtcggagcggagtacaccagggcgtttgggaagttgttgccaagttgcttccacttaatcaagcgtgtgctgaacaagttgcaaggaacctgaatcccgaaccgcagtttattcacgaatttgattgggagggattagaggagcactttaattcgttgaagaacgctaaagcctgggtaaaaggagtcactcaaaaaggccattctccacttgaatctctagtgccttgcggattggatcaaaatgttaaaggcaaactc…	MDSRKKIAIKTGVNWSAIAQLVTENALEKARREIKPDITTHSLEGKRRSGVHQGVWEVVAKLLPLNQACAEQVARNLNPEPQFIHEFDWEGLEEHFNSLKNAKAWVKGVTQKGHSPLESLVPCGLDQNVKGKLGDKVEADVWAQGRDYGIAEALLEGYLLDAKCTYEVMSSDLYVPQKSIHPLTIAKANLSDSGMSGFKSFLGEEEK
19306	18971	-	FIG01049580: hypothetical protein	atgaaacatgtactgaatatcgcgctgatggctgttgttgttcttggcctggctatgcttgaggccaccaactggggttacgcagtgctggctatcccggcagtgatttgggccaagccggtgctcaaccttctgcacaaactgccggttctggctgctgctttttggattctggttgctgttttcgcgtggcaagcggcacttgttggtatcctgttctatggcgtacttgcgacccctaaagcgccagcaaacaccaatggcaagaaaagccgaaaagccaatctgatgggcacttacagctacgactttaaaaccggagaatgctttagctaa	MKHVLNIALMAVVVLGLAMLEATNWGYAVLAIPAVIWAKPVLNLLHKLPVLAAAFWILVAVFAWQAALVGILFYGVLATPKAPANTNGKKSRKANLMGTYSYDFKTGECFS
19430	19891	+	hypothetical protein	atgtacagataccgtctggaaagggatgtgcaacccgaaggccttgtgttcggttattttggtgtaaacggctctacggccacggccaccgaggacgatcacacggtcagaaagtggatagggtttaccaaggtcaacggagggaggcgattcatagtcggtaatgcttttgcttttcgggcgaccgacgttcgagagctggctacggcggttgatcctgtcgggcctgaaaatgaaatccacttggaaaggattattcgggatgctgatgtcttggtgccctgctgggggagccgaactaagctgcctaagtctttgcatgttcatttggacaggcttttagagcagcttgttgcatctgggaagccggtattggcatttggcgtgactggttcgggg…	MYRYRLERDVQPEGLVFGYFGVNGSTATATEDDHTVRKWIGFTKVNGGRRFIVGNAFAFRATDVRELATAVDPVGPENEIHLERIIRDADVLVPCWGSRTKLPKSLHVHLDRLLEQLVASGKPVLAFGVTGSGDPKHPLMLGYSTKLVPWGGK
19894	20391	+	conserved hypothetical protein	atgtcgatgcttgaagcacgttacttcgtggcaaagataagcgatgcacaggccgtgctctgcgatgaggagctggcagcactggaaaggctgatccggaaggttgatgatggccgcagagcaaatggcaagagctcgcttacttgcgttgttgtcgaagaagattggccgaactggcagcaaacggttgactctgtactttcacttgctgacgggaaagacaacgattggaccaatgccacaccagaacaaatcaaggccttttgggtcgatgactcagtttggaaaactctggatggccgggataaatggattgaagatctcgacctgctggtggacggttccccggtggcttctgagtgggaaccttttggcttggaatcagggcagtctgtcgtc…	MSMLEARYFVAKISDAQAVLCDEELAALERLIRKVDDGRRANGKSSLTCVVVEEDWPNWQQTVDSVLSLADGKDNDWTNATPEQIKAFWVDDSVWKTLDGRDKWIEDLDLLVDGSPVASEWEPFGLESGQSVVIRGGWIEGNALSDDGVPLVQAFVAWKQGQDCH
20588	20758	+	hypothetical protein	gtggaaggtatcggggtctgctcttcgtgcccggatgctctcaatcaattcgcatcgaccagccaggaacaagcaactggacaggatgactaccggaacagtccagaatggaaggatttttcatcacgcattggtaatgcactatgcgggggccggagcaaagcaaagtaa	MEGIGVCSSCPDALNQFASTSQEQATGQDDYRNSPEWKDFSSRIGNALCGGRSKAK
20953	21885	+	FIG01206602: hypothetical protein	atggaacaagcaattcaaagttacttggctgacgaccggcaatatcaaaacaggattaccgcagctctcagccaggttgaagagaaaggtgcagagtacgaagctctttgccaacagcgtgctcagttggggatctggcaaaaaattataacgttctggcagtttcgtcgagacatcgccgttatacgttcagcactaaaaggccataacagcgatttgcggtatttgcgccgtgggagagaccagctcaaagagggattggtttctcgggccgtgaagcaagcgattgacggtagccagattctggaacgaatcacccaagctcaagataggcttgacgccgcatctcgactccacgagagcaacaagcgactggtggacatggggcaaaaagcctta…	MEQAIQSYLADDRQYQNRITAALSQVEEKGAEYEALCQQRAQLGIWQKIITFWQFRRDIAVIRSALKGHNSDLRYLRRGRDQLKEGLVSRAVKQAIDGSQILERITQAQDRLDAASRLHESNKRLVDMGQKALREISEASSSVSSAQTMEVLDLVTDNKGISVMSSMSNSSASSEIDDAKRAVKAFANALGDHRDIVGSLHHSMATEFIDLGMDFAGLNDGFDFGSVFSLFSLSSASSSLDKVESRVESLMPDLKRAASNSAAEYARVNEEFFGLKQQACCQVHELLVTNGIDVSVKRVESAVNSYRVGR
21959	23422	+	Cell division protein FtsH (EC 3.4.24.-)	atgagcgatattacacagcaaatggacaaacttgagattccaatcaagttgtcctttccagtcatcaacgttagcacttttgagctgggccgcgcagagagcgttttctctgacattgcaaagaaagtcggcaagcactttattgtaatgccattcaagaagctgcctgatccaggcacgatgaaggcaatggtggacgagtccaagaagtcctccaaaaacggagttgtcgtgttcgacactttctttttcgaccgccaacgtgcaaacccggaaacactcccagccctcaagtcatcactgacctatctggagaatgaggggatcaactacatcatcgctggcaaagacgtcttcaatgaagagttcgtttatcacatcgatctcccggctatgagc…	MSDITQQMDKLEIPIKLSFPVINVSTFELGRAESVFSDIAKKVGKHFIVMPFKKLPDPGTMKAMVDESKKSSKNGVVVFDTFFFDRQRANPETLPALKSSLTYLENEGINYIIAGKDVFNEEFVYHIDLPAMSNQEILKLLQTCEDNVKDGGVFESNERAVIANHALGLSHTQMKNVFTYSAYLKFKGEEYLGEIRKEKAHILRDVGLDVLEAIDIGNVGGLENLKEFLQIRKAGWDKDLPVKGVLLAGVPGGGKSLTAKAAAGVLGTTLVRLDMGRFYSKYLGETERQFNRALQTIEQIAPVVVLIDEMEKFFGNADGEHEVSKRLLGSFLYWLQERKKKIFIVATANRVQSLPPELMRAGRWDRAFFIDLPSVAERQKIFEIHLAKQKANIAAFDMP…
23578	23907	+	hypothetical protein	atgtacaaacaagacattgagaaggggattgagctgctcaagctgtgcagcaaactccagtcagaaaaagatggagtggatagaccagagcctctggttatcgacaagagtaaggtgctggaccagttcgcccgagacgtttccacatcgatcacctacatgagttcgttgttcaagctcatccccatgatggaaaaccttaccgagcttggccgaaagctggagaaagaaggaaagatcgaagtttctctcgggcaagactattccattgccgcgcttaactttgttatgtcggaacacggcatgacacccgaaacaactcaggagtga	MYKQDIEKGIELLKLCSKLQSEKDGVDRPEPLVIDKSKVLDQFARDVSTSITYMSSLFKLIPMMENLTELGRKLEKEGKIEVSLGQDYSIAALNFVMSEHGMTPETTQE
23912	24304	+	FIG01206499: hypothetical protein	atgagccatatcgtaaaaggcaaggtgcaggtcgcctacaaagacaaagagctgctgttgaaggctctggagggagttggcgttgttgttgaaaacgaaaagctgtaccgcgtgggcgctggctacaccttcgagaaatacccgattgttctgatcgaccagaacaacaaggagcaccggattggctacaaggaaaaaaacggtgtttgggagcagtaccaggaaaactacggctcttatggccgctggacgcagcaggcaagcagcaaggtgcaggatcgctacattgccttccactacgagcagcagttgaaagaggaaggtttcagcgtgacggtgaagcagcatcacgatggcactttggaactggaagctgaggaagctgtttggtaa	MSHIVKGKVQVAYKDKELLLKALEGVGVVVENEKLYRVGAGYTFEKYPIVLIDQNNKEHRIGYKEKNGVWEQYQENYGSYGRWTQQASSKVQDRYIAFHYEQQLKEEGFSVTVKQHHDGTLELEAEEAVW
24353	24547	+	hypothetical protein	gtgaaaaaggtaaacatcaagatcaagggcggcaagattgctgccgatttcacggggttccagggtaagacctgtgaagcgctggagcagcgtattcgcccggaagagctcgaagtcgaagaaaaagagctgaaacccgagtaccacttcaatgctggtcaaacccagcacgaaacggaacagaacgaatggtga	MKKVNIKIKGGKIAADFTGFQGKTCEALEQRIRPEELEVEEKELKPEYHFNAGQTQHETEQNEW
24592	25725	+	hypothetical protein	atggtcgcagctcctgcggcctttgccagtgactttgtgactggcgtaatggtagggcaaatgctctcagatgactcaggcagcaagaaggcagaggacacaggcccggagagcaaaacggtcattgattaccatgacggtcagccggttgtgaccaaagtggaggccttcaaaagtaacaaatggcgcaagctggatggccctcagggtggctattttgtttgcccaggtgaataccgtagctatttgggaaggctgcgttgtcgcgttcatgacgacgggttcaatggttttatgggcggtatgactgatgctcaggagctaccgctccaagaagctctgaccaagttggaaggtaaacccatctccctgcaaaccattgaagtccacggcaacaac…	MVAAPAAFASDFVTGVMVGQMLSDDSGSKKAEDTGPESKTVIDYHDGQPVVTKVEAFKSNKWRKLDGPQGGYFVCPGEYRSYLGRLRCRVHDDGFNGFMGGMTDAQELPLQEALTKLEGKPISLQTIEVHGNNLAVKYQLAPPAQTHVKTQDLGVVKQDGETQKSASQQSAPSTVTAPKSEPPKQISAAQDTDRNTSAFQSPFEEVSDSMIGLMDSSFVKVIAGLMLVFGVASGIMRQSPSGIVMGIMPAIMIMTAPTVIRTVLDTGAASTKPVEDSGSSFPFFLVAIVPVLIFFAYRAFMNNRSDSEIDELLREARRAERAERPSNEPPSVDELRERQQQNPEREPVVVSSSAPAPKVQKEEPIEVQPGKRKIILD
25737	26084	+	hypothetical protein	atgagcaaaaagcgcatcgtaatcaaaaatggtgaggtctgcgggtttgccgatgaggtttccttcaaaggccttgacgtacaggaatacagtaaaaaaagggtttcgcgcatcgtgccgacgaacggatttctaatgatcgcgttctacgttattcgcggactttgttcagacgagtcaaagattgcggcatggactcgtgtttggcgttgccagtggaaggtgctgatcgacggtaaaagctatggcccattcagcagtcgtgcggatgctatcgcgttcgagaaggacgagatctacaaacaaggcaaattctttgccgatgccactcacgaggcggcagtatga	MSKKRIVIKNGEVCGFADEVSFKGLDVQEYSKKRVSRIVPTNGFLMIAFYVIRGLCSDESKIAAWTRVWRCQWKVLIDGKSYGPFSSRADAIAFEKDEIYKQGKFFADATHEAAV
26084	26509	+	hypothetical protein	atgacacgggcggctatggccgctctgttatccgcgttggtaataggctttgtgtctgatttggctgcaaaagagctggtggtaagccaggtggctatagacaagtccactgaggtggagaaagaagctaccttccacaaccgcaagtgggtgttaaggacggggcaggttagtggattcttcatctgccaaggagataacaaagacatttactaccggcatgacagggtgggcgctcactgccagaagacatcgactgggtggcgcaatgtactgggtctcagggacgatgttccggaagttgagctgagcgtgtacctggggaccgttgaaggtgtccccgtgaaagttcttcatcaggaagtggatggttacgatctgaaagtgcagtacaaggtt…	MTRAAMAALLSALVIGFVSDLAAKELVVSQVAIDKSTEVEKEATFHNRKWVLRTGQVSGFFICQGDNKDIYYRHDRVGAHCQKTSTGWRNVLGLRDDVPEVELSVYLGTVEGVPVKVLHQEVDGYDLKVQYKVARKGSANE
26514	27065	+	conserved hypothetical protein	gtgcgccagtcaacaccgatggtgaagattaaagtcctgccgagtttcgtaggggttcccttcccgtcggtgctacttatcgttgcggggctccttaatggccctttgtggggctttgccgcattcgtctttcatatcgtcatcaagcggtacatctacagagaataccggaggttgccatatccgatgccaaccggctcaaggcctatggatgagttgagcgagctccttgtaaaggggataccggaggaatttttccggcggcttgacgcagcttgcagctctgatgcgtcagtacaaataacctgcccaaagaaataccggctgctcaaaatgtcgttgaatcgctatgcaaaccgcgctggttgttaccctcagttccgggagggggatgaaata…	MRQSTPMVKIKVLPSFVGVPFPSVLLIVAGLLNGPLWGFAAFVFHIVIKRYIYREYRRLPYPMPTGSRPMDELSELLVKGIPEEFFRRLDAACSSDASVQITCPKKYRLLKMSLNRYANRAGCYPQFREGDEIAIEVTEQRPRKAGAGKGLPSIQDLKVSEGVLSEPDQPIEIQKDKRKIILD
27212	27646	+	hypothetical protein	atggcgtaccttcattcccgatttttgatggcggtgactccagtagttgtctctgtgctaatggcgaccctcgccatgaaaatgtttgagccgagactctttgtttctgtcagcgaaaaaggctggttccctttgtcattgttcgtctcgataccgttttacttctacttgagttacttgcttgagatagaggagaagagacgtacattccgggccaatgtgattggttttttgcgtggagtttcggaagagatccgtcgttcaaccagagagcatagagatcaaggtgagacaagacaaggtggaacagagctggggagtattgatgaactacaaaggggcgaggccaaagagccagaagacatcagctctacatcggaccagaaagaacaaggcact…	MAYLHSRFLMAVTPVVVSVLMATLAMKMFEPRLFVSVSEKGWFPLSLFVSIPFYFYLSYLLEIEEKRRTFRANVIGFLRGVSEEIRRSTREHRDQGETRQGGTELGSIDELQRGEAKEPEDISSTSDQKEQGTPKRDKRKIILD
27649	28194	+	hypothetical protein	atggaacaaatcagaaaaggcctaactctcgaatacgcaaaagagaagcgtgagaagctcttggcggagctcaaatcagatgaacactacaaccagactgaaacagtagcctatgggcaccacgacccgctcagcgttcctgtggcagcttgcgatagttgtcatggccgggcgcaaatgcagaaggttataggtcctcctgtgcgctggaatatggtctgtctgggttgtgggaaggccatccagcaaatccagaaacgaccgtggcaagcagcaatggcgtggaaccaaattaacttgggaacacaggactacagacaactgcccctctttggacttgggagcctgtctcctgagtcagcaagacagagaatggtgggaatacgcaggaacctggag…	MEQIRKGLTLEYAKEKREKLLAELKSDEHYNQTETVAYGHHDPLSVPVAACDSCHGRAQMQKVIGPPVRWNMVCLGCGKAIQQIQKRPWQAAMAWNQINLGTQDYRQLPLFGLGSLSPESARQRMVGIRRNLELRKSLAGIERTIAHKEGQRPPGKEYQQRLEAYLQWAMLALRLLKVKAS
28311	29249	+	Phage protein	atggctgttatcaactcactccgcgctctcaaaggcgtaaccgcccccgaagaactgaaaaaaggggatggattcactatctctcctcagcttctgctggaggaagaagggtttaacacccgtggcgctttctgcgagaactactacgagcgcccggacatcaaagctggtattcgagtgctggccgatgcttacaagcgtggcgactatgttccgccgatcatcgtcaaagttatcgacggaaaggtgtatgtccgtgaaggtcatcgccgtcgccgcgccatcctgcttgctatcgaggaaggtgccgacatccagttcgtgcaggtcgtagagcacaagggcgatgaagccgaacagagccttctgatcgccaccagcaacgatgggctccctctt…	MAVINSLRALKGVTAPEELKKGDGFTISPQLLLEEEGFNTRGAFCENYYERPDIKAGIRVLADAYKRGDYVPPIIVKVIDGKVYVREGHRRRRAILLAIEEGADIQFVQVVEHKGDEAEQSLLIATSNDGLPLSPLERAVIYARLANWGWSDQMIAQRVGRSAEHVRIARALLEMPLELKRMIQEGSVAATYAQELYNEHGTNAVEILKKAQEEQANGNDGKKAPKKLTKKSVEKGPRLGKKVVEAMHRGVSSITSRLDNIKPNDDGETFTLTLSREDVDAFQELKAKLAELEPKTDESNEDQQELDLAGNQ
29249	29446	+	hypothetical protein	atggggcgctgtactgttgaggatgccatccagttgctggaagggggaaccattgttgcggtcgtaccggcgtcatccggaccagatacgctggtggtttcctctatcaggcttgaatccggactgacagtacagttttcccctccagcggcagccagtgtcagtgttcagctcgcggagctcgatgatgaacagtga	MGRCTVEDAIQLLEGGTIVAVVPASSGPDTLVVSSIRLESGLTVQFSPPAAASVSVQLAELDDEQ
29684	29926	+	hypothetical protein	gtggcgaagttgaaggtttatggcgggatcacttatggggccgaggggcagttgagaactgtcgttgcggccacaagtaagagcaaggctgcttcaattctgaatatcacgatttaccagatgaatagctggtggacggagacttttaacaagtacgaggtcgaggcggcgatgtctgagccgggggctattttttcaaagcctctcgatggcagaggcccatttgtaaagcaggaaggataa	MAKLKVYGGITYGAEGQLRTVVAATSKSKAASILNITIYQMNSWWTETFNKYEVEAAMSEPGAIFSKPLDGRGPFVKQEG
29929	30291	+	hypothetical protein	gtgagaagtgtttttgtatggttgaaggccggggcaatactggctttcctattcatcggtattgctggtgctgtcaaccgggtctattgggttaacagccaaggtttgagccaggggtcgatgtcatccacatgggttaaagaaaagtttggcctagaccttggtgcaatgtgccgttatgacaaaccccagcatgtcgagttcaaagtccttcctgatcagacaatccagttccgctgctcatggtttgaaggtggcggattaacctggtggcctttctacaccgagcatgatgtaaagagcgccgaggcgacctctgtgctcaatgacatcttccagggtacggaggggcatgatgagtag	MRSVFVWLKAGAILAFLFIGIAGAVNRVYWVNSQGLSQGSMSSTWVKEKFGLDLGAMCRYDKPQHVEFKVLPDQTIQFRCSWFEGGGLTWWPFYTEHDVKSAEATSVLNDIFQGTEGHDE
30284	31528	+	putative DNA methyltransferase	atgagtagccagctagaactttttcatgtccaagaggcgtatgccaaggccgataagccgctatcgaatgaggagctctacgattcagtggcagagctcgctggaatcccgaaaagcgctctgaatgaacaaagtgaaattggcaaggcaaaggtcaagcggagcaagctgaaaagacagatacgctggtatcagcaaaccctcaagtcgatgaaccttctccagaaggtggacggcgagcggggtgtctgggagctctcaagcaaaaccaagaagggcctgcatgaagcgcttggtggcattcgacttgtcgcctattcaacaaatcttgggctggcggtgtggtcaaacaacaagagctttttctctgacctcgatgagccggtgcatctgtgtgtg…	MSSQLELFHVQEAYAKADKPLSNEELYDSVAELAGIPKSALNEQSEIGKAKVKRSKLKRQIRWYQQTLKSMNLLQKVDGERGVWELSSKTKKGLHEALGGIRLVAYSTNLGLAVWSNNKSFFSDLDEPVHLCVTSPPFPLRIQRGYGNVDEAKWVDFITQALEPIVKNLVPGGSVVLNVSNDIFEAKSPSRSLYVERMVLALHDRLGLSLMDRWPWINLSKPPSPTHWACVNRYQLCAGWEPVYWFTNDPDRVRSDNRRVLIPHTEKHQKLMAQGGDNRVVSYGDGAYRLRGNAFSNVTEGRIPKNVIQRGHRCADTLELRRIARELGLPPHPAMFPTDIPEMAIRFLTEEGDLVVDPFSGSNKSGLAAERNNRRWIACDIILEYIRTQAEMFTGFDGF…
31587	31973	+	hypothetical protein	atgtttgtcctctccgtgcttattgtggccggatatatctactatgccggtaaacagcatcagcaggcagcaatcaacttttggggtgagcaataccagcctgatgccatctcgacgcaaattgattgggggtttatcggtaactgggttattcctcgcgggcggccaattatttctccgggcattgctggagtgtgtcccaatacaccacttcccgttgtgcctcttaaaattggtcatgatggccggggttacgttctctgtggtattggaagtgaggctgtcgctaccagctttgatgtcaatgacatccaggatgaagagatacgaaacacattaaaaacgatgtttgaggaagaatttgaaaaaactgttaagggggagtga	MFVLSVLIVAGYIYYAGKQHQQAAINFWGEQYQPDAISTQIDWGFIGNWVIPRGRPIISPGIAGVCPNTPLPVVPLKIGHDGRGYVLCGIGSEAVATSFDVNDIQDEEIRNTLKTMFEEEFEKTVKGE
32085	33635	+	Mobile element protein	atgcctcatgtggcggccaggacggccagccgggatcgggatactggtcgttaccagagccaccgacccgagcaaacccttctctatcagatcgttgacgagtattacccggcattcgctgcgcttatggcagagcagggaaaggaattgccgggctatgtgcaacgggaatttgaagaatttctccaatgcgggcggctggagcatggctttctacgggttcgctgcgagtcttgccacgccgagcacctggtcgctttcagctgtaagcgtcgcggtttctgcccgagctgtggggcgcggcggatggccgaaagtgccgccttgctggttgatgaagtactgcctgaacaacccatgcgtcagtgggtgttgagcttcccgtttcagctgcgtttc…	MPHVAARTASRDRDTGRYQSHRPEQTLLYQIVDEYYPAFAALMAEQGKELPGYVQREFEEFLQCGRLEHGFLRVRCESCHAEHLVAFSCKRRGFCPSCGARRMAESAALLVDEVLPEQPMRQWVLSFPFQLRFLFASRPEIMGWVLGIVYRVIATHLVKKAGHTHQVAKTGAVTLIQRFGSALNLNVHFHMLFLDGVYVEQSHGSARFRWVKAPTSPELTQLTHTIAHRVGRYLERQGLLERDVENSYLASDAVDDDPMTPLLGHSITYRIAVGSQAGRKVFTLQTLPTSGDPFGDGIGKVAGSSLHAGVAARADERKKLERLCRYISRPAVSEKRLSLTRGGNVRYQLKTPYRDGTTHVIFEPLDFIARLAALVPKPRVNLTRFHGVFAPNSRHRALV…
34535	33720	-	Dihydropteroate synthase (EC 2.5.1.15)	atgaataaatcgctcatcattttcggcatcgtcaacataacctcggacagtttctccgatggaggccggtatctggcgccagacgcagccattgcgcaggcgcgtaagctgatggccgagggggcagatgtgatcgacctcggtccggcatccagcaatcccgacgccgcgcctgtttcgtccgacacagaaatcgcgcgtatcgcgccggtgctggacgcgctcaaggcagatggcattcccgtctcgctcgacagttatcaacccgcgacgcaagcctatgccttgtcgcgtggtgtggcctatctcaatgatattcgcggttttccagacgctgcgttctatccgcaattggcgaaatcatctgccaaactcgtcgttatgcattcggtgcaagac…	MNKSLIIFGIVNITSDSFSDGGRYLAPDAAIAQARKLMAEGADVIDLGPASSNPDAAPVSSDTEIARIAPVLDALKADGIPVSLDSYQPATQAYALSRGVAYLNDIRGFPDAAFYPQLAKSSAKLVVMHSVQDGQADRREAPAGDIMDHIAAFFDARIAALTGAGIKRNRLVLDPGMGFFLGAAPETSLSVLARFDELRLRFDLPVLLSVSRKSFLRALTGRGPGDVGAATLAAELAAAAGGADFIRTHEPRPLRDGLAVLAALKETARIR
34842	35153	+	FIG01049723: hypothetical protein	atggacgctcaagaactgaacaggatgatagctgaggcctacagccgggatctgcaaaagcctgagctggtatcgttcaaagaggtgagtcgctgggggcgtaagtacggtttccccgtcgtatgcaccctagccgatgaaagtgaagaaaagcagatccactgggctgccagtttgctcattcaagtagccggtacttggccgcgagaagatatgccggaattgctcacaccggaacggggctccgcgctgttcaacgatgcgaagcagttattggcgaatggacttggggcagcaaatcaattgcgctga	MDAQELNRMIAEAYSRDLQKPELVSFKEVSRWGRKYGFPVVCTLADESEEKQIHWAASLLIQVAGTWPREDMPELLTPERGSALFNDAKQLLANGLGAANQLR
35327	36112	+	Chromosome (plasmid) partitioning protein ParA	atggcaaaagtaatcagcttcgccaaccagaaaggcggagtgggtaagagtaccctctgtatccagcaggccttttatctggcgttacagaagaaaaagaaagtgctggtcttggatatggatggtcaggggaacacgtcctctcgactggcccccagacgagagcttgaggatggtgactacgagcccatcctcacaggaaccaaaaccgcagagctgttcgcttacgagctggacggcattgaggtcatgcactgcccttgcggtgcagacctcattcatacgccgaaaaacgacccggatctgtttgagatggaggctgtgcctcttgaccaagccatgaatccggctcgccatttggctgagctgtttgagaactacgactacgtgctgattgat…	MAKVISFANQKGGVGKSTLCIQQAFYLALQKKKKVLVLDMDGQGNTSSRLAPRRELEDGDYEPILTGTKTAELFAYELDGIEVMHCPCGADLIHTPKNDPDLFEMEAVPLDQAMNPARHLAELFENYDYVLIDCPPSLGRKLVAALVMSTHVACPVKLSGFAVDGVEGLLNTIIGVREAYNQDLEILGIVINDMDRSVNHDKALKSLENTVPDLLFENKIMHRPPLDTATTDGIPVWELRYGHVAAKEVEAVLEELLEKVG
36116	37297	+	Chromosome (plasmid) partitioning protein ParB	atggcattgaacaatttaaaaggcctgtccgaacttgctaaagccgccaaaggcaagaaaggcaaagaggttcttaccgtacctgttgacgacgttgtatccaaggtccaggttcgtaagcgcttccgtaacattgaagagctggcggcaaccttgctgaccgaagggcagcagtctccgatcatcgtgttcccgaagaacgaagaaggcaagttcgtcatccaaaaaggggagcggcgttggagagcgtgtaaacacgctggtatcgagaccattgacctggtggtgaatgataaggtccagaacaacttggacgagactgctggtgagctgatcgaaaacatccagcgggatgacttgactccagtagagattgccgaggcgttaaacctgtttatt…	MALNNLKGLSELAKAAKGKKGKEVLTVPVDDVVSKVQVRKRFRNIEELAATLLTEGQQSPIIVFPKNEEGKFVIQKGERRWRACKHAGIETIDLVVNDKVQNNLDETAGELIENIQRDDLTPVEIAEALNLFIEEGWKQKDIADRLGKNITFVSTHLSLLKLPDCVRELYDNEVCSDTETLNNLRLLFDLNEERCRAVCAVAMSDGITRKQSRELLNDAKRIKDEMEKGPLTGSHQNDELGAGNTDEQSLNSGGDGTSEQTGNDDLNLAQEELEGGKNSNGQDDDDEDPLRDEEGEHKDPVKQPDNSGKDKDEEGGDALPPLPKDKEWKNVRADSLIFAVNVNLDGETKRGVIMTDRVALVPSTVWVKTLDGEGKEKHVHVPVSDIELLSVEG
37346	37618	+	hypothetical protein	atgaagatctcacaggacatgaaaagaaaatttgctttggtgaatgccctgtctaaaacggagaagccaagtctccaggaccttcacaaggcaacaaatattcctgaatcaacgatcaagagacagttgtctgccctgcgtgatgagttcggaatgaatatcttgttcgtcagggagtctaccggcgaacgaggtgccaccggctactacatgctgacagactgggggatcttagacaggtcttcgttcttgaaccggtacggaaaactgtaa	MKISQDMKRKFALVNALSKTEKPSLQDLHKATNIPESTIKRQLSALRDEFGMNILFVRESTGERGATGYYMLTDWGILDRSSFLNRYGKL
38306	37671	-	FIG01049668: hypothetical protein	atgtcaccagaaacacagcaacttacatccaaggctttatctctcatcgagcagtcccgatacagaatgggcacatctcggtttgttgaggcctttattgaccagtgggcatacttgcagactggcctatacccagccaaggaggagctcccggaagaacttcagccggtcgccttcgagctctcacacgtcctgtctgccgccattaagcgcgaccccaccagcgatgttttgggttacgtcctaagcatgtctggcttccacaagaagggcaccaattacttccccactcctccagagattggccgcttgatgtcactcattgttggctcacagtcttcggcagacttttatgagccctgctgtggttctggcatcaacgccattcactggatggaa…	MSPETQQLTSKALSLIEQSRYRMGTSRFVEAFIDQWAYLQTGLYPAKEELPEELQPVAFELSHVLSAAIKRDPTSDVLGYVLSMSGFHKKGTNYFPTPPEIGRLMSLIVGSQSSADFYEPCCGSGINAIHWMENLIENHGPEALREASIYLEDIDPLMVKCCMIQLFHYFESRNTTPKTLSIVGIDTLSRRTKNIAYYAEKPPATAATVAA
38541	38398	-	hypothetical protein	atgctgcaaggcaatactaacacgaataagcgcatcccgctcgcggcgttcatgaaatggccgctggcgaaacgtcaggacttcatcgaccgggaaatgtccggttgccccgactttatcaagacgtctttgcttcggcattaa	MLQGNTNTNKRIPLAAFMKWPLAKRQDFIDREMSGCPDFIKTSLLRH
38860	39237	+	conserved hypothetical protein	atgccaaagcaagcaaatcatctccgtttgaagaaaccttgcgccaactgtccattccggaaggagggcgctatcgagctggcccctgggcgattagaaggcatcatcaacgacatcgttgaaaacgacatgacgacgtttcattgccacaagaccgtgcattcaaagtcaggtggtgaatgggatgaagagggtaactatgcaccttcgggacaagagtcgatgtgtgccggtgctgcggcttacttgatgaaaataggcaggccgacagtggctatgcgaattgcctttgcgtttggtgatgcaaaggtgtccgactgggacgaagctcaagagctggttgtcgagcctttggtacaaggggaccgaaatgagtaa	MPKQANHLRLKKPCANCPFRKEGAIELAPGRLEGIINDIVENDMTTFHCHKTVHSKSGGEWDEEGNYAPSGQESMCAGAAAYLMKIGRPTVAMRIAFAFGDAKVSDWDEAQELVVEPLVQGDRNE
39508	39380	-	hypothetical protein	atgttgagcttgttctcgtccatcttcttcctcagtaatcggttcgataaattcaatggagtccatgcttacatgactgataatggctttcaggccgcagcagtcgcatggttcaaaggtcagttctga	MLSLFSSIFFLSNRFDKFNGVHAYMTDNGFQAAAVAWFKGQF
39486	40160	+	hypothetical protein	atggacgagaacaagctcaacattgaaacggtcgatgggcacaacgagctggtagtcagctttttgtccagaatggtaagcctgagtgacgaggaaaagcagacagtattgtcctgccttccggacaccggcaaacaaacaatcacccagctctatgaggcgctgcgttcgcaagggcaccaggatcttgcagagaaagtcgaaccatacctccagcagggggtgtttgggccgatcttcgataacgccaagtccaaggtgttcgttcgggacgaagcgccttttttcctcatggatgaaaatcctgtgaactgggatgacgctaaagcattcaatcgcctacgtatgagtacgacctgtgttcttggccgtggcggctggactatcggtgagcgcttt…	MDENKLNIETVDGHNELVVSFLSRMVSLSDEEKQTVLSCLPDTGKQTITQLYEALRSQGHQDLAEKVEPYLQQGVFGPIFDNAKSKVFVRDEAPFFLMDENPVNWDDAKAFNRLRMSTTCVLGRGGWTIGERFDDRFDTEVGGTQLIVTQSLNEKGEIEGGLPTSMSLNDFAEFPKQPRPPQIVDYQEDKRYTLEEAEAIPELAPVVQRLKERIEEYEERRAHD
40153	40659	+	hypothetical protein	atgattgacctgacatgccgcctttgtgctggttccggtgtttatgacttttccccttccaaagaaacctgcggtatgtgccaagggcatgggaaatttgctgacgccaaagcaatgctggtggctgccatcgagctggcaaagaagcaacgcgagcctgtcattgaagtggtaatggggttggtgctccagggtgtggatgttagagggaaggagcctggagagcggttcaaggctgctcaggcctttaacgccccagggcacaacctattacgatacgggtgggatgcttgggagctctatgccctccatgagggtgtaagtccagaacttgcatcgcttggccgaagtgtgatgcgcgagtggcatagccattcatggggccggttcagtggagag…	MIDLTCRLCAGSGVYDFSPSKETCGMCQGHGKFADAKAMLVAAIELAKKQREPVIEVVMGLVLQGVDVRGKEPGERFKAAQAFNAPGHNLLRYGWDAWELYALHEGVSPELASLGRSVMREWHSHSWGRFSGEVGFNAAEIMIKQAKDNPEKAEERWAFLLSEEWMVE
40665	40976	+	hypothetical protein	gtgacagaacaaaccaataagaaattgatgctggatgagtctccagatatgcccctgcaattcaagtggagaaagtttggtggtgcgatttttactgccacgcaaacaatggagcacatcaaggaaggacgtaagctcgggcctactccagcagggatgctacctcaagaagtgtggctgaaccgcctgatcgctatggaagaaaccctgccacgagggaagttttttgacagattccgccgccgcgacaaaaacgagcagtatgacttggccgccgatcatctccgtcttgtcggacagaaaaagcgatag	MTEQTNKKLMLDESPDMPLQFKWRKFGGAIFTATQTMEHIKEGRKLGPTPAGMLPQEVWLNRLIAMEETLPRGKFFDRFRRRDKNEQYDLAADHLRLVGQKKR
40985	41485	+	hypothetical protein	atgaaagcccaggcatacccaccatcagtcattcgtaaaggcgctgtgttgtacgcagccctttattacatctctgatgatgataaagcaaaggtcgaggttacagagtggatagttcgctctattcagaaacgacgcaactcaaccagcgatcaacgctatgtcaatcttgcccaaaagttagatgggattacgtgggggaaaaggtcacggaagaatggagactttggttggttgccatctataccgagctggtgcttgaagcagttccgggaaggtggcgaattgccttttggcgtttatacgacgcgactggccgctctcaagtttgcgaaagtcagcttgcaggaagaggtccaatattgcgaggccgagctgaaaaagcctcagacagaagag…	MKAQAYPPSVIRKGAVLYAALYYISDDDKAKVEVTEWIVRSIQKRRNSTSDQRYVNLAQKLDGITWGKRSRKNGDFGWLPSIPSWCLKQFREGGELPFGVYTTRLAALKFAKVSLQEEVQYCEAELKKPQTEEDTQELQEELAENQRLLKAAGAMVKREQNKKKRG
41591	42916	+	Type II restriction-modification system methylation subunit	atggggttcaagccaggtatgggcatcgccgttgagccaggggagaggatgggcggtttttcggtgatccctgcgaccgatgaactacagacacaccaggtttatcagcgccggtatcaaccaaagagtcgctctaataacccgctggaaaccgttattgagttttctggacaagggctcatagataagtgcttccctcgctatacagagcgtttccacgtcgaaatgcgaaaaggccgagtagtcttcactcctgtcgcaaacagagcctttgccattgctgatcggttcagaaaaaccagccctttccgtgcctttgtggcattgactggcggggtagacattcatgttatggaagcgcttggctggaaggctgagattgttttggagcatcgtcca…	MGFKPGMGIAVEPGERMGGFSVIPATDELQTHQVYQRRYQPKSRSNNPLETVIEFSGQGLIDKCFPRYTERFHVEMRKGRVVFTPVANRAFAIADRFRKTSPFRAFVALTGGVDIHVMEALGWKAEIVLEHRPVEARDRASGRNLSEVHALNTLVNSSPRILLNEDIHHLELDRLGALLAECPPIGLAHYSLGCDDHSNAKSPRDKERSLEDLSTMLDMVYPALKQIEVVNPAVVLVENVPNFKASGAGAMMGTTLRRMGYFLTEMVLNGLDFGAYQGRERYYMVASVFPGFVPPKPEQRAGGRLWPVIEKHLGDCADVTALKSIQARESTSRRMPAFLTRESTSCPTILKSQDRGVKDAVYIQDGGRIYKPSVDLVQELMSIPDSFDVSWMAKEQATE…
42916	43572	+	hypothetical protein	atggcagtcatttactacggcgagggaacccatgacgccggtttcgtcgggttccgtgtcgcacgaacagttggggtggcggatgattaccggcaagaatacttctccttgagagagtattcctacgcaacagctcaccggctggcctacagcttggaccgaaagtgggaagctgaggcagaagaggtgaagcgtcagaataagacttgtaagcggcgacgcaactccgggccaaacatcattgctgaggggctgagggcttatatcagcatcgagaaccggagccggatgggggtgaagagaacctacttcgcgccttgttttctcgtcacaaagccaggctacggcaatggggatattgctttcaggatttccactcatggctacgcagaagcctac…	MAVIYYGEGTHDAGFVGFRVARTVGVADDYRQEYFSLREYSYATAHRLAYSLDRKWEAEAEEVKRQNKTCKRRRNSGPNIIAEGLRAYISIENRSRMGVKRTYFAPCFLVTKPGYGNGDIAFRISTHGYAEAYEKAVEKYCEIHDLTDEQYVELLERMPSTEVFTGYLLNALLMRGHRATKAEILSKLGAEKNEEDIANGKGKSGQNRVRCPEYRWAQ
43661	43774	+	hypothetical protein	gtgcgctatcagaaactcctgaaagggaaggcagctccagaagtacactcggtatcaggaactgggaaactgttttttgatgggcgatccattaaatcgttcatagagggctaa	MRYQKLLKGKAAPEVHSVSGTGKLFFDGRSIKSFIEG
43778	43996	+	hypothetical protein	gtggatctggatcaaaagcaagaaccgtggatcagcgtcaacgacaagatgccggtcgtcggtgtgcctgttcattgccagcttaaaggatgttggtcgggcaaaattgttgagtacgacttgatccatgttcaggaagatgattgttcgtggcgaacggcggacgacaactcggaagtcagctatgacttcgatgtcattacctggagacctatttag	MDLDQKQEPWISVNDKMPVVGVPVHCQLKGCWSGKIVEYDLIHVQEDDCSWRTADDNSEVSYDFDVITWRPI
44090	44707	+	hypothetical protein	atgttttttgataacaaagtagaatctcactcgctcgtaatgggagccagcgggaagggtaaatcggtcttgtccgaacaagtgcggaaaaatgcgaggctgcgcggtgatctgctggtggatactgaaatgtaccgtgaaggtcgagggttgaaaccatacgagcatgagtacgctcgtcgcttagttctggggctaagtggaccgttgccgcgtgaactgcgtgggaagccggtgacggttatctctgatgtgtccaggccaaaaaaggtaaagcgtcagccaaagcaatttgttaagaccgtgaatggcataacccttgaacgccaattggtggccgatgcaagagatcagttggaaatgcaaacaggcgtctggctcaaacaacctcagctcatc…	MFFDNKVESHSLVMGASGKGKSVLSEQVRKNARLRGDLLVDTEMYREGRGLKPYEHEYARRLVLGLSGPLPRELRGKPVTVISDVSRPKKVKRQPKQFVKTVNGITLERQLVADARDQLEMQTGVWLKQPQLIELMEESGIDETLADFGEAETQIREMLADALAMKLVGRSWPKCGALYNAAEKSDVNFSSELDAAAKEAGYMVR
44792	44914	+	hypothetical protein	atgcgggatgcggccattcgcaactatgaagggaatattcgtgttatcgcggatattgtattggcccatgaggcgagagagacagaaattgaaaaagggatgttttgtcgaatagttagatag	MRDAAIRNYEGNIRVIADIVLAHEARETEIEKGMFCRIVR
44941	45225	+	Phage protein	atgaaaaagagaatacttcatctgcccgtaaaaaagatttacttcgatcagattaagtctggagaaaagccagatgaatatcgcctcgttacagactactggataaaaaggcttgaagggcgtgattatgatgaagtccatgttaaatgtggctacccaaaggctggagatatgtcaagggtagaaattcgcccctggcgtggcttctcaagaatttacataacgcacccgcactttgggcctgaccaagtagaggtttttgctatacatctcagcttgcgatga	MKKRILHLPVKKIYFDQIKSGEKPDEYRLVTDYWIKRLEGRDYDEVHVKCGYPKAGDMSRVEIRPWRGFSRIYITHPHFGPDQVEVFAIHLSLR
45332	46099	+	hypothetical protein	atgaagctcataaaaatatctttattgtcaatagttctcgctggctgcgccagcaaggctcctacagttctcacgaacccagatccaagtctttcaccaaaggaagttgcttaccatgctcttggtaaggagttagttgaaactccgcttaaaatgccagagtctggcgttgacactggggggatttatatatacagagttcccttcgagcaggaaggagaaatctcaataaaaaggtcatttgccgaacactgctttagtgctggcggccaaattgttgatggggcaatagggtttgcctgtgaaacgccagatcatggcgttctttactcgtaccaaacaaaatggaacaacaaactaaacaagttggatttgtttatttatttcgtccgtgggtgg…	MKLIKISLLSIVLAGCASKAPTVLTNPDPSLSPKEVAYHALGKELVETPLKMPESGVDTGGIYIYRVPFEQEGEISIKRSFAEHCFSAGGQIVDGAIGFACETPDHGVLYSYQTKWNNKLNKLDLFIYFVRGWNFSDPVYIKYAKEKMANFRSGVAIVKAGNVRYEQQKTNEAAMSMLSDYNKERPLIESIGARICMNVNGVPVYGISQGTVGRDGNIQIQIARVNSFVPVAYKNQRLIPGVLIIDSGINWKMCD
46616	46128	-	FIG01206541: hypothetical protein	atgtttggaacaatcattttaactgcgatgctcaccaccagctcagccattgccgaagatgcagggaagaacatcgcctctggcttggcggcggcatccgccagccaaatgggccaggccatcatgccaactctagctaccagctcggccattgcaaaaagcgcaggtaaaggcatggtgtcaggtttggctgcggcgactgccagctacattccccaagacgagctgagctttactcgaagctataagaactctgaggctgtggatatggcaaagggcctggggacattgaaagaagcgcctgagtttctctacgttgttacagacgtaaatgccaacatggcggtcaaatgcaagcgcgtctgggagccccaatctctggctttaagcccagtgata…	MFGTIILTAMLTTSSAIAEDAGKNIASGLAAASASQMGQAIMPTLATSSAIAKSAGKGMVSGLAAATASYIPQDELSFTRSYKNSEAVDMAKGLGTLKEAPEFLYVVTDVNANMAVKCKRVWEPQSLALSPVIVELVELRKTNKKGSYEQALSHLNCSSFSK
48823	46631	-	DNA topoisomerase III (EC 5.99.1.2)	atggacctttatatctgcgagaagccttctcaggccaaagatttggctggcgtaatgaaggcctcccaacgaggtgatggatttctccatgatggaggaaaccgcgttattacgtgggcgttcggccacctgctggaattgtatatgccagacgattatgacgaacgctacaagtcatggtcactggagaccctccctattgcaccagagtcatggcggtacaacgttcgcaagagtgcgttcaaacagtacaaaattgttgagggactggtcaaaaaggcgagcaccatctacatctcaacggactacgaccgagaaggtgaggctatcgcccgttcgcttctggatcgattccgctactctggccctattcgccgggtttgtttgacggctctcgat…	MDLYICEKPSQAKDLAGVMKASQRGDGFLHDGGNRVITWAFGHLLELYMPDDYDERYKSWSLETLPIAPESWRYNVRKSAFKQYKIVEGLVKKASTIYISTDYDREGEAIARSLLDRFRYSGPIRRVCLTALDESSIKKALNNVKDGKDTVSLYYAALARQRADWLVGMNVSRLYTVLARDVGFNHTLHVGRVITPTVALVCQRDREIAGFTPSPYWTLGVNVSVQNGQFAAQWIPPEECSDEQGRCVNKAYAEQVASQVNGANAVISKAETKPGKESAPLPFDLTSLQQYASKRWGYTAQQVLDAAQALYETHKATTYPRTDSRYLPESQKEDIPDILQALILSDQNVSGLVAGADPHRKARVFNDAKVTAHHAIIPTPARTDISAMSEIEFNLYDAI…
49056	48823	-	hypothetical protein	atgcaaagctctgaaataagaaaccagacagagccaagccgtaaggctgagctcttcgacgctttatcaatcatgctccaggaggccggttcgaggggtaattcccgcgaagcggcctatgtcatttctggagtcctcgaaaacctctccagagactaccccgaagtcaaaggtctggcccaaagctgggctgagctggcgaatctggaatcaaagatgagaggagctgcttaa	MQSSEIRNQTEPSRKAELFDALSIMLQEAGSRGNSREAAYVISGVLENLSRDYPEVKGLAQSWAELANLESKMRGAA
49520	49038	-	hypothetical protein	atggcatgggacaacatggggcgcggtggtgctgcattacgtcaacctggttatatccatgtgctgggcgacggtaatgtcagcgcaacgatgaacaaggtcaaagatgactccgctggttcagataaaactccagcagggatcaagcagcacggggatgtgaacgaagccatcaataccttcaagtccatgaataaaggcaaaggctactcgctgtacgagttgtcacgctgggaacgctattgcgatggcggcaaaggtatggacgagcacgattggcgctttgtggaagccgaggggactacaaacatccccaaggatgttgtaaccggctgcataccacctacccacacctatcaagattatctgaatgcctggacgcacttttgcaccagccag…	MAWDNMGRGGAALRQPGYIHVLGDGNVSATMNKVKDDSAGSDKTPAGIKQHGDVNEAINTFKSMNKGKGYSLYELSRWERYCDGGKGMDEHDWRFVEAEGTTNIPKDVVTGCIPPTHTYQDYLNAWTHFCTSQAVTDADRRIVRESVRPYSVVNPCKALK
49823	52801	+	Conjugative transfer protein TraI, relaxase	atgctgaaagcccttaacaagttatttggtgggcgaagtggagtgatcgagaccgcgccgagcgccagagtgttgccgcttaaagacgtggaagatgaagaaatccctcgatacccaccttttgccaagggcctgccagtggccccactagacaagatactggcaacccaagctgaactgattgagaaagtgcggaactctctcggtttcactgtggacgacttcaaccggcttgttttgccggtgatccagcggtatgccgcgtttgttcacctgttgccagcttccgaatcacaccaccaccgtggcgctggtggtctgttccgacatgggcttgaagtggccttctgggcagctcaggcatctgagtcagttatcttttccatcgaggggacgcct…	MLKALNKLFGGRSGVIETAPSARVLPLKDVEDEEIPRYPPFAKGLPVAPLDKILATQAELIEKVRNSLGFTVDDFNRLVLPVIQRYAAFVHLLPASESHHHRGAGGLFRHGLEVAFWAAQASESVIFSIEGTPRERRDNEPRWRLASCFSGLLHDVGKPLSDVSITDKDGSITWNPYSESLHDWAHRHEIDRYFIRWRDKRHKRHEQFSLLAVDRIIPAETREFLSKSGPSIMEAMLEAISGTSVNQPVTKLMLRADQESVSRDLRQSRLDVDEFSYGVPVERYVFDAIRRLVKTGKWKVNEPGAKVWHLNQGVFIAWKQLGDLYDLISHDKIPGIPRDPDTLADILIERGFAVPNTVQEKGERAYYRYWEVLPEMLQEAAGSVKILMLRLESNDLVFT…
52804	54663	+	IncF plasmid conjugative transfer protein TraD	atgagttatgacccgctcgcctacgagatgccgtggcggcccaactatgaaaaaaatgctgtagcaggctggcttgccgcctccggcgcggctttggccgtagagcaagtcagcacgatgccgccggagccattctattggatgacggggatctgtggcgtgatggcgatggctcgtttgcccaaggctatcaaacttcacctgctccaaaagcatttgaaggggcgtgatctggagtttatttccattgcggagctccaaaagtacatcaaggacacgccggacgatatgtggcttggtagtgggttcctgtgggaaaaccgccatgcccagcgcgtgtttgagatcctgaaacgcgactggacttccatcgtagggagagagtccacggtcaaaaag…	MSYDPLAYEMPWRPNYEKNAVAGWLAASGAALAVEQVSTMPPEPFYWMTGICGVMAMARLPKAIKLHLLQKHLKGRDLEFISIAELQKYIKDTPDDMWLGSGFLWENRHAQRVFEILKRDWTSIVGRESTVKKVVRKIQGKKKELPIGQPWIHGVEPKEEKLMQPLKHTEGHSLIVGTTGSGKTRMFDILISQAILRGEAVIIIDPKGDKEMRDNARRACEAMGQPERFVSFHPAFPEESVRIDPLRNFTRVTEIASRLAALIPSEAGADPFKSFGWQALNNIAQGLVITHDRPNLTKLRRFLEGGAAGLVIKAVQAYSERVMPDWEAEAAAYLEKAKNGSREKIAFALMKFYYDIIQPEHPNSDLEGLLSMFQHDQTHFSKMVANLLPIMNMLTSGEL…
54674	55258	+	Conjugative transfer protein 234	atgtgtgacaagaagtatagagattacgaggtagccatcatggtcgatgtgaaccctttcgacagggttatgaatgaattgaaaagtcgtggccgcaagaacgctcacatcctgagcatcctccaattcgactggcctgcatcggaggccatcatcgagaagctgagctgctacatcacagacgggattaaggctaatcaggagcctgtgatttacccgatcattgaagaagctctgcatcgctacagccagctcgtgtttcatgagcagagagagaaatatgaagacccggccagaattggggcatttctggaaaccctgatcaccgaaacctgccgggcgttggaagtgcaaattgtcgatagtggcggtgattcatggtctgtcgattcaggagag…	MCDKKYRDYEVAIMVDVNPFDRVMNELKSRGRKNAHILSILQFDWPASEAIIEKLSCYITDGIKANQEPVIYPIIEEALHRYSQLVFHEQREKYEDPARIGAFLETLITETCRALEVQIVDSGGDSWSVDSGESFSLWLSSHPGELSINPQPHEDETSLRGLLYELITCESVKTVLRRTDYEEAVVAGRMAAGY
55215	55844	+	Conjugative transfer protein s043	atgaagaagccgtggttgctggtcgcatggctgctggttattgagttgctggcaatattgctgctgatccctggcgactggacagacagagccatcaaaagggaatccgtgctggtggaacagagtcttggtgtcgaagcaagagactggatacagaacaaagcatctacctggttcaggtcgagcgttattgattcaggcttctatgaggggatgtaccaaacgctgatcccatcagaagaggagcgccagaagtccaaggggatgcaggatatgggcaagggctggtttgtgtgggtcaaaggccgcatggaagcctttgtcaacgtcatttaccagttctacacacggttggcgctgttagccgcgtgggctccctatatgctgatcctgttcgta…	MKKPWLLVAWLLVIELLAILLLIPGDWTDRAIKRESVLVEQSLGVEARDWIQNKASTWFRSSVIDSGFYEGMYQTLIPSEEERQKSKGMQDMGKGWFVWVKGRMEAFVNVIYQFYTRLALLAAWAPYMLILFVPAVYDGMMTWRIKRTNFDYASPVLHRYSVRGTMYLMAGLFIAFFIPIALDPVVIPMTMMTCCVLVGLTFGNLQKRV
55892	56068	+	hypothetical protein	gtgcgacatcccattgaacgtctaccaggtgatacgtcgccaatccttgtctgcgttgtggctttactgggcgcagagcttgaatttggtgaaggtgctcattgcttgcgtcggaaagatgatctttgtgatgccggtaatgtggttctgggtgctggtggtgtgccgcttggttga	MRHPIERLPGDTSPILVCVVALLGAELEFGEGAHCLRRKDDLCDAGNVVLGAGGVPLG
56310	56687	+	FIG00291025: hypothetical protein	atgaaagtaaccaataaactcaaactgctggcactggggctgtgtatggccggtactgccatcgcggctcctgatgtgctcaatgacgacgcaaagctcaagaaccttgagaaggtgtgtcccgactgtaagatggtggcaaaagatgtactcaatctgcgggttgaaaactgccagctcaaagacacttccagtgcaatgatgattggcaccatgcaaaatgaccctatgttttcgtttatgctggcagtacacacagcggcaggctcggaggcatacaaaacggtagttggtgccgctggcaaccatgttgactgtgaaaacccgttgaactggatcaagctgacccagcaagcgattaaaggaggcaaagtctaa	MKVTNKLKLLALGLCMAGTAIAAPDVLNDDAKLKNLEKVCPDCKMVAKDVLNLRVENCQLKDTSSAMMIGTMQNDPMFSFMLAVHTAAGSEAYKTVVGAAGNHVDCENPLNWIKLTQQAIKGGKV
56687	57349	+	hypothetical protein	atgcgtaagagagatttcttttttggagaggtgtatgaggggggtgcaggagccactctacgactgagtgatatggaaccattggcaagaaaagtgtcggcagagttcttcactgcacaactgaaccgtatgctgaaagagcatgacggtcagttgacgctcagcgatggaacgtcgtaccccagcttttggagcttcatcgacaaggttgttccagagcaggttggtttcgtggagatctacgctcggcaggatgttaacgataatgttgaagcgacactggcgtgtgacatcgttttggtaaatggtgtgatcaccgttaaacctcactggtgtgcttacaaagacatcagggctgacgaagtgatttccaccttactggtgcctttgcatttgaag…	MRKRDFFFGEVYEGGAGATLRLSDMEPLARKVSAEFFTAQLNRMLKEHDGQLTLSDGTSYPSFWSFIDKVVPEQVGFVEIYARQDVNDNVEATLACDIVLVNGVITVKPHWCAYKDIRADEVISTLLVPLHLKALQGKAYIRWDDGETEPLLQNDDYQAELENVFSVSKYPSAMSWGDTADQKVKQYKMDLECATDVGCRGVSSEQAWDAYRELRYNRTV
57530	57673	+	hypothetical protein	atgtccgcacaagctcacgtcagagaaagcgaaagctcatctggttcattcatctcctggcagttccttgtctggcaggtgatgttcgttataggtgttgttgcagggatgaacctggaacacgcattcaattttctaggttaa	MSAQAHVRESESSSGSFISWQFLVWQVMFVIGVVAGMNLEHAFNFLG
57685	58050	+	FIG01049278: hypothetical protein	gtgaaccttaataaacaatttttctggtttttgatgaacgcggtgctgatgtgcatcttcatcgttccagtggccgtcgcgttttggctgtctgcttttgcggcaggttttgactggagtcagtgggttaagttggctgctgatacggccaacagagctgcaagtgacccggccaaggctctgggcacggttcagacctactggggcattctcagcttcttcctgctggcggcgtacagtctgatgttcaagtttaaagccaatgctaacaaggaagtgaaaactctgggggtggcccgaccagccaatgaagttagcgttgcggcttcggaaaaacattcggaagcggttcctcaaaatcaataa	MNLNKQFFWFLMNAVLMCIFIVPVAVAFWLSAFAAGFDWSQWVKLAADTANRAASDPAKALGTVQTYWGILSFFLLAAYSLMFKFKANANKEVKTLGVARPANEVSVAASEKHSEAVPQNQ
58273	58476	+	IncF plasmid conjugative transfer pilus assembly protein TraL	atgcttttggggctaacgataggggtcatcatcggtaaggccctgatctgctttctgggggggttacttgtaaccaacctttatcgccgattcagggataaccatccggatggatacctgctccacatgatctactgggccgggttcatcatgaccaaggccaaatctctcaagaatccgtttgtccggaggtatttgccttga	MLLGLTIGVIIGKALICFLGGLLVTNLYRRFRDNHPDGYLLHMIYWAGFIMTKAKSLKNPFVRRYLP
58473	59099	+	IncF plasmid conjugative transfer pilus assembly protein TraE	ttgaacctgaaaaagtatctcaagacctgggaagggacccaaacagaaaataagtggggacgaatcttccagggtggtcttattgctatcgttttcctgctggtggtccaagtattcagcaaggaaaccatcgtcactatccagcctttcacgctcacggaagaagcctgggtgacgaaaaataacgcctctcagtcctataaagaggcttggggtttcgcttttgctcagctccttggcaatgtgacgccaggaaccgttgactttgtgaaagaacggatcaccccgcttctctccccgagcatctatcaggacgtgattgatgccatcgaaattcaagctcaacagatcaagaacgaccgcgtaaccatgcggtttgagccgcgttttgttgagtac…	MNLKKYLKTWEGTQTENKWGRIFQGGLIAIVFLLVVQVFSKETIVTIQPFTLTEEAWVTKNNASQSYKEAWGFAFAQLLGNVTPGTVDFVKERITPLLSPSIYQDVIDAIEIQAQQIKNDRVTMRFEPRFVEYEPKSDKVFVYGYSYVKGASSNEERSERSYEFAIKISNYAPVLDYIDTYVGKPRTKTVLEQLQRKEENRRKHEEQR
59140	60000	+	IncF plasmid conjugative transfer pilus assembly protein TraK	atggcctatgcctcggatgacattcctgttgtcccggccagtgttatgaaaaaggatgttcctgcccctgtgacgtcaggacaaagctcccatgaggttgtgggcagcatgaatgaaaaccccttactgacgatgaagccgggggttaaccagatcatcccgatagccgttggtcatccgaaccgaatcgtcacgcctttcagcaatcctgagatcgtttcaacatctctgaccggggcgacggataacggccagtgtggtgaggtctgcatcaaagagaatgtggtctatgtcgccacggataagcagtatccggtgactatgttcattactgaaaaaggctcggaagcccaagctctcagcctgacgatggttccccgtcgtattccgcccagagaa…	MAYASDDIPVVPASVMKKDVPAPVTSGQSSHEVVGSMNENPLLTMKPGVNQIIPIAVGHPNRIVTPFSNPEIVSTSLTGATDNGQCGEVCIKENVVYVATDKQYPVTMFITEKGSEAQALSLTMVPRRIPPREVFLKLDGGVGITGAFANTKAETWEQSQPYVETIRSVFRKIALGEVPQGYTLNRIPAGAAVPSCAHPGVKVDFSKGQYMMGHHLNVFIGVALNVSDQPIEFKEALCGSWDVAAVTTWPLNVLEPGQKTEIYVAKKQKRGLAPTSKRPSLLGGAQ
59997	61313	+	IncF plasmid conjugative transfer pilus assembly protein TraB	atgattaagcgattttggacacagttagaccccaacaagaagcgttgggtgtctatcgctggcggcgtcttcgttctttttgcggtcgtgacaatgttctctggtgaacccaagaaagaagagaagcgcggtcgccaagaaaccatcaagcacgttctcacagacaaaaacacccgtgagatcgggatagattcgttgtctgccgatgtgaagatggtgtctcgtgaaaactccgacctgaaaaaggagctggaacgagtcaagaaagagctggaggaaaccaaaaccactgccgggaaatccagtgatgttggccgtgagatgacccgccttcgtcaagatttggaccgcctgacccagaagaacatggaattggctaagaaagtcgaaaccggcgct…	MIKRFWTQLDPNKKRWVSIAGGVFVLFAVVTMFSGEPKKEEKRGRQETIKHVLTDKNTREIGIDSLSADVKMVSRENSDLKKELERVKKELEETKTTAGKSSDVGREMTRLRQDLDRLTQKNMELAKKVETGAAGGKTSSSSEDARADVNGASGGDGQFMEKKLDYKDPASFFRDAPLPDSKGGAPATGKGDGRDATKPGIQIVSYSQKAPEVEEKDNKDDESIYLPSGSILTGVLINGMDAPTSQGARRDPFPSTLRIQKEAILPNRFRADVRECFLIVSGYGDLSSERAYLRGETFSCVRDDGGVIEAKLDSYAVGEDGKAGVRGRVVSKQGQIIAKSLMAGFLGGVSEAFDVNPVPVVSTNPGSNTQYQSVFSDQMLQGAAVKGASKALDRIAQFY…
61310	61888	+	Conjugative transfer protein TraV	atgaaaaatttgaacattttgaccagaaagggcagttccagaggcgaggctcaaaaggaacaggcagtaagatccgcaaagatgttgggggtgggtgcagcgctacttattttgtcgggctgttcgacgttcaacatcggcaaggatgagtatagctgtccgggaatgccgaatggtgttcagtgtatgtcagcgcgagacgtttacgccgcaaccaatgacggaaatgtcccgcgcccaatgaaaccagaggaagtcgaggccaaagcggaagcggatggcgaaggttcctcaaacgtttcagcgaactcatctagctccggagacccggtgattgacaactatgtcgcaccgcgtcttccggatcgcccgattccaattcgtacaccagcacaggtt…	MKNLNILTRKGSSRGEAQKEQAVRSAKMLGVGAALLILSGCSTFNIGKDEYSCPGMPNGVQCMSARDVYAATNDGNVPRPMKPEEVEAKAEADGEGSSNVSANSSSSGDPVIDNYVAPRLPDRPIPIRTPAQVMRIWVAPWEDTNGDLIVTGYVYTEIEPRRWVIGDGTPQSEPVLRPLQTVQHEPKSETTK
61901	62284	+	Conjugative transfer protein TraA	atgaacgcaaatcagttggcgaatgcctcaagtaaaaacaacgcactcttcctcttcctggggttgatggtggtagccttcctgctcgtgccggatcaggcccacgctggtactggtggtacagcgtttgacgacgtatgggtaactctcaaggattggacccaaggtactttgggtcgaatcgttgcgggtgcgatgatcctggtcggtgttgttggtggtatcgctcgccagagcctcatggctttcgctatgggtatcggtggcggtatgggcctgtacaactccccgaccgtagtggaatccatcatgtctgctactctggaacatgcagagaaggtcatcccggctgttgtgcaactcagcaatggcctgggggtgtaa	MNANQLANASSKNNALFLFLGLMVVAFLLVPDQAHAGTGGTAFDDVWVTLKDWTQGTLGRIVAGAMILVGVVGGIARQSLMAFAMGIGGGMGLYNSPTVVESIMSATLEHAEKVIPAVVQLSNGLGV
62485	68016	+	Conjugative transfer protein 123	atgatcaatttcaagcctaaaattccggcgatgcttggggctctggcggttcttaccgctggtgctgctcatgcagagctgctggaatacacctttaaggctccagatggtacgcaacggtctctgactccgaatgccaactatgccaacccaacgggcaatatctcgtttgccttgagtgccggtatcgaccgaaaggtaaagatttcggtgattcggtcggatggaacagtggtttcgacagcgaccagccaccttcttggggctactgatcgcatcacagtgggtggaaaatcctactatggtgcggaacttcaactaccggctccttccgagggagtctacaaactaagggccgaaatactggcgtcagacggaagttccgttcagactgatgaa…	MINFKPKIPAMLGALAVLTAGAAHAELLEYTFKAPDGTQRSLTPNANYANPTGNISFALSAGIDRKVKISVIRSDGTVVSTATSHLLGATDRITVGGKSYYGAELQLPAPSEGVYKLRAEILASDGSSVQTDEYPLQVDTTAPSLANVTVKGEWNRALSDGTLLRGPNRFSGIDVSASDAGSSVSSIQAYAVDSKGKRSPVVSVNYANGQGQLLNWSTVFPNGEDLYTLHFEALDKAGNKGSIAYPIAWDSVGAKSGENPEPVAVYDPKNPQASTFKVNGQALSGFAPYQNGMTIYSDTYRVLYRIPKTNSYPSSPYGAQSGNWCDYKNCIEGNIIAEDGTYDYRQTQADVFQQHGTKTKSFIIYDWVMNSLGNTSVSVKADPSVSLAPIGKYVEYLRD…
68165	68872	+	Thiol:disulfide involved in conjugative transfer	atgcggacaaaattactcggggcgctgatggtgttcgggattattaccggcacggctcatgcgtcatcgaaattggaaatcaccgatcccagagcggcgaagatagaggacatcgtagagctacccatcaaaggggttcgagccgtccaaagtgatgggcagatcatgttcctctctgaaaacgggcgatttgttatttcaggacaaatctacgacctgtggagcaagaagcccctcaacacgatgtcccaaatgagggatgtagcggagcgtatccacttcaagagcatgggcatggatgtggacacgctgaacaccgtttcgatggggcgtggtgacaaagaggtggtggtctttgtcgatcctagatgcgcggtttgccatcagctcatgggtgat…	MRTKLLGALMVFGIITGTAHASSKLEITDPRAAKIEDIVELPIKGVRAVQSDGQIMFLSENGRFVISGQIYDLWSKKPLNTMSQMRDVAERIHFKSMGMDVDTLNTVSMGRGDKEVVVFVDPRCAVCHQLMGDAKSLVDDYTFKFIVIPALGAESNRLAKNLYCAKDKTHALDALMNNTLGSLPSKETCDPGQYDQTLLTAHFIGIEGVPFVVAPDGRVSKGRPKNLKSWLESVE
68869	71316	+	IncF plasmid conjugative transfer pilus assembly protein TraC	atgatcgtaaccatcaaaaagaaactcgaagaaacgttgatcccggagcacttgcgagctgccgggattattcctgtcctggcctatgacgaagacgatcatgtcttccttatggatgaccacagtgcaggctttggtttcatgtgtgagcccctgtgtggtgccgatgaaaaagttcaggagcgaatgaacggtttcctgaatcaggagttcccgtcgaagactacgctccagtttgttctgttccgctccccggacatcaatcaggagatgtaccggatgatggggttgcgtgatggcttccgtcacgagctgctgacatctgtcatcaaggaacggattaacttcctccagcaccacacgacagatcgcatatttgccaagaccaacaaaggtatc…	MIVTIKKKLEETLIPEHLRAAGIIPVLAYDEDDHVFLMDDHSAGFGFMCEPLCGADEKVQERMNGFLNQEFPSKTTLQFVLFRSPDINQEMYRMMGLRDGFRHELLTSVIKERINFLQHHTTDRIFAKTNKGIYDNGLIQDLKLFVTCKVPIKNNNPTESELQQLAQLRTKVESSLQTVGLRPRTMTAVNYIRIMSTILNWGPDASWRHDSVDWEMDKPICEQIFDYGTDVEVSKNGIRLGDYHAKVMSAKKLPDVFYFGDALTYAGDLSGGNSSIKENYMVVTNVFFPEAESTKNTLERKRQFTVNQAYGPMLKFVPVLADKKESFDTLYESMKEGAKPVKITYSVVLFAPTKERVEAAAMAARNIWRESRFELMEDKFVALPMFLNCLPFCTDRDAV…
71331	71648	+	Conjugative transfer protein 345	atggacattaaatcaatcgcaatcgccgccattctcggtgccgctggtggcttcggcggtagctactacgtgatgagcgaacaaacggcaagcatccatcagcgtttgaatcaaaccccgccagtggtcgtggttgacttcgctaaagtggcgtcggcgtatcccgctggtgcctctcaggcggaagtcgaaaggctgatggtcaagaccaatgacgcaattttgaagttgaaagacgcaggttatttggtccttgacgcaagtgctgtcgtcggggctccaagtgacgtgtacctccctgatgaggtgctgaaatga	MDIKSIAIAAILGAAGGFGGSYYVMSEQTASIHQRLNQTPPVVVVDFAKVASAYPAGASQAEVERLMVKTNDAILKLKDAGYLVLDASAVVGAPSDVYLPDEVLK
71645	72175	+	Conjugative signal peptidase TrhF	atgaaatttccactcaagaagtatttcgtcaaaaaggaatcctggaagcgcttcggggttaaagccggtgtgacactactggttctttgggctgctggtgcggcctttgccagccgctaccgtattggcattgatccacaacaggagaagtgcctgccgggttacaccttcttcctcattgatctgaacgaccagactctggagaggggagctgtttacgcctttcacgccaagaacatgcagcctttctacaaggacgggactcgcatggtcaaaatcctcaccggtatgccgggggataaagtcgagatcaacgataagtggaagatcatcgtcaatggtgatgtcgtcggagaggggctccagctcgcagggaaactacatctgccagagagccac…	MKFPLKKYFVKKESWKRFGVKAGVTLLVLWAAGAAFASRYRIGIDPQQEKCLPGYTFFLIDLNDQTLERGAVYAFHAKNMQPFYKDGTRMVKILTGMPGDKVEINDKWKIIVNGDVVGEGLQLAGKLHLPESHFYGKATLKENNYWFMGKSPFSFDSRYWGTVKNDQIIGRAYPLF
72186	73403	+	IncF plasmid conjugative transfer pilus assembly protein TraW	gtggcgttgatgttctctgtggctggcggggcatacgctcaagagtctccgctcacagagcaggataaggcgcttattgagcaaggaaagcaaattgcccaaaaggcccagaagatggaaatgccatctctgttgcaaaaccaacacatggacgaggctcaggccgaagccaaggcatttttcaagcagctccaaactactaacccaacgctcaaggagatgcaccggaaacaggctgaaaagggtatctactctgaccatcggatactggttttcgcctcgttgtctcttggcgaacaggggttagatgacgtcctaacggcggtgtcaggccagcctgattctgtaattgtgttccgtggcatcccggaaggaatgaacttggggcagggagttaaa…	MALMFSVAGGAYAQESPLTEQDKALIEQGKQIAQKAQKMEMPSLLQNQHMDEAQAEAKAFFKQLQTTNPTLKEMHRKQAEKGIYSDHRILVFASLSLGEQGLDDVLTAVSGQPDSVIVFRGIPEGMNLGQGVKAIQALAAKKDPVPNIIINPTLFKTYNITAVPTIVMLEDEPLPGEQPNVVAQVSGLSDPVWLAREVDNGEKGDLGVKGPVEKISEPDLIDVAKKRLANIDWEEKKKQAIERFWTKQNFNELPRAPKSRTREIDPSVMITSDISTPDGTVFAHAGDVINPLCDPKEVCKPGTRPFTQAVVVFDPLDKKQMELLAKKLPEIKQEPGVQRITYIATEFDKDKGWDSYKSVTDNFDAPVYLLTPDLITRFELEHTPSVITARGKKFVVREL…
73400	74071	+	hypothetical protein	atgatttttgccccggctttccaaccaattaaagacgtcggcacaggttcgtttgtcgctgctgaggtactggctcgttggtacgacgaaggccgggttcttacaccatcctctctgtcatcacctccttattgggggctggtggatatggagatggcacggttcattcaggacaaccttcattattgcttggatctgtacccagctctttttctgaatgtctctgaacatactttgcaatcagacgtcattttcaaagcgtggtggagggttgtccgcgacattgctaagaatcactcatcacggcttgtcatcgagattaccgagggcattcaggatgcctctctcgcattgagatgggaggctcttaccgaaataggggttgagctggcgctggat…	MIFAPAFQPIKDVGTGSFVAAEVLARWYDEGRVLTPSSLSSPPYWGLVDMEMARFIQDNLHYCLDLYPALFLNVSEHTLQSDVIFKAWWRVVRDIAKNHSSRLVIEITEGIQDASLALRWEALTEIGVELALDDYGDKNSSLERLSRYDWHYCKFDARRLRSLEDYSAILHCRRKGIQLIAEQVESFPLGESAKLLGLSWQQGFYHGKPAVMEKHLNYVKALP
74068	75075	+	IncF plasmid conjugative transfer pilus assembly protein TraU	atgatgcaaaaaattctacgggtcattgccgttagcgcggtcttttgggttcgttcggtatcggctgaccctgggtgccagaatgcggaagtaatcggcggaaaactgattactgacatctgctggagctgtatttttcccatcaaagtagcaggggttcctataagtggtggaggcggatcattcccgagtgaagccgtaagcaaccctctgtgtatgtgcgaggataatctaggggtccctcggcctggagtcaccacttctatgtgggagccagcacggcttgttgaatttcagagagtgcctggctgctcatctgtcttgaatggtgtcaggttcccgtttgataggactaaccaagggcatcatggcatgggagacatggatggtggtgatggt…	MMQKILRVIAVSAVFWVRSVSADPGCQNAEVIGGKLITDICWSCIFPIKVAGVPISGGGGSFPSEAVSNPLCMCEDNLGVPRPGVTTSMWEPARLVEFQRVPGCSSVLNGVRFPFDRTNQGHHGMGDMDGGDGSFMHYHYYAFPLLVMLDLFIKQTCNADGYMDLDIMYMSELDPTWNNDELAFFTNPEAAAVANPIAAAACTADAVSSTAGKPLKQLFWCAGSWGTLYPFSGNQNGGKGVIRDSSLLSTRVLAALHRRGLAWKTMGSEAMCRGVISPTLPKTQYKFTLLHPVPETNSSHVIGESTLTWGLARTIPAIGQDPIYTIWRWNDCCNN
75191	77989	+	IncF plasmid conjugative transfer protein TraN	atgcgaagtcataattactttatgaaagctgtggcctcgctgttgacagtaaccatgtctgcgctgccgatacattcctacgctaacggtagccaagaccaggacatcacagcggtgggtaaagaggcccaggctttcggacaaaacctctcaaactcattcaagtcgagctcggggactgtgcaagatggcacaatctctatgccgacgttgaaagacggtcaattccaaatgaacggggggagtcagattaatgtcaatgatctattccccggaacgagcgggaccaacaataaacctgatagttattacttccctgatgccaataaacctgatgtgggcggtctgcaaggcatttacgactctggcgatgacatggacagcgtggggaataatgca…	MRSHNYFMKAVASLLTVTMSALPIHSYANGSQDQDITAVGKEAQAFGQNLSNSFKSSSGTVQDGTISMPTLKDGQFQMNGGSQINVNDLFPGTSGTNNKPDSYYFPDANKPDVGGLQGIYDSGDDMDSVGNNAKGSLWSDANSANPSISGAAYKVLLDASNRSRPDFSNDPVLNLSKKTYEDMDLIAGGFGDCSAETTINQNTINAHIPEYERCQRVVDQSADCEVVHDYDASVVKHYDGPYNLKSCGEGCTELWIGRVGNDYWSGNCSIYEEYTRVQVSNPDAIVSATLEYAKWDDYMQVWVGKSGQETKVWSGPDGNFPPETAGRCELSTSWERNPNIDVTPYFKNVKDGDVVTFKIRVSVTGAGEGFGRIKLRYDPSKAITKDEWAPQSCMDSAKG…
78888	78028	-	FIG01199948: hypothetical protein	atgaaaaaggctttaatcaccaccgtggctctggctgtagcagctctatctggctgtgcatccaccagcagttacgaacccacagcgtacaaaaccaatcacagtcgcgcttacaacatcgcggaggccggtggcctggtaacaggcatccaagacgcttctgttccgcgtgacaagctggagcgtctgaccgacaccaaaacgtttggggcagcctacgtgctgtctggctacatgtcccctcagctcggaatgaccgactggcaaggtggcttggtcaaccttgcgaactgggctatcggccccaaacagcatggcgctcgcaatagcttgatcgcttggatgcctgctaacgaagcagtttcaccggcagacgctcaggccaaatttctttcacat…	MKKALITTVALAVAALSGCASTSSYEPTAYKTNHSRAYNIAEAGGLVTGIQDASVPRDKLERLTDTKTFGAAYVLSGYMSPQLGMTDWQGGLVNLANWAIGPKQHGARNSLIAWMPANEAVSPADAQAKFLSHVKVSIESALTDLGANFTLLYDKDGRLTYQFYKNEWGCPTWVNGQSKVADMCSVKVKIVEPRLGSAPNFVSGVQGTAYAFTSGHETAYNFVNVGNGAASHAPQQAIYAAISKQLPAWAYLYLAPKSVELDNGEKVAFPYLLDQGKAELFVYPEA
79652	79011	-	FIG01202318: hypothetical protein	atggcagaagcacaagtagcactggacacaaacaacgaccgcagcaaccactactctcgccctgttttcaagcaagttctgaaagtaaacagcctccaagctcagcgcgtcatggaacgcagctttgagcgagtttccaactccctgttctccatcgacgtgatccttcgcatcatcggtgagcaggacgaaatcgaccaggttgaaaccgtcatcctggaacacatttccaaggtctccgaagacctggacaaagctaccgcccagctcaacaagctgatggaagacaacggcatcgacatgatgcccggctacaccaacccgaatgaatacaccatcgagatcaactctcctcaggttgctcagtttgcacacctgatccgcaaactggataccctg…	MAEAQVALDTNNDRSNHYSRPVFKQVLKVNSLQAQRVMERSFERVSNSLFSIDVILRIIGEQDEIDQVETVILEHISKVSEDLDKATAQLNKLMEDNGIDMMPGYTNPNEYTIEINSPQVAQFAHLIRKLDTLMGIVDTLWLNTVLTSKQRTDATYQWQQRLIKLAGRIIGIEKRARISAHSKGKEGEVAEAAPESATGDKEIADEAEKTKAA
79946	80266	+	hypothetical protein	atgcacatcatcactttcattgtagttctgcttgcatctctgggcgcactgtacgtaggcgcgaaggcatttgctttttccttcatcgttctcgctaaagtgttccagcgtatcggtttgttcctttggaacaaattcgcagttcctgcaatgcggtctgtacaggccgtcatcaaagaacgtgctgccaaggctgaacaagccaaagcagtcgttgaacctgaggtaactcaagttcaagaagtcgctaaacaagaacctgactgggattatctcgaaatcccgacttaccttcgtaagggcaaggaacttgtttggtaa	MHIITFIVVLLASLGALYVGAKAFAFSFIVLAKVFQRIGLFLWNKFAVPAMRSVQAVIKERAAKAEQAKAVVEPEVTQVQEVAKQEPDWDYLEIPTYLRKGKELVW
80570	80755	+	hypothetical protein	atgcaacagaatcttcatgtttacgacgatcacgcaggcatcatctatctggctgatggacgcgaggtgaaatttgatccgaaactgtattccagctcctaccaggcgcacagtgaagcagtgaagtgggccaaagaaaccggggtcattggtcaaaacgacgatgtggtgatgttcgtccattga	MQQNLHVYDDHAGIIYLADGREVKFDPKLYSSSYQAHSEAVKWAKETGVIGQNDDVVMFVH
80893	80777	-	hypothetical protein	ttgctgtttgtttttggcgaccagctatcgcacttttcgctctccgaagagaacaaaatctgcttactgatggtattcaccatgagtaagaagacttttaaggagcgaggagagtag	MLFVFGDQLSHFSLSEENKICLLMVFTMSKKTFKERGE
80975	81943	+	Aerobic cobaltochelatase CobS subunit (EC 6.6.1.2)	atgtctcaatactctcaattctcagtaagcaaggttttcggtatgcccagcattccggagaaggtaacggccatcggctacgctgacggttcaaaccctttcatccctgccactgataccaactacgttttccgcaaagagtttctgcgagaggtcttggcctatctcaaagagcctggcggtgacgcattgttcgtaaccggccctaccgggtctggcaaaacctcaggtatcaccgagatcgctggtcgtctcaactggcctgttcagcaaatcactgcccacgggcggatggagctgacagatctgattggacatcacgctctggtcgcggaaaagcctggtcaaccacctgtcatgaagttcatgtatggacctctggcagtcgctatgcgtgaa…	MSQYSQFSVSKVFGMPSIPEKVTAIGYADGSNPFIPATDTNYVFRKEFLREVLAYLKEPGGDALFVTGPTGSGKTSGITEIAGRLNWPVQQITAHGRMELTDLIGHHALVAEKPGQPPVMKFMYGPLAVAMREGHLLLINEVDLADPAELAGLNDVLEGRPLVIAQNGGEIIKPHPMFRVVVTGNSTGSGDASGLYQGVMMQNLAAMDRYRFTKVGYADEEAELSILGRVTPKLPENVRKGMVRIANQVRKLFLGENGEDGQISVTMSTRTLVRWAKLSLAFRGAPNALEYALDQALLIRAAKEEREAILRVAKDVFGDQWR
81954	82862	+	FIG01047344: hypothetical protein	atgaagaaaaatgactgtttgtgccgtcgttacactgctaaagagtggggcaatgacgaaaccacaatagaagtcttcattggctacaagttgctccgggagcccagctcctcggagccaggccaattcacgatggtcgagctacgccgaaccgtcactgatgggaaagctgaaaattggtctgagacaaagctcgaaggaccttttgaagctaacggcccagacacgatcccaatgtcctacaaggacaaagaaagccagtatgtgtcacagtttctcagccaggggtacacctttctggatgaggtgctggtaaacgcagagacacagacggtgctggaaggggggaatgtttcagccggacaaacagccagcttgggatctctcaactggctgtta…	MKKNDCLCRRYTAKEWGNDETTIEVFIGYKLLREPSSSEPGQFTMVELRRTVTDGKAENWSETKLEGPFEANGPDTIPMSYKDKESQYVSQFLSQGYTFLDEVLVNAETQTVLEGGNVSAGQTASLGSLNWLLSPPSELPPGDINLFKGFVAGVFAKGAGLIGFEVARSEGSNDLLPSVLMRTDSGYELGVSTGLGENTIHPATLEGAGELRPEHGHKPLLMLVYLQQRFADDFSNVEKPLVAFCDEQGDTFDYERFDSLKPLIERFGFSYDEVRADAERLGLVSELIRLAEIDAEQEDHFF
82926	83453	+	Single-stranded DNA-binding protein	atgtctaaaggcgtcaacaaagtaattctggtcggtaatctcggttctgacccggaaattcgctacatgccaagcggaactgccgttgccaacttcaacgttgcaacaacggatacgtggcgcgataagcagtctggcgagcaaagagagcatactgagtggcaccgtattgtgcttaaaggtcgtttggcagaagtcgctggtgagtacctgaaaaagggctcccaagtctatctcgaagggagcaaccgcacccggaagtggactgacagccaacaaatcgagcgctacaccaccgaagtacactgcgttgaaatgcagatgcttggtggtcgtggaaatgcacctcaggacaactctcaacgtgcagcgccccaaaaagggcaacgtacaggagcc…	MSKGVNKVILVGNLGSDPEIRYMPSGTAVANFNVATTDTWRDKQSGEQREHTEWHRIVLKGRLAEVAGEYLKKGSQVYLEGSNRTRKWTDSQQIERYTTEVHCVEMQMLGGRGNAPQDNSQRAAPQKGQRTGAGTQSAPVQQSAPQGGMGGGYGPAPDGWDDDIPFMRLHHLAGG
83548	84537	+	Recombination protein BET	atgtctgataacaaatctcttgtaacccgtatcgcaagccggtttggcgtggacacccgaaagttctatgaaactttgaaggcgaccgcattcaagcagcgagatggaagtgccccgaccgatgagcagatgatgacgctcctgatcgtggctgaacagtacggtttgaaccctttcactcgggaaatctatgcgtttcctgacaagcaaaatgggatcattccggtagtaggtgttgatggttggagccgcatcatcaacgagcatccccagtatgatggcgtcgagttcgtgtattcggacaagatggtcagaatgcagggggcgaaagttgactgccctgagtggattgaatgcgtgatttaccgtaaggacagatctcgccctatccgcatcaag…	MSDNKSLVTRIASRFGVDTRKFYETLKATAFKQRDGSAPTDEQMMTLLIVAEQYGLNPFTREIYAFPDKQNGIIPVVGVDGWSRIINEHPQYDGVEFVYSDKMVRMQGAKVDCPEWIECVIYRKDRSRPIRIKEFIDEVYREPFQGQGRNGAYTVDGPWQTHTKRQLRHKSLIQCSRVAFGFSGIYDQDEAERIREMEQASAINPAIANLPSPSQVQSQEPLAIEHKELDPILTKLANRAIAENAWSAAHEYVKGRYEGSELQYATQFLRDKEMDQMEPPKPDYQEAHEQESAAGGSANAEPGAEEMPPLSDEDMIPVTEEEGAEGSYY
84600	85610	+	FIG01202935: hypothetical protein	atgaaaatagtcaacctatcgcaacgagaggaagattggcttgattggcggcgtcaaggtgtaacagccactgacgccgctatcctgctcaatcggtctccgtacaaaacacgatggagactgtgggccgagaagactgggtatgcgcgtgaagtcgatctgagtcttaatccgctggttcgccgggggatagaaaacgaagatgctgcaagacgcgctttcgaggagaagtatgatgacatgctgctccccgcctgtgtcgaatcggttcaatacccgctcatgagggcctccctggatggcctgagagataacggggagcccgtcgagctgaaaagcccgagtgcgactgtctgggaagatgtttgtgctgagaaagcaaacagcaaggcataccag…	MKIVNLSQREEDWLDWRRQGVTATDAAILLNRSPYKTRWRLWAEKTGYAREVDLSLNPLVRRGIENEDAARRAFEEKYDDMLLPACVESVQYPLMRASLDGLRDNGEPVELKSPSATVWEDVCAEKANSKAYQLYYPQVQHQLLVTGAKQGWLVFYFEGQIQEFPILRDEAMIQEILAEAKKFWQQVVDKKEPDKDPERDLYIPQGEEVNRWIAAAEEYRLYDAEIQELKQRLSELQERQKPHLDTMKSLMGEYFHADYCGVMVTRYKAAGRVDYKKLLADKASGVKPEDVDQYREKSSERCRVTVTGSVKPRYIVDEDVLAPLDDLPEEVETFYW
85810	87087	+	Cobalamine biosynthesis protein	atgactaaagtgaaccatctacaaagcctctgtgttatccacgtagactttgacatctggagtggacaaacccgtttgtctgcatctgatctcaagctgggcgagggtggtgaaattccacctgagaaagtagctcaactgggaagtaagaagatctgtgatccggctaagctgaaaggctttcatcgcctgaaaacagaaactcgtcgcctcctgctgaaattcggtatgccgttcatgaacggatttgccgtacccgtcagcaagaccgatgaaatctgtaacaagctgaatgacataaactttcagtttaaccaactgaaacaggatttcatcaaaggttacaacaaagccgtggatgaatggtgtcaggagaaccctgagtatgaacgagctatc…	MTKVNHLQSLCVIHVDFDIWSGQTRLSASDLKLGEGGEIPPEKVAQLGSKKICDPAKLKGFHRLKTETRRLLLKFGMPFMNGFAVPVSKTDEICNKLNDINFQFNQLKQDFIKGYNKAVDEWCQENPEYERAIRAGALPKETVEERIGFEYQVFMIQPVNEDEANAKRLNRKVERLGDDLISEVVQEANKFYMERLAGRDQCAVTTRQTLRNIRDKVDGLSFLNSAFNPLVKLLDQTLRGYEQHADGRNIVAPFFYQVVAAVLIMSERDRIEQYANGSITVEGMANDIGGSGAQMGDRSKDEKAEQKSDKAGELIPATEGGETKQQQVGGTESVQSEQTNSGGNAVDLDEDIDNFFKSFAERGEGESEDESNAGDVVREERVDVEDEPVLPEETPVEQE…
87172	88968	+	FIG01202954: hypothetical protein	atgtccaaaaaacgcaccatttacagcgctctaccaatcgtggccgcagcctatggtgaaaaactcggtgtcaaagtcgccatcggtaacgatgacgcatacaccgatggtaagaccatcgtggttccgaatatccccgacgactatcctcacatggatgctgtctgggggtatttggcccatgaagcagcccatgtccggtttacggactttggtgttgagcgccgcagaggtcttcatgctgagttgtccaacgttttggaggactgccgcatagaacgggccatgatggaactcttccccggtacgtcgcagaccctgaatgaggttgctcgctatatggctcaagctggtcattacgagcacgtcacagacaaagaggcccctgcctccattctg…	MSKKRTIYSALPIVAAAYGEKLGVKVAIGNDDAYTDGKTIVVPNIPDDYPHMDAVWGYLAHEAAHVRFTDFGVERRRGLHAELSNVLEDCRIERAMMELFPGTSQTLNEVARYMAQAGHYEHVTDKEAPASILTGFCLYWLQTKAVGQSVLQPYLDSATPVFERVFPQGVVVRLNALLRKAVNTKSTAEVTSLADQIIKMIEEEKEKEEQKPLNGQDGNNQQNAGGNQPQNSQGGSGNDQNQGPDANGGDQQGKDQKQDDANGKSDPKGQGDQGKSDTDGGSKAGQSQAGGNSDAAKQDAAKMLQQVLNAGAGDLRGDAHDALKAELNRVAQDKGDSSYMTVRSAVNTQDNPAVGKSLVGDVKSTTSKIRTQLYGLVQASQRVAHRNQRSGKRVDARKL…
89090	89365	+	hypothetical protein	gtgccggagacgccttttttactgcttgctaagcgcattcctccgatgtactggagactgttccagggtgttactttggatagtcgtatgggatacacaggcaggcggcagttccacagtcttgggcaagcaatcgactgggcaaagtcatcagttggcgattcctggtcaaataagcgctttcacaagccggtaggcctcgatgtattgctggcctgtactgcgagtaaggtgcctgaacatctggtcgaagaactgaaaagacggggcagttga	MPETPFLLLAKRIPPMYWRLFQGVTLDSRMGYTGRRQFHSLGQAIDWAKSSVGDSWSNKRFHKPVGLDVLLACTASKVPEHLVEELKRRGS
89630	90169	+	FIG01048776: hypothetical protein	atgtctcatctgaacaatctcaaatccgtaatgatctctctcgccgccgaacataagctgcctgaaatctaccaggatgacatcactaccgatgtggagtctctggatcgattcgatggtttacgtctggtctggctgttgcggtcttgcggcagcgtattggtgccagcggaagttggcgttaatccgatctatatcacccattggttgtggtctaaccacggtcaacaggtggttccattctctgtggatacccgcacggggttgattgaaaaaatcgacttcgagcaagctgaaaagctgatcatgcagatgccttgcaacctctcttcattgcagaacaaggaatacttggttgaccaggtaaaccgagtgttgcaacgaggttgtgaaatgcgt…	MSHLNNLKSVMISLAAEHKLPEIYQDDITTDVESLDRFDGLRLVWLLRSCGSVLVPAEVGVNPIYITHWLWSNHGQQVVPFSVDTRTGLIEKIDFEQAEKLIMQMPCNLSSLQNKEYLVDQVNRVLQRGCEMRIWGIFESPSSVESVGGWKEWQSYFSSTGNRLMADFVGKAIRFTNPR
90260	90679	+	hypothetical protein	atgaaaaacctatcagctttggaagcagttcttgactacgacaaaccttctcgacgttttcttgatgagctcaacgaaaaccagatgaaggatttgtccggggaaatcttcgccaagctctactggagcaagcgtaatccccagtggtacgagaaagacaccaatcggctgtttgcacgacttcgttgggttcagcgcatcatcaagaagcgcttgaaaaccggcaaggttaaacctgaactgacagaaaatggttcagtgatggagcgcttcaacttcccttatggtgacactctcgatttcttccatcggtacttgcgacatcccaaatgggaggttgtgtatcaagaatcggggtgcagtgccttttggaaaaatgggtatccggaatttctggtt…	MKNLSALEAVLDYDKPSRRFLDELNENQMKDLSGEIFAKLYWSKRNPQWYEKDTNRLFARLRWVQRIIKKRLKTGKVKPELTENGSVMERFNFPYGDTLDFFHRYLRHPKWEVVYQESGCSAFWKNGYPEFLVDKMPKM
90839	90726	-	hypothetical protein	ttgcgcatgaaccagaaccgctttgacgcttgcccagctctcgctgtcctccctagtcagcatcgctatgaagactcaggcgaaggtggaaacagaaaattggcagtagagtag	MRMNQNRFDACPALAVLPSQHRYEDSGEGGNRKLAVE
91128	90814	-	Transcriptional regulator, ArsR family	atggatcacgaaaaggttgcagccagcttagctgagctagggaatagtcaccgactgtccgtgttccgctttctggtcaaagctggccatgatggggcttcggtcggagatatccagaaggggctgggtattcctgcttcgacgctatcacatcaccttgcgcgcatggccaaggtagggctgatccggcaggagaaacatagccgcacgattgtctgtatacccgagtatgggcacctagagaatttgatcggtttcttacaagaggaatgttgtgcaggtgtccggattgcgcatgaaccagaaccgctttga	MDHEKVAASLAELGNSHRLSVFRFLVKAGHDGASVGDIQKGLGIPASTLSHHLARMAKVGLIRQEKHSRTIVCIPEYGHLENLIGFLQEECCAGVRIAHEPEPL
91240	92274	+	conserved hypothetical protein, membrane	atgtcacctcaactccaagacgctctaggcatgttcgcctttctcgctatcgagctatcggttttattcattggcattagcttgctggtcggagttcttcaacgtcacatcccaccatccaaggtggaagcgttactgacttccagtgggaagcgaggctattttcttgctgctggtttaggagctataacgcccttctgtagttgctcgactgtccccatgttgaaagggttgattcgggcacgggccggttttgggccgacgatggtgtttcttttctcatctccgttgctgaatcctatcgtcgtcggcctgctggttgccacgtttggatggacacttactgctatctatgtgctcaccgctttggtggtcgcggtaggtgccggatggctgctt…	MSPQLQDALGMFAFLAIELSVLFIGISLLVGVLQRHIPPSKVEALLTSSGKRGYFLAAGLGAITPFCSCSTVPMLKGLIRARAGFGPTMVFLFSSPLLNPIVVGLLVATFGWTLTAIYVLTALVVAVGAGWLLHTLGFERYVRRTATQESSGCSSSASPCSATSTASSCGTNSCDTTPKTASCGADRKTTVSTSSECCDSQPTVTVKKEGKYSGVWREAWSDFIDVLPYLLIGIAIGSVIYGFMPTDLLAQYAGPDNPFAIPVAAVIGVPLYIRAEAVIPLAAALTAKGVGAGTVLALIIGSAGASLPELILLRSLFTLKLLAAFLAVIFAMAMIAGYATYLFF
92287	93564	+	Il-IS_2, transposase	atgattaattcgttaagccttcctgggtaccagttggtggattctgatgagcagaatgaagacatacattttcggcttgaagctcctacaccagtagcctgcgaggggtgcggcgtgcagggtgagttcgtgcggttcggcaagcgtgatgttccctatcgtgacctgcccatccacggcaagcgggtcaccctctgggtagttcgtcgccggtacacctgccgggcctgcaagaccaccttcaggccccagctaccggagatggtggacggcttccgcatgacgctgcggttgcatgagtacgtggagaaggaagccttcaatcacccctacgcctacgtggctgataccacgggcctggacgagaagacggtacgcgacattttcaacgcccgcgcc…	MINSLSLPGYQLVDSDEQNEDIHFRLEAPTPVACEGCGVQGEFVRFGKRDVPYRDLPIHGKRVTLWVVRRRYTCRACKTTFRPQLPEMVDGFRMTLRLHEYVEKEAFNHPYAYVADTTGLDEKTVRDIFNARAEFLGRWHRFETPRILGIDELYLNKRYRCILTNIEERTLLDLLATRRQDVVTNYLMKMKDRQKVKIVSMDMWNPYRAAVKAVLPQARIVVDKFHVVRMANDALEKVRKGLRKELMPSQSRTLKGDRKILLKRAHEVSNRERLIMETWTGAFPQLLAAYEHKERFYGIWDATTRPQAEAALDEWIATIPKGQKEVWSDLVRAVGNWREEIMTYFETDMPVTNAYTESINRLAKDKNREGRGYSFEVMRARMLYTTKHKKKAPTAKVSP…
93567	93704	+	Bacterial luciferase family protein (Alkanal monooxygenase, FMN- linked) (EC 1.14.14.3)	atggtatcaggttggtggggtaaaggtgccccatcaaccattaaatccgtataccccaagaataaagatattgacaacaatcgggagaaagacaaaacgtttcaagcccggctgcatcatgatggaaaaaccctctaa	MVSGWWGKGAPSTIKSVYPKNKDIDNNREKDKTFQARLHHDGKTL
94402	93827	-	Dihydrofolate reductase (EC 1.5.1.3)	atgaatcaaaacagagacgaccataatcgtgcagcagatagagaaaaaacagcagagaaaagaggagaaaaccagtgcatcatctcccttattttagcaatggcagataatggcacaattggtgataaaaatgccctaccatggcatcttcctaatgatctgcaatttttaaaaaagagcactatgggaaagccgattgttatgggccgaaaaacttaccaatcgattggccggccacttcccggcagaaccaatgtagtaatctcacgctctttagagaaggaggctctccccggatgcttaatctattccgatctctcagttgcgatagcggcacttaaaaaagagcccgaggttgaagagattatgattatggggggcgcgcagatctatagagca…	MNQNRDDHNRAADREKTAEKRGENQCIISLILAMADNGTIGDKNALPWHLPNDLQFLKKSTMGKPIVMGRKTYQSIGRPLPGRTNVVISRSLEKEALPGCLIYSDLSVAIAALKKEPEVEEIMIMGGAQIYRAALPMMDRLYLTHVHANIEGDTQMPPFDFSHATLIFEEKHFKDEKNRYDYTFEIWDFKK
94715	94602	-	hypothetical protein	ttgcgcatgaaccagaaccgctttgacgcttgcccagctctcgctgtcctccctagtcagcatcgctatgaagactcaggcgaaggtggaaacagaaaattggcagtagagtag	MRMNQNRFDACPALAVLPSQHRYEDSGEGGNRKLAVE
95004	94690	-	Transcriptional regulator, ArsR family	atggatcacgaaaaggttgcagccagcttagctgagctagggaatagtcaccgactgtccgtgttccgctttctggtcaaagctggccatgatggggcttcggtcggagatatccagaaggggctgggtattcctgcttcgacgctatcacatcaccttgcgcgcatggccaaggtagggctgatccggcaggagaaacatagccgcacgattgtctgtatacccgagtatgggcacctagagaatttgatcggtttcttacaagaggaatgttgtgcaggtgtccggattgcgcatgaaccagaaccgctttga	MDHEKVAASLAELGNSHRLSVFRFLVKAGHDGASVGDIQKGLGIPASTLSHHLARMAKVGLIRQEKHSRTIVCIPEYGHLENLIGFLQEECCAGVRIAHEPEPL
95116	96150	+	conserved hypothetical protein, membrane	atgtcacctcaactccaagacgctctaggcatgttcgcctttctcgctatcgagctatcggttttattcattggcattagcttgctggtcggagttcttcaacgtcacatcccaccatccaaggtggaagcgttactgacttccagtgggaagcgaggctattttcttgctgctggtttaggagctataacgcccttctgtagttgctcgactgtccccatgttgaaagggttgattcgggcacgggccggttttgggccgacgatggtgtttcttttctcatctccgttgctgaatcctatcgtcgtcggcctgctggttgccacgtttggatggacacttactgctatctatgtgctcaccgctttggtggtcgcggtaggtgccggatggctgctt…	MSPQLQDALGMFAFLAIELSVLFIGISLLVGVLQRHIPPSKVEALLTSSGKRGYFLAAGLGAITPFCSCSTVPMLKGLIRARAGFGPTMVFLFSSPLLNPIVVGLLVATFGWTLTAIYVLTALVVAVGAGWLLHTLGFERYVRRTATQESSGCSSSASPCSATSTASSCGTNSCDTTPKTASCGADRKTTVSTSSECCDSQPTVTVKKEGKYSGVWREAWSDFIDVLPYLLIGIAIGSVIYGFMPTDLLAQYAGPDNPFAIPVAAVIGVPLYIRAEAVIPLAAALTAKGVGAGTVLALIIGSAGASLPELILLRSLFTLKLLAAFLAVIFAMAMIAGYATYLFF
96163	97440	+	Il-IS_2, transposase	atgattaattcgttaagccttcctgggtaccagttggtggattctgatgagcagaatgaagacatacattttcggcttgaagctcctacaccagtagcctgcgaggggtgcggcgtgcagggtgagttcgtgcggttcggcaagcgtgatgttccctatcgtgacctgcccatccacggcaagcgggtcaccctctgggtagttcgtcgccggtacacctgccgggcctgcaagaccaccttcaggccccagctaccggagatggtggacggcttccgcatgacgctgcggttgcatgagtacgtggagaaggaagccttcaatcacccctacgcctacgtggctgataccacgggcctggacgagaagacggtacgcgacattttcaacgcccgcgcc…	MINSLSLPGYQLVDSDEQNEDIHFRLEAPTPVACEGCGVQGEFVRFGKRDVPYRDLPIHGKRVTLWVVRRRYTCRACKTTFRPQLPEMVDGFRMTLRLHEYVEKEAFNHPYAYVADTTGLDEKTVRDIFNARAEFLGRWHRFETPRILGIDELYLNKRYRCILTNIEERTLLDLLATRRQDVVTNYLMKMKDRQKVKIVSMDMWNPYRAAVKAVLPQARIVVDKFHVVRMANDALEKVRKGLRKELMPSQSRTLKGDRKILLKRAHEVSNRERLIMETWTGAFPQLLAAYEHKERFYGIWDATTRPQAEAALDEWIATIPKGQKEVWSDLVRAVGNWREEIMTYFETDMPVTNAYTESINRLAKDKNREGRGYSFEVMRARMLYTTKHKKKAPTAKVSP…
97468	97629	+	hypothetical protein	gtgccccatcaaccattaaatccgtatacccggaaaaatgaagcaacgcttgagctatgcacctactgcgaaggtgatgtggtcatgatgaaggctcctgatgaagcaaccttctttcgtgattgcaatcgccttagctggtggtatgcagataacgcttga	MPHQPLNPYTRKNEATLELCTYCEGDVVMMKAPDEATFFRDCNRLSWWYADNA
97688	98587	+	hypothetical protein	atgatggaggacgccatgttcaaatcatcagtatgctcctacgaaaacagggggccttacggaaacaacaagtaccgaggcaactgctcgggctttatcgttaaagacttcattgagtcttacatgagaaagccgaacgggctggtggcagacccaagtgttgggggtggctctagcatcgacgttgccaatgaacttggtgtccgtttcaaagggacagacttgcatcaggggttcaacctgttgcgggatgacttcctttcgttcctcggagagcctgcacacctgatctggtggcaccctccttactgggacatgatccagtattcaggtaagcagtggggcgagcccaacaaatgggatatgagccgcatgaatttgcctgagttcgttgaagcc…	MMEDAMFKSSVCSYENRGPYGNNKYRGNCSGFIVKDFIESYMRKPNGLVADPSVGGGSSIDVANELGVRFKGTDLHQGFNLLRDDFLSFLGEPAHLIWWHPPYWDMIQYSGKQWGEPNKWDMSRMNLPEFVEALELAVMNIHDACERGGHYGILMGNLRRDGDYFNLSSLVERIAPGKLVDEIIKTQHNCVSDRTQYSGKLVRIAHEKLLVFRRNDVASSLCLLAAVHRRATNMVSTTWKAAIRRTLQGKTLKLEQIYKEIEPYAKHRENNHWQAKVRQVLQDARFFIRIEVGVYALAE
98653	98877	+	Ferredoxin	atgaacgtacaacttcaagccagcaacaatgtgctgttggcgcaaatcgaaagcaaaggcctcactgttgaaacgcattgtcgcagtggcttttgtggcatgtgccgggttcgtctactcgaaggtcaagtggcctatgacgagacgcccatcgcatttgtcaaagaaggggaagtgttggtttgctgcgctaaagcaaaaaccgatgtgaccttggaaatttaa	MNVQLQASNNVLLAQIESKGLTVETHCRSGFCGMCRVRLLEGQVAYDETPIAFVKEGEVLVCCAKAKTDVTLEI
98939	99328	+	hypothetical protein	atgtctatcaataccaaagttgaacaaatcgcatacggtcatgctaccgctctagtgctcagtgaactgggccaacaagagaattggtgcaaggcttatgagtatttgtctgagtgtgtcgaacggggagacgagcctgaggatctggtcgtttggcaaccgtttgagcactgggaatggaaagacattctggagcaaatcgagagcgaagccgagtctctgctttcgactattaagtccgttttaggcttggcccacaaaggcatcattcagtcagcaattgactgctctctggattcggacatgacccagcttgacctgattggaatggtcgagctcggaagtgaaatcgaagatggggagtgtgctggaggtggctatgcagcttaa	MSINTKVEQIAYGHATALVLSELGQQENWCKAYEYLSECVERGDEPEDLVVWQPFEHWEWKDILEQIESEAESLLSTIKSVLGLAHKGIIQSAIDCSLDSDMTQLDLIGMVELGSEIEDGECAGGGYAA
99318	99770	+	hypothetical protein	atgcagcttaaccgatacacggccagggagtctgacaaaagtcggatacttcggaccatcggctggtgcaagcgcaatcaccttacacttgccggtcttccatacgaggacaatcttgcaggaagtgacgggatcagcatagagatcatcactcctcctggtatgtcgcgggaaatgttggagcaagccgtcagagaggggtattcagagcgagatgtcgtaaggcatcgcattctggagtgccctgtcggttggttcatggaagctgatggcaaggcatttgatcatgaagtgttccacgattacgtggtggctcatggttatggcgaaccttccagcgaagcctatgagctggcggagcggtggttctggcagggcaacgattatgcgttgatagct…	MQLNRYTARESDKSRILRTIGWCKRNHLTLAGLPYEDNLAGSDGISIEIITPPGMSREMLEQAVREGYSERDVVRHRILECPVGWFMEADGKAFDHEVFHDYVVAHGYGEPSSEAYELAERWFWQGNDYALIAAEIVARDLCVRDDEDED
99917	100072	+	hypothetical protein	atgaccgtccagtctggcatcgaggatttcatcctgcttttcatcctgagcttgagttcgctgatgaagctgagttgcttcgaccagttgagcgaaagcctgaccatgaagagctggaggatttttacttttaacccacggggccgctcttcctga	MTVQSGIEDFILLFILSLSSLMKLSCFDQLSESLTMKSWRIFTFNPRGRSS
100108	100299	+	hypothetical protein	atgaaagatcacagtcaaacgattgtgttccctgggaacaatgttgaatcacttgctgaggctaacgccatgttgagcgctgtgtcggaagatgcacgtaaagccagcaatacggaagacaaacgtgaccttgaatcgcttcaaggctggctggaagagaacatcaattctcaactggcaggcgtgaagtaa	MKDHSQTIVFPGNNVESLAEANAMLSAVSEDARKASNTEDKRDLESLQGWLEENINSQLAGVK
100368	100721	+	hypothetical protein	atgaatgcagtgaagatgatccagaaggaaaaccagcttgagctgccgcttttcttcctggatgaagagccgaagaccgcagaagtcattccatttgagccaaagcctgaatggactgatgatgaggtaaggcagttacgtgatgggcttttatggcatagccttagagtccttgctgatggtcgagctggaagtgaaatcaagcaggaaacgatggcttgggtgatgtccgatgaggtacatccattctcatttgtggtctgctgcgatgaagcaggttacgatccatctggagtaagggaaggcgtgaagtctatcctaaaccgcttagcgcgggttaaagcggggggttaa	MNAVKMIQKENQLELPLFFLDEEPKTAEVIPFEPKPEWTDDEVRQLRDGLLWHSLRVLADGRAGSEIKQETMAWVMSDEVHPFSFVVCCDEAGYDPSGVREGVKSILNRLARVKAGG
100843	100718	-	hypothetical protein	atgctgtttgtttggggaggccagctacctcactattcactctcgacagagagcaaaatcttgctttccgaggggcacaaactttcacatgtgaaagtcgatgccactgggaaagcagggggttaa	MLFVWGGQLPHYSLSTESKILLSEGHKLSHVKVDATGKAGG
100913	101257	+	hypothetical protein	atgactactcttgccagctttgcgaatccgatttctgttattcaacgctcaccaaccagtggggtgtttggcacaaatcagttcgtaggagacaaagagggatttgtacaaaaggtgctcggaaagtggtactgcaatccagggaataccattcccgttgagagcatgtcccaccttgagcaggcggagaaactgtatgacttctatgtcaagtatctccaagtgaaagaaaagatctctgtgaaccttggccgggtgctgcataagctgtacagcactggttctatcaaggaagcagagatcgtgcttgaagcaataaaggctcaggctggcgtaacagcttga	MTTLASFANPISVIQRSPTSGVFGTNQFVGDKEGFVQKVLGKWYCNPGNTIPVESMSHLEQAEKLYDFYVKYLQVKEKISVNLGRVLHKLYSTGSIKEAEIVLEAIKAQAGVTA
101335	101637	+	FIG01204986: hypothetical protein	atggaaaaacataacctcaaatccggattcagcatctatttcgctgacgtccatttcgagaaacaagtctacgcattcggctcaggacttggcttcacctctgtgatttacgcctactcgctgggccgagatccggaagaagctgagaagctggcgcttgaaaagtacgactctgacgaaacgaaggtgaagaaggtgcatgtcaatctggctcgcagccaggacatcaaccgctacaccttccctgaacaaatggctggctttgctaatgccattcagtctcacggcatcgctgtgaactga	MEKHNLKSGFSIYFADVHFEKQVYAFGSGLGFTSVIYAYSLGRDPEEAEKLALEKYDSDETKVKKVHVNLARSQDINRYTFPEQMAGFANAIQSHGIAVN
101715	103340	+	Type II restriction-modification system methylation subunit	atggctactatcgtaaacaccaagttaggagaacatcgaggcaagaagcgcgtctggctggaaggccaaaagctactgcgtgaaggttactatcctggcatgaagtatgatctggagctgaaagattcccaggttgtgcttcgcgtcaaagaggagggtaagttcaccatcagtaagcgcgagcgcaatggccgggtgtctccaatcatcgatctgaccgtgcaggagcttgctaccgtttttgacggtgtagagatgctccgcgtgttcatccgtaacggcgcaattgtgatctctgctcaccatcaacaagagcgagtgatcgagcgcgtcaaccggcttatcagtaagctggagaatggagaatcgctttcggtatgcagcctctttcatgggggt…	MATIVNTKLGEHRGKKRVWLEGQKLLREGYYPGMKYDLELKDSQVVLRVKEEGKFTISKRERNGRVSPIIDLTVQELATVFDGVEMLRVFIRNGAIVISAHHQQERVIERVNRLISKLENGESLSVCSLFHGGGVLDKAIHAGFHKAGIASAISVAVEMEGKYLDSSLANNPELWNEDSIVIESPIQAVNLSKRPPQVDVLMGGIPCTGASKSGRSKNKLEFAESHEAAGAMFFNFLQFVEALNPAVVLIENVPEYQNTASMEVIRSVLSSLGYSLQERILDGNEFGVIERRKRLCVVALSHGIDGFELEKVQPVRTKESRIQDILEPVPLDSERWKSFDYLAEKELRDKAAGKGFSRQLLTGDDEFCGTIGKDYAKCRSTEPFIVHPEQPELSRIFTP…
103533	103832	+	hypothetical protein	atgatcgtaaacccagagaccaaagcaaaggttctccggtatgcgatgggcaaccctgggaatttatccatcacaaagctggcggtcgcgctggattacgatgcggtagatgctctgggtgttcgttttaaagacactgtaaatcttgaggttcgcagagccaggcgctgggaagtctggcagtggttctggaaccatccggatcaaagtgtccaactgtcaatcaaattgggcgtggttggcgctgtgttgggagtcatgggcttcctgactggcgtagctccgtacctcttgggataa	MIVNPETKAKVLRYAMGNPGNLSITKLAVALDYDAVDALGVRFKDTVNLEVRRARRWEVWQWFWNHPDQSVQLSIKLGVVGAVLGVMGFLTGVAPYLLG
103906	104460	+	hypothetical protein	atgaacacattagaacaacttgtaaatcagagagtgcttgaggaaggtctgaaaaaggcgaagccattggccgcgcaaatggggcttgaatctgtacctgatgagatgcttgaaatgatctgcccaaacttgaactactctgggcagtttacgccagctctgtacgcgagatttcaaagcgtaaagcgattactgaaagagttgtcggaacaaacctcacctaagcacgggcatattgtgaagtttaccaaccaatatgggagctacgatgagtcagctttgctgttcaaagaaggcgacgtcagaaaccagaacttggttgcttgtgtgggcgggaagacgctaaatctcggagagctagagcttcgagattatgggctcaatatgcacatcggttgc…	MNTLEQLVNQRVLEEGLKKAKPLAAQMGLESVPDEMLEMICPNLNYSGQFTPALYARFQSVKRLLKELSEQTSPKHGHIVKFTNQYGSYDESALLFKEGDVRNQNLVACVGGKTLNLGELELRDYGLNMHIGCGGPFEPISEAQIQSLSEFDFYETTYRFWGQNPCGNGMIDITVPMKRWFLTV
104819	105079	+	hypothetical protein	gtggtttgtgagatcgaagcagagtacccattgctcaacactcattcgagtgttgcatggcccctgctcgatgaactcaacagttacaccatccaaaaaaaccaatcgctcattgatcacattgataatgcggtcgctgaactgttgaaacacaaggctcgtctacagcttgatattcaaaagctgcaagacggtgacattgatctggtgaaacaggccaagcagcaatacgaagacaaccagatgtcgagtagcagctag	MVCEIEAEYPLLNTHSSVAWPLLDELNSYTIQKNQSLIDHIDNAVAELLKHKARLQLDIQKLQDGDIDLVKQAKQQYEDNQMSSSS
105167	107620	+	FIG00638376: hypothetical protein	atgcaacaaacattaaactttgatctatcagaacaacccatcccagtgcttttgcgtggggataagtgggattctgtttggtcagaactgactgataacgaggatttgaacttcgttgatgccagtagaggaaccagtctgtcatcgttgatcacgtcatcggttgagtccattcacacggccttaattgatgggtggaccatgatgatcggctattccagtggtaaagattctgaaacggtcttgcacctgttcctgatggccctgatccgggctgtaaggagtggggcgaccatcagccagcaccacttcatcttgcacactgacacactgatcgaaagcccagaggtaaggtggctggcggatcagaaactggccgagctggagcgtttcattgcg…	MQQTLNFDLSEQPIPVLLRGDKWDSVWSELTDNEDLNFVDASRGTSLSSLITSSVESIHTALIDGWTMMIGYSSGKDSETVLHLFLMALIRAVRSGATISQHHFILHTDTLIESPEVRWLADQKLAELERFIAKENLPLTIVLAKPGISQSWTGRILTGRGLPTFSNSTARQCSQDLKITSAKRAKAAYMRELPKEVRQKVCLLLGSRDAESTIRAANIAKQRGSSDRVIKTKDGGELYVVKNWLASDVWEFLLSAGMGSAYPLPSYLESNVTTAELYKAATGECVWSATEKKASDACGARFGCWACQAVGLDKSMETLLATDPERHGYMSGLNRIQRYLAKRRYAWEDRHPVGRTIYEGGYIKIQPDVYSPVFLERLLHVCCSMDYMEQKRADELAYK…
107804	107679	-	hypothetical protein	gtgggagagaacccaggaggggtttcctcccgaggggttaggttattgctgttttgggccagctaccgttatagccagcaagcgctgacaatgaacaaagagtatgacagccacctaaaagggtaa	MGENPGGVSSRGVRLLLFWASYRYSQQALTMNKEYDSHLKG
107822	108025	+	hypothetical protein	atgagcctagacaagttaagtcggctggtggaccaacaacgaaagacccaggatgaaatcgacaatgaaatcattctggccgtcaaagaggtgttggctacaaactcagtcggtttagcccgtgagcttgttgggggtgtcccgcaagatcatccattccatccgtttttactcgctatagctaagcagcttgacccgagataa	MSLDKLSRLVDQQRKTQDEIDNEIILAVKEVLATNSVGLARELVGGVPQDHPFHPFLLAIAKQLDPR
108097	108702	+	Nucleotidase YfbR, HD superfamily	atgtctaattcaaatttcggctttctagctctggccttgcgccaacgcctgatcaaacgctggtcactgatgcactctgttcaaccggagtctgtgttggaacacagcgctgttgttaccctgctttcctacctggctggcaatattgccattcagcaagggaagtcggtggatctggcagtcatgcttgctcatgcttcgttgcatgatgcagccgaggttctctgttcggatgttgtaacaccggtcaagaaagcaaacgctgttttgcagcgtgagtttgaacgactggaaaaggccgcagaggacaaactcatccagactcttcccgaagaactccaggatgcagtcgccatagccttcgctcccggtggctatgaacaatcactggttaaggcc…	MSNSNFGFLALALRQRLIKRWSLMHSVQPESVLEHSAVVTLLSYLAGNIAIQQGKSVDLAVMLAHASLHDAAEVLCSDVVTPVKKANAVLQREFERLEKAAEDKLIQTLPEELQDAVAIAFAPGGYEQSLVKACDTYSAYIKCKLEVAAGNGLEFQDALSKMERVVAQVKSDFPEIDALDKWFGNGLGHSVDKLLAGGNDD
108695	108964	+	hypothetical protein	atgactaatccaatccctggcgacatcaagattaaggactttggccgcgaccggaaattccgttcggttgatgagcttcaaagcactttgtcagaacagtacaaaggtcagcatgtcagcatcgtttaccctgcaaagcccagcggtttactccgcacggtttttgtcagtgtcgatgatgctggtggcgtgaatcgaacctatggggaccagtctcctgtcgatttttctgccatcaaagatgacctgtatgtaccaagtgacctgtag	MTNPIPGDIKIKDFGRDRKFRSVDELQSTLSEQYKGQHVSIVYPAKPSGLLRTVFVSVDDAGGVNRTYGDQSPVDFSAIKDDLYVPSDL
108978	109196	+	hypothetical protein	atggtggtgatcatcgtaaacacaggacactatgagtttatcggccttggtgagacccacggacaagccacagaagggcttttgaaacgctgggacgaacactgcgaacgtaatccggatgctgagtctggttacatgcaggagctgatagaagaaggaagcgcacaagttgtcgagatggagcccggctccgccgtaatttacggacttgacggctaa	MVVIIVNTGHYEFIGLGETHGQATEGLLKRWDEHCERNPDAESGYMQELIEEGSAQVVEMEPGSAVIYGLDG
109270	109827	+	conserved hypothetical protein	atgtctaactttgaacaagctctggagcgtactgacggtaaaacactgattctcagcaatgggagtaagtgggcaggccaagacccggacagcattcagactttactggatgtcctgggtgacaacgttcttgacccgatgtttgagcagtatcactgttatcgcccatacccgtttgaaccaatggtgaggacggggcgaaatggcgaaatgttccagccttggcttggggcagcctgcttctttgggaacttcctgaccgtctctcatgttttcaacatcatcacgaaagatgacggtgttgttgaggccttaacagaggcgatccggaagaatatggcgactgaacagtaccagcagaatgcctatgagcgttatgccggttggttctacgctgaa…	MSNFEQALERTDGKTLILSNGSKWAGQDPDSIQTLLDVLGDNVLDPMFEQYHCYRPYPFEPMVRTGRNGEMFQPWLGAACFFGNFLTVSHVFNIITKDDGVVEALTEAIRKNMATEQYQQNAYERYAGWFYAETSEGLRLVSPSEAADIRAGAVSKLRYPRNFEVMKTAVLKGPRFDTELSRKAS
109902	110753	+	hypothetical protein	atgattaaacagcattttcaaaacgaactggttaagtgtggatacccggatgatctgacgattgagtacagtctcggatactgccagggggatggcgtagccttctacggggatttgagcgttgatgacgtcaaagctctcatgaatcgcctattcagcactgagcccggccaagtggatgctgtcagccgcgtgaagaacctgatggcacagaaagacattgagaatatgctttctgtcctccgcgaatatggttcctgtgacctgtccattactcggaatagtcacgggcatcactacagccattggaactgcatgaacatcgacgacaacgtggacttcacagggatcttccctgatgatgattccatgattggcaccggcattgaagggattaac…	MIKQHFQNELVKCGYPDDLTIEYSLGYCQGDGVAFYGDLSVDDVKALMNRLFSTEPGQVDAVSRVKNLMAQKDIENMLSVLREYGSCDLSITRNSHGHHYSHWNCMNIDDNVDFTGIFPDDDSMIGTGIEGINQDMVERWQDLWERFVLELADDVKSLSKKLEADGYSLIEASPCEDEVVWERATENYLVRVTELPERDFDMGHWDDEVRDQTICSILEGKERVLGLRVEVLSRENEIVLGEESLHGLTVASDDKSYAGYRRELLRGAIQQTRDFFSRHLKAA
110958	111104	+	hypothetical protein	atgaacaaattccaagactttaagttggtttatcgtcaaggtggtcgtcgcttagagcgtgtctttaaggacactctttacgcgaatgtgaagcgtgtcgctgactcgtttcctccgaccgttctttggcgcattcagccagcgtaa	MNKFQDFKLVYRQGGRRLERVFKDTLYANVKRVADSFPPTVLWRIQPA
111211	111597	+	conserved hypothetical protein	atgaaccaagtagctaaattggacctcgcccaaatccgtcaacaagccatcaatgatggtctgctggtggaccaatcttccatcggtaaacaagctggtttcctgaccaatgtggcagtgaccccggcaattgtcgatggagtatttggtgcagatggtaagcactcggtagaagacttccttttcatgtttttgcagctttgtgttgctcaaacaaaggtcgcttttaccgacaacaagaattggggaaagattcgtctttattaccccatgcccactgtagatggctttttcaaacccactgaggttgtgattaagtcagatcctgtaaccgcagatgtcacaatcatgatggcctcggaagatggcactcatttgtgcttgtga	MNQVAKLDLAQIRQQAINDGLLVDQSSIGKQAGFLTNVAVTPAIVDGVFGADGKHSVEDFLFMFLQLCVAQTKVAFTDNKNWGKIRLYYPMPTVDGFFKPTEVVIKSDPVTADVTIMMASEDGTHLCL
111775	113502	+	putative DNA primerase	atgtcttactacaaagctgacaccgttcgtgaagctgcaaacggaaactggctattcatcctggcggccctagcgccccatcttgaaccagctctccgtaaacctggtcgtcatgtttcttgtcctatccacggcgggaaagatggcttccgactgttcaaggatgcccacctgactggtggcggcgtatgcaatacatgcggtgccaatcatgatggttttgagctgctgatgtggctcaataactgggactttaaacagtgcctgagcgaggttggtgattatctgggcgttgagaaagagcaaccccagtatcaacaagccgctgcaccgacacgagctcctgtccaggccaaagcgcctgttcagcaagagcctatgaaggtgaataacaaggtt…	MSYYKADTVREAANGNWLFILAALAPHLEPALRKPGRHVSCPIHGGKDGFRLFKDAHLTGGGVCNTCGANHDGFELLMWLNNWDFKQCLSEVGDYLGVEKEQPQYQQAAAPTRAPVQAKAPVQQEPMKVNNKVLDSKNRKKSIAGTLIAHGKAPYEHNEDNELSYFAFIRDKSGLERTIWGVDLERAIGESEAKYGDEIVMTNLGREPVTVVVEVKDEQGNVVREQPMQTHRNTWLVERRGATVTQFRARSNGGVEPVSHHVESAPVVNRTVEAPAPQVQHAATQPEEQSSENKPKVVPMFREQPKPWLLELQEEMEKRMERERAYSARLREKIEKVWNECLPFSSHVTEPMRLYFKNRELLFKVDEVEKTDCLRFNPAMAYYDEDGNEVGKFPAIVCA…
113489	113767	+	hypothetical protein	atggccgtcattgatgtctcgaaggttgatacaacgcctggtaacgacgcggtgtgccccttttctccccctgaggggtgggagggggactctgcggcctacgttgagcttatgcggtctcggtatcgtcatctgatgcacggccagagaatgatggtgacagcctccttcgcaagaagggagcctatccaagttactggcccgtttgctgatgaagcgacgaagatcattaactcaatgaagatgaacaaggcgaagccaacagctttgtctgcctaa	MAVIDVSKVDTTPGNDAVCPFSPPEGWEGDSAAYVELMRSRYRHLMHGQRMMVTASFARREPIQVTGPFADEATKIINSMKMNKAKPTALSA
113840	114079	+	hypothetical protein	atgaaaaagtttttgcgtattaagacgtggtttgtgcgtcttttctctcctgacaagaagactctgggagctatcggtgaagacctgcgtaaggtcgccgtaacagccatcggtgtcggtattgtaggattggctgtatctggggacactataaccgtcaaagaagccggtttggtgttggtcattggggttatcctgtggatctatggtataatcttaaccaaggtcagcaattcctaa	MKKFLRIKTWFVRLFSPDKKTLGAIGEDLRKVAVTAIGVGIVGLAVSGDTITVKEAGLVLVIGVILWIYGIILTKVSNS
114089	114205	+	hypothetical protein	atggacgctttcacattaggcatgttggggttgctcatttttttcactgtcgtcactggcggcagtctgtatctctaccatgagaaacagaaggaaaaaaagcatcacaacgcctaa	MDAFTLGMLGLLIFFTVVTGGSLYLYHEKQKEKKHHNA
114299	114700	+	hypothetical protein	gtgacatgtaacggtaaaggtgtttttttgaaagtatccaatgaagatgctcaggctacggcgatctatctcctcagagctgcttcgcgcccagctttctggcgtgacgtcccattcgataagaaacttgaagccgtggacagcctgaacagcatggggcgatcaccatcagaactcactgaatggattaataaatatctgacagcagagcaaatcaataaactcgggacatcaattaggcaacgtcgcagaaggggatatggtgttggtaaaagcataactataagcgataaagcccacaggattttgaagcggttggcagaagtcgatggttgcaatttgtcagaagtgatagagaaacgcctagcccgagcttataaaaatacttgggaccacaaa…	MTCNGKGVFLKVSNEDAQATAIYLLRAASRPAFWRDVPFDKKLEAVDSLNSMGRSPSELTEWINKYLTAEQINKLGTSIRQRRRRGYGVGKSITISDKAHRILKRLAEVDGCNLSEVIEKRLARAYKNTWDHK
114814	115539	+	hypothetical protein	atgatgacactgactactgtctcgaagaaaacttctaataattcagcccttgtattctggcgcgttggtacaaaacggaaaggcatccttgatgttcgtattgattttgacaacgaggaggcagatcttttggctgagctcgtagccattcgctatctggcgctggacaaacaggttttttgcagagagccaggtgctggtgctggttacaagctggtggtatccaaaggtgcgattaaaaagctggcgctgggcaaatccaccaaggagtttgcattcaagtttgcggcttgcctcactggacgtttaaagggcgctactattgaagtttcgcagagcatggagtttatggatgagccgggtgagggcaacgttgagctcctcgatgtggacaagcaa…	MMTLTTVSKKTSNNSALVFWRVGTKRKGILDVRIDFDNEEADLLAELVAIRYLALDKQVFCREPGAGAGYKLVVSKGAIKKLALGKSTKEFAFKFAACLTGRLKGATIEVSQSMEFMDEPGEGNVELLDVDKQAYTQTHDEISTPAIGPVLVTQHAIDQYQARITSGDPKKPWASLVGRLQHPELQVQPFDEKVARHKARKYGRVDNVEVWGHRDSKFKYLMVINDDNQKRVLVTVFERNE
115747	115514	-	hypothetical protein	atggcaaagttgcgagcaccacaacggccaatgaccgcaggtttcgcatcagtaaaagggaaggtctcgatctcatttacagctccagtttttatgctggagctattttcaggtgggagagtcgttatcaacgactgcgtttttgcccttttagggtatgaatacgtgatttggagaggttgtgtattcagaacaaatgagaagcaggttactcatttcgctcaaacactgtga	MAKLRAPQRPMTAGFASVKGKVSISFTAPVFMLELFSGGRVVINDCVFALLGYEYVIWRGCVFRTNEKQVTHFAQTL
115801	119919	+	Putative insecticidal toxin complex	atgcgcttcaacaccatcatagacgcgcattccttcatgaagaattatcgctctggtgaggagcaagggaagggaacgccagttggggatgcgctttatccggttgccagttatggtgatggccgttatgtctccaggatctgttttaagtatctaggtgctactggcgattatgaccccactacctgcactggcgacccagctacggtctactggcgctcaacctatgttctgccgggtgagatggataaaacaccgttcctggacagggatctcggcttaccaacaacgaccatgtgtgtagggaaccctatccatcttggcaccggcaacaagttccaggctgaactggattatcaaagcggaggctccgaccctttcacattcaccagatactac…	MRFNTIIDAHSFMKNYRSGEEQGKGTPVGDALYPVASYGDGRYVSRICFKYLGATGDYDPTTCTGDPATVYWRSTYVLPGEMDKTPFLDRDLGLPTTTMCVGNPIHLGTGNKFQAELDYQSGGSDPFTFTRYYNSHLPDEELGGWRHTYSRSVEVNASKYGENMVVLHRPEGQQLAFYNSSSVWVPTWKTDDTLTKDATGWRYTQSDGVVEAYDETGRLTGIEKPNGNHITLSYLNGELSSITDGFGRNIQFQYQDGRMVSVTDPAGGNIQYQYNSAGKLAEVIYQDNTSRSYLYDDPNAPGLLSGLVDENGNRFATWGYDAQGRAVLSEHAGGAEKTQVSYNADGSVSVTNALGHVQRYTYSRHNGMLKPDVVEGAPCTGFVGGKETYVYDSKGLVSS…
120042	120155	+	hypothetical protein	atgatgatggcagtctggggaggttttggaattgttgtcggtggttatggtgcttttcagacgattcggacagaaaagaaaatcaatgaatttaggagtaaaggtggaaaatag	MMMAVWGGFGIVVGGYGAFQTIRTEKKINEFRSKGGK
120356	120661	+	hypothetical protein	atggttgaaaagttagttaatggagactttgacagcttagttttacgtggcgaaaacggaaggctttcagtagaagagataaaaacagcaattactgatttttcagggttgattacacttccccccattcaggcgtatgactcaattgaagtctacgatgtctatgatgcgtcctgtggcgctagaaaagttgattttgatttgtggttcgacaatgaaaagagtgatctaaccgtatctatggaggttaggatggatgggctagggaagttaggtttgattattgaggatattcacttcctttga	MVEKLVNGDFDSLVLRGENGRLSVEEIKTAITDFSGLITLPPIQAYDSIEVYDVYDASCGARKVDFDLWFDNEKSDLTVSMEVRMDGLGKLGLIIEDIHFL
124081	121196	-	Mobile element protein	atgccgcgtcgcgtcactctaaccgatcggcagaaagacgcgctgttgcgcttgccgacttcacagacggatttgctcaagcactatacgctgagtgatgaagaccttgggcatatcaggctgcgtcggcgcgctcacaacaggttcggcttcgccctgcaattgtgtgtcctgcgctatcccggccgggtgctggctccaggcgaactgatccctgcagaggtcatcgaatttatcggagcgcagcttggcctgggtgccgacgatctcgtagactatgctgcccgcgaggaaacacggcacgagcatcttgccgagttacgggggctctacggcttccgcaccttctccggacgtggtgcgagcgagctgaaggaatggttgttccgagaagccgag…	MPRRVTLTDRQKDALLRLPTSQTDLLKHYTLSDEDLGHIRLRRRAHNRFGFALQLCVLRYPGRVLAPGELIPAEVIEFIGAQLGLGADDLVDYAAREETRHEHLAELRGLYGFRTFSGRGASELKEWLFREAEMAVSNEDIARRFVAECRRTRTVLPATSTIERLCAAALVDAERRIETRIASRLPMSIREQLLALLEETADDRVTRFVWLRQFEPGSNSSSANRLLDRLEYLQRIDLPEDLLAGVPAHRVTRLRRQGERYYADGMRDLPEDRRLAILAVCVSEWQAMLADAVVETHDRIVGRLYRASERICHAKVADEAGVVRDTLKSFAEIGGALVDAQDDGQPLGDVIASGSGWDGLKTLVAMATRLTATMADDPLNHVLDGYHRFRRYAPRMLRL…
124207	124830	+	Resolvase/integrase Bin	atgctgatcggatatgcccgcgtctccaaagccgatggctcgcagtctctcgacctgcagcacgacgccttgcgcgccgcaggtgtcgaacgggacaatatctatgatgatcttgcttccggcggtcgtgatgatcgccctggcttgactgcctgcctcaagtcattgcgtgacggcgatgtgctggtggtctggaagctcgatcgcctcggacgatcgcttgcccatctggtcaacacggtgaaggagctgtcagaccgcaagatcggcctgcgggttctgactggaaagggcgctcagatcgacaccacgactgcgtccggtcgcatggtgttcggaatcttcgccaccttggccgagttcgagcgggatctgatccgagagcgcaccatggcgggt…	MLIGYARVSKADGSQSLDLQHDALRAAGVERDNIYDDLASGGRDDRPGLTACLKSLRDGDVLVVWKLDRLGRSLAHLVNTVKELSDRKIGLRVLTGKGAQIDTTTASGRMVFGIFATLAEFERDLIRERTMAGLASARARGRKGGRKFALTKAQVRLAQAAMAQRDTSVSDLCKELGIERVTLYRYVGPKGELRDHGGLASVSFRSF
124861	125082	+	hypothetical protein	atgtcattaaagcatagtgatgaatttaagcgtgatgcagttcgcatagcactcactagtggcttaacacgccgtcaagttgcgtcagatttaagtattgggctttccacgcttgggaaatggatcgcatcaatttccgatgaaactaaaattcctacccaagacactgatcttctgcgtgagaatgaacgtttacgcaaagagaacggctttgttgaataa	MSLKHSDEFKRDAVRIALTSGLTRRQVASDLSIGLSTLGKWIASISDETKIPTQDTDLLRENERLRKENGFVE
126047	125124	-	Mobile element protein	gtggcaaagcaaaagttcaaaatcaccaactggcccacctacaataaagccctcatcaaccgtggctccataactttctggctggatgatgaagctattcaggcctggtatgagtcagcaacaccttcttcacgaggcagacctcagcgctattctgaccttgccatcacgactgtgctggtcattaaacgcgtattcaggctgaccctgcgcgctgcgcagggctttattgattccattttttctctgatgaacgttccgctacgctgcccggattacagctgtgtcagcaggcgggcaaagtcggttaatgtcagtttcaaaacgcccacccggggtgaaatcgcacacctggtaattgattccaccgggctgaaggtcttcggtgaaggcgagtgg…	MAKQKFKITNWPTYNKALINRGSITFWLDDEAIQAWYESATPSSRGRPQRYSDLAITTVLVIKRVFRLTLRAAQGFIDSIFSLMNVPLRCPDYSCVSRRAKSVNVSFKTPTRGEIAHLVIDSTGLKVFGEGEWKVKKHGQERRRIWRKLHLAVDSKTHEIICADLSLNNVTDSEAFPGLIRQTHRKIRSAAADGAYDTRLCHDELRRKKISALIPPRKGAGYWPGEYADRNRAVANQRMTGSNARWKWTTDYNRRSIAETAMYRVKQLFGGSLTLRDYDGQVAEAMALVRALNKMTKAGMPESVRIA
126397	127056	+	Mobile element protein	atgacagaagagttgaaagcgctgggcctgcaggttgggcagcgtcgggttggacgtttgatgcgccagaataacattacagttgttcgaacgcgtaaattcaaacggacaacggatagtcatcataccttcaacattgcaccgaacctattaaaacaagactttagcgcaagcgcacccaaccagaaatgggcaggcgatatcacttatgtttggaccagagaaggatgggtctatcttgctgttatccttgacctgtattcccgtcgcgtgattggctgggcaacaggtgatcgattaaagcaggatcttgcattaagggcactgaatatggcgttggctttacgcaaaccaccaccgggttgtattcaacacacagaccgtgggagccaatattgc…	MTEELKALGLQVGQRRVGRLMRQNNITVVRTRKFKRTTDSHHTFNIAPNLLKQDFSASAPNQKWAGDITYVWTREGWVYLAVILDLYSRRVIGWATGDRLKQDLALRALNMALALRKPPPGCIQHTDRGSQYCAHEYQKLLLKHQLLPSMSGKGNCFDNSAVESFFKSLKAELIWRRHWQTRRDIEIAIFEYINGFYNPRRRHSTLGSDESPNDFGKNH
127126	128334	+	Mobile element protein	atgtgcgaactcgatattttacacgactctctttaccaattctgccccgaattacacttaaaacgactcaacagcttaacgttggcttgccacgcattacttgactgtaaaactctcactcttaccgaacttggccgtaacctgccaaccaaagcgagaacaaaacataacatcaaacgaatcgaccgattgttaggtaatcgtcacctccacaaagagcgactcgctgtataccgttggcatgctagctttatctgttcgggcaatacgatgcccattgtacttgttgactggtctgatattcgtgagcaaaaacgacttatggtattgcgagcttcagtcgcactacacggtcgttctgttactctttatgagaaagcgttcccgctttcagagcaa…	MCELDILHDSLYQFCPELHLKRLNSLTLACHALLDCKTLTLTELGRNLPTKARTKHNIKRIDRLLGNRHLHKERLAVYRWHASFICSGNTMPIVLVDWSDIREQKRLMVLRASVALHGRSVTLYEKAFPLSEQCSKKAHDQFLADLASILPSNTTPLIVSDAGFKVPWYKSVEKLGWYWLSRVRGKVQYADLGAENWKPISNLHDMSSSHSKTLGYKRLTKSNPISCQILLYKSRSKGRKNQRSTRTHCHHPSPKIYSASAKEPWVLATNLPVEIRTPKQLVNIYSKRMQIEETFRDLKSPAYGLGLRHSRTSSSERFDIMLLIALMLQLTCWLAGVHAQKQGWDKHFQANTVRNRNVLSTVRLGMEVLRHSGYTITREDLLVAATLLAQNLFTHGYAL…
128760	128344	-	Right origin-binding protein	atgtatattgaacagcattctcgctatcaaaataaagctaataacatccaattaagatatgatgataagcagtttcatacaacggttatcaaagatgttctattatggattgaacataatttagatcagtctttactgcttgatgatgtggcgaataaagcgggttataccaagtggtattttcagcggctgttcaaaaaagtaacaggggtcacactggctagctatattcgtgctcgtcgtttgacgaaagcggctgttgagttgaggttgacgaaaaaaactatccttgagatcgcattaaaatatcaatttgattcccaacaatcttttacacgtcgatttaagtacatttttaaggttacaccaagttattatcggcgtaataaattatgggaa…	MYIEQHSRYQNKANNIQLRYDDKQFHTTVIKDVLLWIEHNLDQSLLLDDVANKAGYTKWYFQRLFKKVTGVTLASYIRARRLTKAAVELRLTKKTILEIALKYQFDSQQSFTRRFKYIFKVTPSYYRRNKLWELEAMH
129058	129441	+	Transcriptional regulator, TetR family	atgattgatgcctacatcacaacaaaaactgatttaacaaatggttggtctgccttagaaagtatatttgaacattatcttgattatattattgataataataaaaaccttatccctatccaagaagtgatgcctatcattggttggaatgaacttgaaaaaattagccttgaatacattactggtaaggtaaacgccattgtcagcaaattgatccaagagaaccaacttaaagcttatgatgatgatgtgcttaaaaacttactcaatggctggtttatgcatatcgcaatacatgcgaaaaacctaaaagagcttgccgataaaaaaggccaatttattgctatttaccgcggctttttattgagcttgaaagataaataa	MIDAYITTKTDLTNGWSALESIFEHYLDYIIDNNKNLIPIQEVMPIIGWNELEKISLEYITGKVNAIVSKLIQENQLKAYDDDVLKNLLNGWFMHIAIHAKNLKELADKKGQFIAIYRGFLLSLKDK
130759	129554	-	Tetracycline efflux protein TetA	atgaatagttcgacaaagatcgcattggtaattacgttactcgatgccatggggattggccttatcatgccagtcttgccaacgttattacgtgaatttattgcttcggaagatatcgctaaccactttggcgtattgcttgcactttatgcgttaatgcaggttatctttgctccttggcttggaaaaatgtctgaccgatttggtcggcgcccagtgctgttgttgtcattaataggcgcatcgctggattacttattgctggctttttcaagtgcgctttggatgctgtatttaggccgtttgctttcagggatcacaggagctactggggctgtcgcggcatcggtcattgccgataccacctcagcttctcaacgcgtgaagtggttcggttgg…	MNSSTKIALVITLLDAMGIGLIMPVLPTLLREFIASEDIANHFGVLLALYALMQVIFAPWLGKMSDRFGRRPVLLLSLIGASLDYLLLAFSSALWMLYLGRLLSGITGATGAVAASVIADTTSASQRVKWFGWLGASFGLGLIAGPIIGGFAGEISPHSPFFIAALLNIVTFLVVMFWFRETKNTRDNTDTEVGVETQSNSVYITLFKTMPILLIIYFSAQLIGQIPATVWVLFTENRFGWNSMMVGFSLAGLGLLHSVFQAFVAGRIATKWGEKTAVLLGFIADSSAFAFLAFISEGWLVFPVLILLAGGGIALPALQGVMSIQTKSHQQGALQGLLVSLTNATGVIGPLLFAVIYNHSLPIWDGWIWIIGLAFYCIIILLSMTFMLTPQAQGSKQET…
132128	131442	-	Transcriptional regulator, ArsR family	atggctaatttaatacgaaaagaggttacctttgagtcctcaatagccgcgataggggcggctatgtctgacatttcacgagttaaaatactcagtgctttgatggatgggcgagcttggacggccactgagctaagttctgtggcgaatatatcagcttcaacggcgagcagtcatttatctaaattattagattgccagctaatcacagtagtagctcaaggcaagcatcgttattttcggctagcaggaaaagatattgctgaattgatggaaagtatgatggggatctccttaaaccatggcgtacatgccaaagtttccacgccagtgcatttacgaaaagcacgtacttgctatgatcatttagctggcgaagttgccgttaagatctatgat…	MANLIRKEVTFESSIAAIGAAMSDISRVKILSALMDGRAWTATELSSVANISASTASSHLSKLLDCQLITVVAQGKHRYFRLAGKDIAELMESMMGISLNHGVHAKVSTPVHLRKARTCYDHLAGEVAVKIYDSLCQQQWITENGSMITLSGIQYFHEMGIDVPSKHSRKICCACLDWSERRFHLGGYVGAALFSLYESKGWLTRHLGYREVTITEKGYAAFKTHFHI
132633	132136	-	FIG00731654: hypothetical protein	atgttttacatgcgaaagctcaacaagaagggcgagagtcaatatttgatttttacaaaattagtattgctcatattactcgcgaatattcatttaaaaaggacaaggataatgtttgatgttcacgttgttttagataatcaaataggacaattagcattactaggaaaaacattaggtaataaaggtattggattggaagggggagggatatttacggttggtgatgaatgccatgctcattttcttgttgaacaaggaaaggaagctaaaatagcgctagagcaagctggactgttagtacttgcgatccggacaccattaattcgtaagttaaaacaggaaaaaccgggggaacttggcgaaatagcacgagtattggcggagaataacattaat…	MFYMRKLNKKGESQYLIFTKLVLLILLANIHLKRTRIMFDVHVVLDNQIGQLALLGKTLGNKGIGLEGGGIFTVGDECHAHFLVEQGKEAKIALEQAGLLVLAIRTPLIRKLKQEKPGELGEIARVLAENNINILVQYSDHANQLILITDNDSMAASVTLPWAIK
133279	134484	+	Sodium/glutamate symport protein	atgatcctagatgccagttatacattattagtcgcatgtatcgcgctactcataggaatgtttgtcgtaaaatttaccccgttcctacaaaaaaaccacataccagaagccgtcgttggtggctttattgttgcaattgttctgttaattattgataaaacatcaggttattcgtttacttttgatgcttcattgcaaagtttattaatgctcacattcttttcctctatcgggctaagttctgacttttctcgactgattaaaggaggaaagccgttagttctattaactattgcagtaacgatcctaatcgccattcaaaatactgtcggcatgagtatggctgtcatgatgaatgaaagtccatttattggcttaattgcaggttcaattactcta…	MILDASYTLLVACIALLIGMFVVKFTPFLQKNHIPEAVVGGFIVAIVLLIIDKTSGYSFTFDASLQSLLMLTFFSSIGLSSDFSRLIKGGKPLVLLTIAVTILIAIQNTVGMSMAVMMNESPFIGLIAGSITLTGGHGNAGAWGPILADKYGVTGAVELAMACATLGLVLGGLVGGPVARHLLKKVSIPKTTEQERDTIVEAFEQPSVKRKINANNVIETISMLIICIVVGGYISALFKDTFLQLPTFVWCLFVGIIIRNTLTHVFKHEVFEPTVDVLGSVALSLFLAMALMSLKFGQLASMAGPVLIIIAVQTVVMVLFACFVTFKMMGKDYDAVVISAGHCGFGMGATPTAIANMQTVTKAFGPSHKAFLVVPMVGAFIVDISNSILIKIFIEIGTY…
134715	134840	+	LysR family transcriptional regulator YeiE	atgaaattaagacatctcgatatcttttatgctgtaatgacttgtggttccttaacgcgtgcggctgaagttttacatatttctcaacccgcggcgagtaaagcactcaaacatgctgagcactga	MKLRHLDIFYAVMTCGSLTRAAEVLHISQPAASKALKHAEH
136058	134850	-	Mobile element protein	atgtgcgaactcgatattttacacgactctctttaccaattctgccccgaattacacttaaaacgactcaacagcttaacgttggcttgccacgccttacttgactgtaaaactctcactcttaccgaacttggccgtaacctgccaaccaaagcgagaacaaaacataacatcaaacgaatcgaccgattgttaggtaatcgtcacctccacaaagagcgactcgctgtataccgttggcatgctagctttatctgttcgggcaatacgatgcccattgtacttgttgactggtctgatatccgtgagcaaaaacggcttatggtattgcgagcttcagtcgcactacacggtcgttctgttactctttatgagaaagcgttcccgctttcagagcaa…	MCELDILHDSLYQFCPELHLKRLNSLTLACHALLDCKTLTLTELGRNLPTKARTKHNIKRIDRLLGNRHLHKERLAVYRWHASFICSGNTMPIVLVDWSDIREQKRLMVLRASVALHGRSVTLYEKAFPLSEQCSKKAHDQFLADLASILPSNTTPLIVSDAGFKVPWYKSVEKLGWYWLSRVRGKVQYADLGAENWKPISNLHDMSSSHSKTLGYKRLTKSNPISCQILLYKSRSKGRKNQRSTRTHCHHPSPKIYSASAKEPWILATNLPVEIRTPKQLVNIYSKRMQIEETFRDLKSPAYGLGLRHSRTSSSERFDIMLLIALMLQLTCWLAGVHAQKQGWDKHFQANTVRNRNVLSTVRLGMEVLRHSGYTITREDSLVAATLLTQNLFTHGYVL…
136344	137147	+	Aminoglycoside 3'-phosphotransferase (EC 2.7.1.95) @ Streptomycin 3'-kinase StrA (EC 2.7.1.87)	ttgaatcgaactaatattttttttggtgaatcgcattctgactggttgcctgtcagaggcggagaatctggtgattttgtttttcgacgtggtgacgggcatgccttcgcgaaaatcgcacctgcttcccgccgcggtgagctcgctggagagcgtgaccgcctcatttggctcaaaggtcgaggtgtggcttgccccgaggtgatcaactggcaggaggaacaggagggtgcatgcttggtgataacggcaattccgggagtaccggcggctgatctgtctggagcggatttgctcaaagcgtggccgtcaatggggcagcaacttggcgctgttcacagcctatcggttgatcaatgtccgtttgagcgcaggctgtcgcgaatgttcggacgcgcc…	MNRTNIFFGESHSDWLPVRGGESGDFVFRRGDGHAFAKIAPASRRGELAGERDRLIWLKGRGVACPEVINWQEEQEGACLVITAIPGVPAADLSGADLLKAWPSMGQQLGAVHSLSVDQCPFERRLSRMFGRAVDVVSRNAVNPDFLPDEDKSTPQLDLLARVERELPVRLDQERTDMVVCHGDPCMPNFMVDPKTLQCTGLIDLGRLGTADRYADLALMIANAEENWAAPDEAERAFAVLFNVLGIEAPDRERLAFYLRLDPLTWG
137147	137983	+	Aminoglycoside 3'-phosphotransferase 2 (EC 2.7.1.95) @ Streptomycin 3'-kinase StrB (EC 2.7.1.87)	atgttcatgccgcctgtttttcctgctcattggcacgtttcgcaacctgttctcattgcggacaccttttccagcctcgtttggaaagtttcattgccagacgggactcctgcaatcgtcaagggattgaaacctatagaagacattgctgatgaactgcgcggggccgactatctggtatggcgcaatgggaggggagcagtccggttgctcggtcgtgagaacaatctgatgttgctcgaatatgccggggagcgaatgctctctcacatcgttgccgagcacggcgactaccaggcgaccgaaattgcagcggaactaatggcgaagctgtatgccgcatctgaggaacccctgccttctgcccttctcccgatccgggatcgctttgcagctttg…	MFMPPVFPAHWHVSQPVLIADTFSSLVWKVSLPDGTPAIVKGLKPIEDIADELRGADYLVWRNGRGAVRLLGRENNLMLLEYAGERMLSHIVAEHGDYQATEIAAELMAKLYAASEEPLPSALLPIRDRFAALFQRARDDQNAGCQTDYVHAAIIADQMMSNASELRGLHGDLHHENIMFSSRGWLVIDPVGLVGEVGFGAANMFYDPADRDDLCLDPRRIAQMADAFSRALDVDPRRLLDQAYAYGCLSAAWNADGEEEQRDLAIAAAIKQVRQTSY
138769	138167	-	FIG01047491: hypothetical protein	atgtataagagccttgaagatctgatggcgggtatttacgagatggccgcgccaaatggcatcatctgtaacgaggtttccaaattccttgcggccaaccaagtcaagccggaagacataagctctgggatctggtttttcctgtggctgaaatcagctcccaaggatgcgaagccaatccaaaaagaaatccccggatttggagtcgttctcaacatgccgacttatggcggaacgctcaacgaagcaatcacagggttgatcgagaacgagtgccgtcaaatacaactcgctgagggacatcctagccttgaggcttgggttgaatcggtattagctggtcgagatgacggagaggaaaatgaagctgcggccaatatcgtggacttgcttaatgga…	MYKSLEDLMAGIYEMAAPNGIICNEVSKFLAANQVKPEDISSGIWFFLWLKSAPKDAKPIQKEIPGFGVVLNMPTYGGTLNEAITGLIENECRQIQLAEGHPSLEAWVESVLAGRDDGEENEAAANIVDLLNGCHDLLDTAIINYLFKVGKINEQEILSLIYYGELCDHSLVGTPFSTLHIPSENNVHERNIIPIKKGAS
139029	139310	+	hypothetical protein	gtgatttttgatgtaagagcgaccttcgaggtagcactccagactgacacccacctggtacttgtcgatctggatcagggagcatcagttacgaacgatgctgatgcagtgatcgcctggttggccgcaaacctcgaaggtggaattggaaaacgtaaggtgtactaccgggacaccgatggacgctttgatgagctcaaggttaatgccggtacttttgccggatttgcaccttgtagcgaaggccagcagaccgccctggcagggatgctcggccagtaa	MIFDVRATFEVALQTDTHLVLVDLDQGASVTNDADAVIAWLAANLEGGIGKRKVYYRDTDGRFDELKVNAGTFAGFAPCSEGQQTALAGMLGQ
139329	139610	+	hypothetical protein	atgttaaacaaaaacaaatttgaaaaggtgttggcgagagtcatcaacaagaacagtaaccgatgctcagtgtgcaaaaagccgttttctgggccttgccacacatttggtgggttggatgcagacagtaaggtgcagaacgtcggtcagtgctgccgaagcaacatagtggacctgaggcatggtggtgtctataccaccgctccggtcggtactgatgaaggcgagcgccaggcccgtgagcttatggcttctcatccttgtgctcgtcgtatgatgtag	MLNKNKFEKVLARVINKNSNRCSVCKKPFSGPCHTFGGLDADSKVQNVGQCCRSNIVDLRHGGVYTTAPVGTDEGERQARELMASHPCARRMM
139620	140150	+	hypothetical protein	atgaaaaaagttacctttatcagccagtctgaggccgaaaggctggagccagttgccggtgcggccatgatctccataactgacccagacaagtcccctgccgctctcggacagtgggagcagttgtaccgcgatagcttctatgacggcggctattctgagaacaccatccacacgatgaaggcagcgttccggatgaattacgcctcttacattgactcatcccaggctgaaaagctgtccaccttcctggatggattggttggtagcggtatcgatcagatcttcgttcattgctattacggagaatccagaagtggcgcggtagctctgtacctccagaacaaacatggattcactccgaataagccgatcaccaagcccaaccgaacagtttac…	MKKVTFISQSEAERLEPVAGAAMISITDPDKSPAALGQWEQLYRDSFYDGGYSENTIHTMKAAFRMNYASYIDSSQAEKLSTFLDGLVGSGIDQIFVHCYYGESRSGAVALYLQNKHGFTPNKPITKPNRTVYELLCNPTKFEPLIQSYETQHIEEELPLHLKIWDLLLVAVGLRR
140111	141163	+	Mobile element protein	atgggatttgcttctcgttgcggtcggacttcggaggtgactttgcacgacacgaacaatgacaaggaagagctagtttcacatgcgaaagcgaatgttccggcagaacaaaccattcgcggtgaactgttgccgtcatcgagctcgctccggaacatccaggacaaccccgccgtcgcctatctggtgagcctcgggtcaaagcgaagcaggcagaccatgagctcattcctcaacattgtcgccaagatgatcgggtttcagaaccttcgtgactgtgcatggagctcaatgaggcggcaccacatattggcggtgctggaaatgctgggggatgcagggaaggctccggcaacgatcaacacctacctttcagcgctcaaaggggtggctcttgaa…	MGFASRCGRTSEVTLHDTNNDKEELVSHAKANVPAEQTIRGELLPSSSSLRNIQDNPAVAYLVSLGSKRSRQTMSSFLNIVAKMIGFQNLRDCAWSSMRRHHILAVLEMLGDAGKAPATINTYLSALKGVALEAWTMKQIDTDSFQHIKQVRSVRGSRLPKGRALERHEIRSLFFTCESDSSAKGLRDAAILGVLLGCGLRRSEIVALDMESMIYKDRALKVLGKGNKERMAYVPGGAWKRLDKWVEEVRGTHEGPLFPRIRRFDDVTGERMSDQAIYHILETRRVEAGLEKFAPHDLRRTFASSMLDNGEDIVTVKDAMGHSSIATTQKYDRRGDERLKRASQRLDIAD
141168	142037	+	COG0847: DNA polymerase III, epsilon subunit and related 3'-5' exonucleases	atgaatgatgaagaactcgaacttgccagagccgaagccatgaaagccgataggtgcttttcaaaaggacggctcagggacgaatttcggatgaagcctaagccaggagtagagccagtttcgttctacaaaaacgggtatggcggccaatttggagtgtaccggatagcagattgccaaccaatgcggagaaggggctgttcaccggcatcacaaaagcaaatacgggcgcaatccatcctttcggtcaaggcaagaatgcgtagcaacctagcaaaggcctctgtcttggcacaaaggtgggtcgctctggaacctctggtactcgataccgagacgaccggacttggtgaaagagaccaggtgatcgagctggctgttacagacatcagaggcgct…	MNDEELELARAEAMKADRCFSKGRLRDEFRMKPKPGVEPVSFYKNGYGGQFGVYRIADCQPMRRRGCSPASQKQIRAQSILSVKARMRSNLAKASVLAQRWVALEPLVLDTETTGLGERDQVIELAVTDIRGAVLLCTRLRPTVEIDPQAMGVHGINEAELSNEPTWNQVAPALARLLSGRHLVIFNSSFDSRMLRQTASAFGDQLSWWQEQNCLCAMKLAADAFGSTNRHGTISLADVTCEAGVSWKGRAHSAATDAIATADLVTEIAKVQRDLVVQLQELQSKGNLE
142034	142525	+	hypothetical protein	atgacagaacaatcctacggcgatagcatcaaatttttctcagactggcagaaggaccccgcgaaacgcaccggcctgaatgtgcaacacacgctaaccagaggtgagtatcctacggtcagcatcgagattgcgccgatcagggcttcggggtccagcccagactggaaaagcaagatcacggtgcagctcactcgtggcgaactgacggcgttttgcagcgttctctttggcttgcgtagcaaggctgagggttcctatcacggggactcgaagaataagagctttgcggtttacaacaacggcaaggccggtgttgcgatcatcctgagcgagcgaggaaaccagctccagaatttcatcaatgatgacgaccggatggagctcgcagtcttcgca…	MTEQSYGDSIKFFSDWQKDPAKRTGLNVQHTLTRGEYPTVSIEIAPIRASGSSPDWKSKITVQLTRGELTAFCSVLFGLRSKAEGSYHGDSKNKSFAVYNNGKAGVAIILSERGNQLQNFINDDDRMELAVFAVRQLSNAWKVTPSDAIALLRQSAWMDRNLS
142842	143717	+	DNA replication terminus site-binding protein	atggctaaaaacttcatatcagaacaattctcggccatgtgccgcgacttaacgaacctgtcctcccttatcaaacgactaccgccacggtacgcaaaagttgcggccatccctcctaccagaaaaggaatggagaacgagcccgtcaacaagattgtcgtaactgaacaaactggccgcgaagctcttgaactggcagcgcacagctacagagatcttcacatcaacccagactattcgcagaagtctgccaggcgcaccgtgggggttctctggttctccccttccaggattggtgtagctgacgaaattgcggcgacggttgaacgcatcaacgcggccaaagctggtatcgaggagttcattatctcgacgtaccccaccaggcaagaaaggttt…	MAKNFISEQFSAMCRDLTNLSSLIKRLPPRYAKVAAIPPTRKGMENEPVNKIVVTEQTGREALELAAHSYRDLHINPDYSQKSARRTVGVLWFSPSRIGVADEIAATVERINAAKAGIEEFIISTYPTRQERFEALRADCPGVMTLHLYRQIRCYTNGDIDSIRFTWQRKDSLKKPVKEELLQRIREELERSGPDYQLPLEQLIQKIASTPEPYLRERREVKVQPVANVMAAGVLKTVTAPMPLIVLQDKEVQLKLLRSFDASEQRKTRSDKAASEILGTFGGVTIESFPG
143870	144910	+	FIG01045137: hypothetical protein	atggcaagaaaattggttgagtttgacgatgtagcggctgcggcccagaagctcaaggacgccggtaaacgtccaacggtcatcgctatcagagacatcattggcaaggggagctttaccaccatttcaacgtatctcaaacagtggtcagaggaacactccctcgatgaggagccggtagaggtagtccttccagaatcggttatgagtgatgctgagctcttcctacagaagatctatacggtagccaaagcaagcgccgatgagcagcttgagcgcgagcgtgaactgctacgacagaaagagcttgagtaccaggaagatatgcagcaagccgtggacatggcaaatgatgccaccgaacgggctgaactactggaagaacaacttgaagctctc…	MARKLVEFDDVAAAAQKLKDAGKRPTVIAIRDIIGKGSFTTISTYLKQWSEEHSLDEEPVEVVLPESVMSDAELFLQKIYTVAKASADEQLERERELLRQKELEYQEDMQQAVDMANDATERAELLEEQLEALTNKKTELDAALGKAENSLSLKSAELERSLADIDKLEKRIVELEGKLEAKAADLTRAQDHLEQAESENRSLSQKLATTEGELEVQKGKSIEQTEKLRAAQEQNTSLKEQLENVQAKLAQSQDSLATAKAHGESAERECQRLSGEVEKLDAKLSSAEAEARALVQDKGMMAGQLQEKDQQAKSLEQRLNDALTKISGLEQELVKAGKGGKKKEEN
144910	145188	+	hypothetical protein	atggcgcgaaaggctaaatattcagaagagtggcgacacagagctgcggctcttcaaaccaagattgaggaggctatgacactagccgcctcatctattggcgactatcgctggttacaccgtctccatagttgggttacggaggtggctcaaggtaaagccccagactggtggacagatctggattgtgaagtatccctcccccgagaagaaaagcggatcagcacgttcctctcgacacaaaagaagcgcatcactctccagatgtgtttgtcgtag	MARKAKYSEEWRHRAAALQTKIEEAMTLAASSIGDYRWLHRLHSWVTEVAQGKAPDWWTDLDCEVSLPREEKRISTFLSTQKKRITLQMCLS
145197	146708	+	putative DNA helicase	atgaaacaacttcctcctgacacaccagaacaatcactgatcactcagtacaaagggcctcgccttgtcgttaaggcctacgctggaacgggtaaaaccacgacactggtgaagtacgcccacaacaacctcgattcacgtatcctctacttggcatacaaccgggctatccgcgatgaggcaagagaaaagtttcctgcaaacgtagactgcaaaacgtcccaccagcttgcctacgcaactataggacggggctaccagcacaaactctccggcaacctaaggctcaccgatattgcccaagcggtgaataccaagaactggacgtttgccaaagatattctcgatacgctcaacgcctttatgtgcagtgcagacatgcggattctttatacgcat…	MKQLPPDTPEQSLITQYKGPRLVVKAYAGTGKTTTLVKYAHNNLDSRILYLAYNRAIRDEAREKFPANVDCKTSHQLAYATIGRGYQHKLSGNLRLTDIAQAVNTKNWTFAKDILDTLNAFMCSADMRILYTHFARADTGKVLTSKQERYQIQVVEGAELIWKRMTNVQDPFPTVHDCYLKQYQLGMPNLSRRYTTILFDEAQDANPVTSSIVLQQNCKVILVGDRHQQIYRFRGANNALDSKELMNADQLYLTHSFRFGPNVSLVANALLELKGETRPVVGRGPADQVVMFLPGDVGHRAILHRTVMGVIETALSATESGAQVFWVGGIDAYQINELQDLYWFSMAEPDRVKNKKLLDEYEDYFEYQEVAKATKDPEMMRAVKIINSYDEIPERLTTL…
146843	147859	+	IncF plasmid conjugative transfer pilus assembly protein TraF	atgaaaaaatcacctttgaatttactgctccttgcagcgctcacgctgggggcatcacaccaggcttgggctcaagatggcacacggcctggtttttatgagcgaaaggaagagggttggttctggtacaaggaagagcccaaagaaccagagaaaaaacccgaaaagcccaaaccaaagcctgtggcagaagcgaagcctacacagccgaagcctgctgctccgctaccgagcggcccagaaatgttctcagcggaatggttccgggaaaacttacccaagtacaaagaccttgcttggaacaatcctaccgtcgaaaacgtcaggacatttctctatttgcagcgatttgcgatagatcgctctgaacagttttcagatgctacagagttggcggtc…	MKKSPLNLLLLAALTLGASHQAWAQDGTRPGFYERKEEGWFWYKEEPKEPEKKPEKPKPKPVAEAKPTQPKPAAPLPSGPEMFSAEWFRENLPKYKDLAWNNPTVENVRTFLYLQRFAIDRSEQFSDATELAVVGDPFLDEITRRPAATFASQQVDRDAGNAKNMLLKSVADRVGIFFFYKSDDDYSDLQAPLIKMLEQGEGFSIIPVSMDGKPLPSGLFPHYKTDEGHAKQLGIVTFPAVYLASPDGQFAPIGQGPMSLPELNHRILVAAKRNGWVTDEEFNRTRPVLNLENNIAERLASPELGSDLKQLSQASGDKDNFVPPEQLMKYIRDKLQEN
147940	149373	+	IncF plasmid conjugative transfer pilus assembly protein TraH	atggtcacgcacaagatattaaaaaggagcctgcttgccctgagtgtggcggccagtctcgtcatggcaccgacaggggcgatagcggctaacggcctccaatcacaaatggacaaactcttcaatgaaatgagcaacacaacaccacctggggtttatgagagccaacgacgtggcgttttagctggtggccggttcactgcaaagacacgaatcttcgacgagaacctggtgagctttgcccctccatcatggaaagctggttgcggtggtgtagatctgttcggcggttcgctttccttcattaacgcggatcaaattgtccaactccttcgggctgtagcagccaacgccaagggctatgccttccagcttgcgctcgataacgttttcccggac…	MVTHKILKRSLLALSVAASLVMAPTGAIAANGLQSQMDKLFNEMSNTTPPGVYESQRRGVLAGGRFTAKTRIFDENLVSFAPPSWKAGCGGVDLFGGSLSFINADQIVQLLRAVAANAKGYAFQLALDNVFPDGAKWIENFQKKVQALNQHLGNSCQLAQGFVNDLTSGMDLKHKTDASITATTSGLYEDFFGSKQETSGKSPLEELKANKPDEYNKMIGNIVWKQLKSNNANTWFQYGDNTLLEAIMSLTGTVIIGDLVNDPNSTGTGAKTTPLTTLPGNKITLSDLISGGSVEIYSCDSDTTNCLSAGSSNKTVVLKGIKNQITDMLLGTSSTPGVIYKYATNSGTLTDPEKAFVSNLPGGIGTIVRNLSVLSQDGANLFATESSGAIALTMMYSFS…
149386	153000	+	IncF plasmid conjugative transfer protein TraG	atgggagctttttcaatccactctatcggtgactctgcttttctggagcaaatcctgattgcagtatcaatgatcaccggcaccggagacttcgagaagatggtcagtattggcctgcttcttggggtcttgatgatctgtattcagtccgtctttcagggcgcaaagcaaatcaacctccagcaagtgctggtaggttggattctatatgcctgctttttcggtccaaccacaacggtgactatcgaggatgcgtacacagggcaggttcgagtcgtcgccaatgtccctattggggtgggctttgctggaggtgtcatatccaacgtgggatacaccatcaccaatttgtttgaaaccggatatggagtaatcgtacccaatgtcacggaaagccac…	MGAFSIHSIGDSAFLEQILIAVSMITGTGDFEKMVSIGLLLGVLMICIQSVFQGAKQINLQQVLVGWILYACFFGPTTTVTIEDAYTGQVRVVANVPIGVGFAGGVISNVGYTITNLFETGYGVIVPNVTESHFSETLKLLNDVRRRAYDTGVFTALNSANGGGYVDVRRSWNNYIRECTLTKVDLNLMSLDELMNRSTDSALRFNSQLYGTRLYLSTSNPDGADYTCTDGWVAISTATANLSSPVVVDALNSLLGIDTSTGDNAITKLTDSLQAMGATTTSSIDYLKAAVLEPLYYEAAAGRYQDLQDYGSALMINQAIQQRNTQWAAEQSMFMTVVRPMLTFFEGFIYAITPIIAFIIVMGSFGLQLAGKYVQTILWIQLWMPVLSIINLFVHTAAS…
153399	153037	-	FIG01049580: hypothetical protein	atgaaacatgtgatcaatatttttctgctgggagttgtccttctagggatagctttgatggctgatacgtcttgggggctggctgtcgccctggctccttttgccgtttggggagcgcgcttcctgtttttcattcacagaagtctttgggctgctgttatcttctggggagggattgcctacttccagtggcaagttgctttggctgtcggggctctgtttgggctaacatggtttatccgtgctgcgcggtcagcatataaagaggcaccgccaacccggcgcagaaaaaaacatgctggtggatttcaagattcctatgattttgaccagcgctaccatattggagctggagacgaataa	MKHVINIFLLGVVLLGIALMADTSWGLAVALAPFAVWGARFLFFIHRSLWAAVIFWGGIAYFQWQVALAVGALFGLTWFIRAARSAYKEAPPTRRRKKHAGGFQDSYDFDQRYHIGAGDE
154115	154387	+	hypothetical protein	atggataaatgccaagtgatagacatcccaagcgacccagagaagaaacgtgagtggatcaagtacaaactcaagatccaggggctttctctggccgcattgggcagaaaacacaaaacatctcggcaggtggtgtctacggcactctacaagcccagtccacgctgggaacatgagatagcgacagctttgggtatgaagccgtctgagatttggccggagcggtatgacgaagaacacgaaatacccctcagacataaggaggcaagctga	MDKCQVIDIPSDPEKKREWIKYKLKIQGLSLAALGRKHKTSRQVVSTALYKPSPRWEHEIATALGMKPSEIWPERYDEEHEIPLRHKEAS
154387	154920	+	hypothetical protein	atgaagaacaaagccaaggcgctggttctgtctgcggctctcctgtcatcaacagcgaatgctattgacctgagcggaaccatcttcgacaaagcggcgaaagcatataacctcgaccctcttctagtgtattcggtcgcattggccgaatctgcatcagggagaggtaatggctctataagtccttggccttggacgcttcgcgttcctgggcttcctttctatgccaagtcggaagatcaggcaaaggctaagctcgcagagtttcagcagcagtacggtcgtgccattgatgtcgggttcatgcaagtgagcatccgctggaatggtcatagagtttcttctccagcagatcttctcgaccctgagaccaatgtcatggttggggcagaggtgcta…	MKNKAKALVLSAALLSSTANAIDLSGTIFDKAAKAYNLDPLLVYSVALAESASGRGNGSISPWPWTLRVPGLPFYAKSEDQAKAKLAEFQQQYGRAIDVGFMQVSIRWNGHRVSSPADLLDPETNVMVGAEVLSEAIQSSPNDLELGVGRYHAWEDEIRARNYGSRVLAIYRNLRDL
154931	155539	+	hypothetical protein	atgttggaactggatattattggtgcgtgggatgcaagagccgtcaacctcgatcaagaagaagctgatagaaacgtctacgagttcgatctgacattgtggaacctgctatccactctggcaaaagaacgtccagatgatgcggcctcacaattttctttgggcatggacaccgttcaaaagctgtcactggcaacaccttcccaattggaagctctggcctctggcgtgttgatctctttcaagctcgaaacagcagagcagaacatcatcacgcgactctctggcgactacgacccggtagttttcatcaaccatagtgttgatgaatttgatgctgcctactggttgctatttaaccgcgtcgcatcgagagacccggagatggcaaaggaagtt…	MLELDIIGAWDARAVNLDQEEADRNVYEFDLTLWNLLSTLAKERPDDAASQFSLGMDTVQKLSLATPSQLEALASGVLISFKLETAEQNIITRLSGDYDPVVFINHSVDEFDAAYWLLFNRVASRDPEMAKEVFGVSRELAELVAKATDSQLRHMSGTTVTHFTLRFAPSIIEEILDDSREELTHPVLKKLQQSLQGRGRWR
155587	156087	+	Transcriptional activator	atggcccttgctgggtacatcacaaaaatcatcatgatcgagactggcctaacctacaaacaggtcagacggctttaccaggatctggagagggacggatatactctggaacgaaaatccagaaccttccggggtggtgcgacactgattcatagtcacacatccaagatacaggcctctcttctaatgcagctctacttcaacattggtggagaagccgtgttgcggtctgtgaatatcaaggccttgaacaaggcatttagaatgtatcacgcaatccgcaaagaagtgcccggaatgaaaggtgctcgatgggctccgtttgatattactgatgcctggtgtcttgcttcggagttgagaagtggggacgcaatgctggaggtgtgcgacaactgc…	MALAGYITKIIMIETGLTYKQVRRLYQDLERDGYTLERKSRTFRGGATLIHSHTSKIQASLLMQLYFNIGGEAVLRSVNIKALNKAFRMYHAIRKEVPGMKGARWAPFDITDAWCLASELRSGDAMLEVCDNCKCTYFTSVNQRTCVECPFCKEQGRHGGGEKECA
156567	156148	-	hypothetical protein	atgaaagaccacgaggagttctctacgctatcagcggctgaacgtagagagttaataatcgcagagttaaagcgtaaaagccgcattcgcaccttgttgcgagggctcccgttagatgaagttcgggagatcattgacagaatgaagggcgttctcaatgaactggaggaagagtacaaaaagcgagaagaagaagaaaaagaaaagcgagctcaggccgagcgaataatgagcgacatggaatcctgcggtgtggacatcggcttgctcaacgaaatgttcacgagcaaatcagaacctgataatgctaaatattcaaaggacggagtttcgtggagtgggcaaggacgtcgcccggatgctttcaaggggttgggagctgtcgagctggagcgctac…	MKDHEEFSTLSAAERRELIIAELKRKSRIRTLLRGLPLDEVREIIDRMKGVLNELEEEYKKREEEEKEKRAQAERIMSDMESCGVDIGLLNEMFTSKSEPDNAKYSKDGVSWSGQGRRPDAFKGLGAVELERYRIPQKK
156862	156569	-	hypothetical protein	gtggctggtagcaaatgggatggaaaaatatctaatctgaacatatcggagcaagcctttccggagctctatcgtgaactgtcccagatgcagcataaggcgcgtagtgatcggctccgcgcccttgctctattgggtctttattctcttcgattttctggcaacattgggtcttttgagcaacagggttcagagagtcaacctgcacagcatcaaaatccgccagtgcaggctgacgcaaaactgaactctcaacgtgattcacttaaaggaaaactgatgggctccgtatga	MAGSKWDGKISNLNISEQAFPELYRELSQMQHKARSDRLRALALLGLYSLRFSGNIGSFEQQGSESQPAQHQNPPVQADAKLNSQRDSLKGKLMGSV
157976	156879	-	Rod shape determination protein	atgccccttttgggcaattacacaggccatttgtccccgcttttagccttattctctatccaacacgcggcaagcaatcaaaaagcaatcaaaaagcaatctttggaggatttcatgagtcaatttgttctgggtttggatattggttactccaacctgaaaatggcaatggggcataaaggtgaggaagctcgcacagtcgtcatgccggtgggggcaggtccactggaactgatgccacaacagttaactggcggtgcaggggccagtattcaggttgtgattgatggagagaaatgggttgcaggcgtcgagcctgaccgattgcaaggttgggagcgtgagcttcacggcgactatccttcgaccaatccatacaaggctcttttctacgctgca…	MPLLGNYTGHLSPLLALFSIQHAASNQKAIKKQSLEDFMSQFVLGLDIGYSNLKMAMGHKGEEARTVVMPVGAGPLELMPQQLTGGAGASIQVVIDGEKWVAGVEPDRLQGWERELHGDYPSTNPYKALFYAALLMSEQKEIDVLVTGLPVSQYMEVERREALKARLEGEHQITPKRSVAVKSVVVVPQPAGAYMDVVSSTKDEDLLEIIQGGKTVVIDPGFFSVDWVALEEGEVRYHSSGTSLKAMSVLLQETDRLIQEDHGGAPGIEKIEKAIRAGKAEIFLYGEKVSIKDYFKKASTKVAQNALIPMRKSMREDGMDADVVLLAGGGAEAYQDAAKELFPKSRIVLPNESVASNARGFWFCG

## Sheet: pYR2
start	stop	strand	function	nucleotide_sequence	aa_sequence
751	101	-	DNA-invertase	ttgggacagattgccgcaatatattgccgggtatcgaccagtgaccaggattgccagcgtcaggaaacggaactcatcgccctagccagtaaagcgggttactccgtggcgggtatttggaaagaaacggcatctggcagcaaaacagatcgtcagcaacgccagcaggtattaaaactagctcaggccagaaaaattgacctgattctggtaacggaactgacccgctggagtcgctcgacgctggatttgttccatacgctgaacgatttgcaatcctggggtgtaggactgatagcacaaacagggttacagtttgatttatctacccctcagggaaagctgattgccacattaatgtcaggttttgccgaatttgaacgagatctgctgagagag…	MGQIAAIYCRVSTSDQDCQRQETELIALASKAGYSVAGIWKETASGSKTDRQQRQQVLKLAQARKIDLILVTELTRWSRSTLDLFHTLNDLQSWGVGLIAQTGLQFDLSTPQGKLIATLMSGFAEFERDLLRERVRSGVQAAQARGVVFGRKPGQRIKSDKLAPKVLALVAEGQSYRQIGRHLDLSKNTVLGIVKRERKKQVNEMDSTNTDGYETQ
871	3021	+	Tn5044 transposase	gtgcagccccaagatacggcatatcccaggtttaaaagtcgcctgacaccctctgaacttgagcggttttatacgccaactgaggatgaactggcattttgtgtcaccgcggcacgttcaccaacaacgcgcatgggttttgtcattttgctgaaaacgtttcaacggttgggctattttgttttgtccagccaggttcctgagcccatcatcaaacatatcgcacagtctattgggcgcaatgccgacctcaaaaacttgcaccgttacgatcaatcggaagcccggcgaaagcatgtcggcacaatacgtcgctttcttgatgtaaatccattctccataacaggaaaagcgctactcctgaacacattcagagacgctgcgctgattaaagaagat…	MQPQDTAYPRFKSRLTPSELERFYTPTEDELAFCVTAARSPTTRMGFVILLKTFQRLGYFVLSSQVPEPIIKHIAQSIGRNADLKNLHRYDQSEARRKHVGTIRRFLDVNPFSITGKALLLNTFRDAALIKEDVADIINVGIEVLIRHRYELPAFDSLVRAARSTRAEANQALYSRVQVAVGEEGETFLDTLFIVGDDPRRVSKWNDLKQDPARPTVYGMRDLLARFALLTDLAGYNHAIKTIPVVKVSQWALEGNSLDAASMADLAPAKRYAITLAVIRQRLGVVTDDLCDIFCKQMNKVSRAAEAELQQYLNDNQGKTDEILRRYALLNAVLDSAESEDNQLKIIRETVSSRPDLCEFSRFHIEFGGKNECRFMLKTFSQRRAELLRILSTLNFAST…
3054	3848	+	Mobile element protein	ttgttttcacactttattccgtgtggtgcatgggaagctatctacattctggatgggctcactaaaaatcagtctgatatccaacctgatattctgcacggagatactcaggcacaaagtgcccctgtctatggattggcttttttgcttggcattaagctgatgcccagggttcgaaactggaaagacctgaaatggtttaaagcctcgccttatgagatttatcagcatatcgaggcgctattcagtaaggatattatcgactgggagctaatttcctgccacttacccgacatgttgcaggtagctcaatccattagagcgggccggctttcgccttcaacaatcctgcgaaaacttggcacggccagtcggaaaaataaactgtactttgcattt…	MFSHFIPCGAWEAIYILDGLTKNQSDIQPDILHGDTQAQSAPVYGLAFLLGIKLMPRVRNWKDLKWFKASPYEIYQHIEALFSKDIIDWELISCHLPDMLQVAQSIRAGRLSPSTILRKLGTASRKNKLYFAFRELGRVIRTLFLLEYIGDEELRRIIHAAQNKCEGFNQFTQWVHFGADKITDNVRDEQLKVIKYNHLVANLVIFHNCQTLTQALKELEAEGMMLTPELLAGLSPYRTHHINRFGLSEVKERYPVPASYDIKF
4268	4083	-	hypothetical protein	atgtgttttcgcataggtgacattgtatatattaaatccgaacaaaaagaaatgaccgtggctgattttaataattataatacgccccctgtagtactttgcgtttggttagataaatatatgcacgttatagaatactggtttccgattgctgttttagaaaaaaaaacacctagatcctcataa	MCFRIGDIVYIKSEQKEMTVADFNNYNTPPVVLCVWLDKYMHVIEYWFPIAVLEKKTPRSS
4743	4336	-	hypothetical protein	ttgtcgatgatagatatcaaacaattaatctcttggcttggtgttgatggaactaaagctgggttggataaaagtgaaatgacaaacagtgagttaatcgaatcctttggggatcttctaccaaaaaactcggctaaactaaagcggttagaaataatagacgaaataatatttgccacacgtaaacaatcgcataaaactgttgaagagcttatggatatgtcgaaagaggatttatcatcttatttctcagatcaaaaatatagcagaaaagagttattggaccttttatatacttttgaaataagacctgggagtacagcaaagaaaaatctaactgagtttaccataagtgaaatcagtgaaataggaatgtatcgtcgagtagccaagggcaat…	MSMIDIKQLISWLGVDGTKAGLDKSEMTNSELIESFGDLLPKNSAKLKRLEIIDEIIFATRKQSHKTVEELMDMSKEDLSSYFSDQKYSRKELLDLLYTFEIRPGSTAKKNLTEFTISEISEIGMYRRVAKGNHQ
5618	4734	-	Chromosome (plasmid) partitioning protein ParA	atggcaataacagttggttttattagtgaaaaaggcggcgtaggtaaaacaacatcttgctaccatattgctgaaggactaagtcggttccataataaaaaggtgctagttattgatgcagactatcaaaggggcggaataactgggcgtttctttcctcagttaattgaaaactttggtaaacaagatccaaaaggaactaccttatttaataaatatcagcagttatacagtgcaactcaacaaactgatgatattaatataattaaattcaaccttgatatcgatgttatacctgctgatccacggctatcaactgtttcaacagataaacttccaagtacaaataatatacgatcaaataacgctatacttttgcagcatttaagaacaataaga…	MAITVGFISEKGGVGKTTSCYHIAEGLSRFHNKKVLVIDADYQRGGITGRFFPQLIENFGKQDPKGTTLFNKYQQLYSATQQTDDINIIKFNLDIDVIPADPRLSTVSTDKLPSTNNIRSNNAILLQHLRTIRLVLDPIEEKYDYILIDSHPEVSDVMRSIIYASDYCVSPVKLDRQSSIGVATVIGEIANVNEDIEMLRNALNVGDPYQDTIFAGAMGMMAREYAEELKQTEQLEYNRLRQAGDIFEYYVTEGDGLRVAAADRVSVYDVQINNAYKQAGQFKNLTNEFMGVCR
6409	6615	+	hypothetical protein	atgaaggacaggatggatgcgggattgatcgtaggacatttttcagggaagtgggctaaatgggcgtttgttgcaagtttcatttttggcctatttcccgctaaacaatacggtgccgaatcggtaacacttgtgtgcattgcgttcttattcatgatgatgcatatcgcaacaaacaagttaacaattggtcgttgggtcttgtga	MKDRMDAGLIVGHFSGKWAKWAFVASFIFGLFPAKQYGAESVTLVCIAFLFMMMHIATNKLTIGRWVL
7163	6876	-	hypothetical protein	atgaaaaaccgtaacatcaaatcggagagcgatttcatcaacgcagctacttctctgcctaaaaaagatagcgccggtaatggccgtaaacgcagctataaggctatctctgccagtctgacagaatcgcatatcgattcgttagatgacgttataaagagcgcggctgttaatggccatttgggtattacccgatcagacgttatcaaagcagcgattgagatttttactgctcaggatgcatccgagaagttaagcgctgtactgaaaataaaaacaggcgaatga	MKNRNIKSESDFINAATSLPKKDSAGNGRKRSYKAISASLTESHIDSLDDVIKSAAVNGHLGITRSDVIKAAIEIFTAQDASEKLSAVLKIKTGE
7786	7160	-	Chromosome partitioning protein ParA	atgataatagttatcggttctcaaaaaggcggagttgggaaatcaacgttagccgtcaacattggcgggtatctgctggagaaaggacacagcgtgatgattgttgatgctgatgaccagcaatcagtcatgagctggtacaacgacagggacgaaggccgccaacgtctaccggttgtctcagcgtcgggcaacatcaaaaatacgttgtttgaactggataagcactatgactacgtgatcgccgataccgcaggccgagacagccaggaactccgttctggtctgttagccgctaatatcttcattactcctatccgcccttcccagatggatttagacactgtttcacatatatcaaacgtctttaataccgcgcttgattacaacgaaactgca…	MIIVIGSQKGGVGKSTLAVNIGGYLLEKGHSVMIVDADDQQSVMSWYNDRDEGRQRLPVVSASGNIKNTLFELDKHYDYVIADTAGRDSQELRSGLLAANIFITPIRPSQMDLDTVSHISNVFNTALDYNETAKGYVLLNMCPTNIFVDEAHQAADLLKEYPSLSLVNSRVCDRKIYRDTWGDSVTVQESENTKAKDEIKNLVEEVIL
8008	8151	+	hypothetical protein	gtgagagttttacgccttccggcggctgcagcgcatgagtgccgatcaggaagggcgctaaatgaccattatgttaaagagagtcagtttcgccaaaacgttccaataacttcatcgattgatgaaataacgaacgaaaaatga	MRVLRLPAAAAHECRSGRALNDHYVKESQFRQNVPITSSIDEITNEK
8357	9043	+	hypothetical protein	atgtcattcgaggaaaaccaaaacgacgaagtaattaacgcagtacctgaagattccaacgctgaaaaattggatgaacacgatattttggcactagccaaaatcgaagcattaactgattccacttttcaggaatgtagttctgtactacctgcggaaacaactaccaatcgcctacagttcggccttcatggcggtagtagtgtttttttcaacaacgtagggtcagacacacgtttttgtgtgcctggcgggaaaactggcacgatttacttagccaaagatccacttactgcgatgaaagaagttttacagaacacgctcagtatgacggaatctgaccttgataattacatcatggcagatgtagtgacactcaaggatttaaaggtcgtgcag…	MSFEENQNDEVINAVPEDSNAEKLDEHDILALAKIEALTDSTFQECSSVLPAETTTNRLQFGLHGGSSVFFNNVGSDTRFCVPGGKTGTIYLAKDPLTAMKEVLQNTLSMTESDLDNYIMADVVTLKDLKVVQSSALLAQTSIKLHDLTTSSRSVTQKLAEKAHAAGMDGIEFVSNVTAQTCYAIWHNDPSGDGIATTASQTSLSKLTINGEEAADVLVYKLKIPVEE
9756	9070	-	hypothetical protein	atgactaccgttcatgaaaaacagcgcaacaaaacagcagacgctgaaaacaagatcaatgtcttagctgctgagcgcttccgtgacatagttacagactatgctggttcaattggcacaggtgtaactccgatctctattgagagcatgggtaaaactgaccctgttttcgtattagaaatgttaaatagcatatttaaagataaagctttaaatgctttaacgcctgaaaagaaaaagttatttcgtcggcaatatagtaaggctatatttctaaataccttacgtgagcatggtggcgtgctttcctccgctgaggttgcaaaagagattggaaaatctaaagttacggtaaaaaccagaaaggacaataataaattattggctttaaacctcgat…	MTTVHEKQRNKTADAENKINVLAAERFRDIVTDYAGSIGTGVTPISIESMGKTDPVFVLEMLNSIFKDKALNALTPEKKKLFRRQYSKAIFLNTLREHGGVLSSAEVAKEIGKSKVTVKTRKDNNKLLALNLDGEFFYPVFQFVKEKEKENSNSSVLKGMDELIPLLQNFSDRMKYSFFMKKRNTTLDGLNPKGREFTVAQLLKEKPNEIVMNELKRLARLEGTQDPA
9866	10015	+	hypothetical protein	ttgcttgatgagctgagggctggctctcagcctttcatcatccgccgctctttaagtgcccagtatgagagacaaaacgtcagcgaaactagccgacgtctaatacccattggggaaacagaaaacattgtacgtgagactactttttaa	MLDELRAGSQPFIIRRSLSAQYERQNVSETSRRLIPIGETENIVRETTF
10653	10012	-	Putative resolvase	atgttcatcagagcttatttaagggcatcgacggaagaccagttcgccgatcgggcaaaagagatgctggagcagttcgtcctggagcgaggacataaaatagccagctactaccgggagaacatcagtgggacaaaacttgatcgccctgagctaggtcgcttactgatggacagtcaccacaatgatattctgctggtcgagcagatagaccgcctgacccgtctcagccacagcgactggatgacgttgaaaaagcagattgagcagcatgagttacggattgtcagcctggatgtccccacatcatggcaggctctgtcagagaaagatccttcgcaagctgacccaatcactcgcgccgtgataaccgccattaataacatgcttatcgacctg…	MFIRAYLRASTEDQFADRAKEMLEQFVLERGHKIASYYRENISGTKLDRPELGRLLMDSHHNDILLVEQIDRLTRLSHSDWMTLKKQIEQHELRIVSLDVPTSWQALSEKDPSQADPITRAVITAINNMLIDLMAAMSHKDWLSRRQRQKQGIERAHTLGKYRGKQADQERHQKVLYYRQIKKLSIRETADATGYSASQVCRIQALYKEVGPD
11009	11173	+	hypothetical protein	atgctgataaaaataagggtattcaatgagcttcaggaagaagtcattttttaccaaacagaaattgacccagtagccatgatcgatattgctcgttcgcgggaagatatggtcagggaaaaagggaaggcttttgcgcaaggtgctcgggcagcagctcattga	MLIKIRVFNELQEEVIFYQTEIDPVAMIDIARSREDMVREKGKAFAQGARAAAH
11151	11351	+	hypothetical protein	gtgctcgggcagcagctcattgaggcagtgaagatagacgacctaaaggaaattgaaacatgtgccatcaatgcagctatggccgcttggttatgtgattcaatctttagtggggtcactgcgcagcagtttaaaacctcgaatatcgactttagcctccatcctaccgggatggttgtctacaaacgttttccggcatag	MLGQQLIEAVKIDDLKEIETCAINAAMAAWLCDSIFSGVTAQQFKTSNIDFSLHPTGMVVYKRFPA
12093	11431	-	hypothetical protein	atgaaatcacttgttttatttggtagtaaagctcgtcacgatagtgatgctggttctgatatagaccttcttggtatttatgatggtgaaaagataaaatctatagcacatgaatctgtacatctttttctatatcctgaggaaactatattagagaaaatgacatcgggtgatctatttgccttgcatttaaaagaagagtcgataccgttatacggggaggatttgatttctgatattttttcaaaatttgaatacaaaaaaaactatgactacgaaataagtaaagcgattttcttagtgtcggaaattgcaatttcgtatgacagaataaaaaacaaaaaaaaggctaataaaaaaatatcttggtgcaccagaacagcaataatagccctgtca…	MKSLVLFGSKARHDSDAGSDIDLLGIYDGEKIKSIAHESVHLFLYPEETILEKMTSGDLFALHLKEESIPLYGEDLISDIFSKFEYKKNYDYEISKAIFLVSEIAISYDRIKNKKKANKKISWCTRTAIIALSAENREPVFSKRKIASYLEIPGVSASDIEILINIKNFSKKIPEKYIEKIFLFSMHFDYIYKDYNRLLNDPFIKKSISDLADKKSSDGY
12714	12544	-	Conserved protein	atggccacaaatcctccaaaagacaacagtcgaatcggtatggttcgtcagcgctctcagacatttaatccagtaacggatacttgggttaagcgcgatactgaaacaggacgtttcatggacgtaaaatcagatggtactccgttcaagggagtacgtaaggaaaaataa	MATNPPKDNSRIGMVRQRSQTFNPVTDTWVKRDTETGRFMDVKSDGTPFKGVRKEK
12891	13778	+	COGs COG2378	atgaactttcaattttttttagaaaaaaaccaagagctagctattaggttatcttttatagattttaaaattttttatacaggtgtcttatcaagatctgacttgatggaagagtttggggtttctgaaataactgctagtaggattatatccgagtataaagaaataagagcagataacctttattacaatcagtcagaaaagaaattctttttgaatttaaaagatttcattccgtttgtcgagttaaaggcagaagatgcactttttatgcttgcaaatggctttgataaaaatagaataataaaaaacaaaggatttattaaatttgaaagaataggtgttaacaccaatccaatatgcaataagaaagtttcagcaataaccagagctattttc…	MNFQFFLEKNQELAIRLSFIDFKIFYTGVLSRSDLMEEFGVSEITASRIISEYKEIRADNLYYNQSEKKFFLNLKDFIPFVELKAEDALFMLANGFDKNRIIKNKGFIKFERIGVNTNPICNKKVSAITRAIFQGLMISCIYNSAAGRDLSERSIVPLVILFDGINWIFRANHPGANGNVKYKNFNFSRIISVNDDGVKVGREYGLDYDELWNGVVPLDIEIKSDLDKDAKERVRRDYGMADNEDKILMTERAAFVWIMLNQWKIRYSGNKDFLQDNYLLELKNEEMLKKYGAIP
14267	13983	-	ParE toxin protein	gtgtataaactcaccgaacgggcggcagaagacttcgccgggatttatgactatacgctcttgaaatttggtgaagctcaggcagaccattatacagacgcacttgaggcatttttcgagacactggccggaatgccagatatgggaagggactaccatgctgttcccggtgtgatgcgcattgaatttcagcgacataccattttttatacggttcgtgatacggatattctgattgcacgtattttgcaccaacagatgaaccataaacgccatttactgtaa	MYKLTERAAEDFAGIYDYTLLKFGEAQADHYTDALEAFFETLAGMPDMGRDYHAVPGVMRIEFQRHTIFYTVRDTDILIARILHQQMNHKRHLL
14502	14260	-	ParD protein (antitoxin to ParE)	atggctagaacaacaagcgttacgattggcgagcaactcgattcgtttatcaatcgattaatagacagcggccgttacggctcggcgagtgaagttatgcgctctgctctgcgattgctggagcaacaggaaacaaacgatgaagttattcgccaggctgttattgctgggctggaaagcggtgaaagctcgctatcactgcgggatattgcagcacaaagaaaactgagacatcgtgtataa	MARTTSVTIGEQLDSFINRLIDSGRYGSASEVMRSALRLLEQQETNDEVIRQAVIAGLESGESSLSLRDIAAQRKLRHRV
14950	15132	+	hypothetical protein	gtgcaggatcaccgtctaaaacgtcctgagagtgctcatattgatttctttaaaaaaaaatgtgcctacgtatttcgaacggttaaaagcctttatagggcttttgaggcagatttaaagggtgggttaaaaatactggcttgtgattttgaacgcttatgcttaagcgatttggttttgtag	MQDHRLKRPESAHIDFFKKKCAYVFRTVKSLYRAFEADLKGGLKILACDFERLCLSDLVL
15390	15503	+	hypothetical protein	gtggatgcctatgccgttgaggtggatgcctatgccgtgaaaggtggatgcctatgccgtgaaaggtggatgcctatgccgttggatgatgctgtttttagcataggactgtaa	MDAYAVEVDAYAVKGGCLCRERWMPMPLDDAVFSIGL
15726	16529	+	PI protein	atgaaggtatcggagactactaaaattagacacaggcatgaaattaatgccacgttctcaaaaatggctttagctgcaaagcgtgtcctatttatggctatagcacaggttgattcaaagcagctgattgagagggggcaaacattcgttgtcagcgctaatgattatgcatcaatagcgaatgtcgatatatctgtagcctataagcaattaaaagatgccggtgaagagttgcagggtatgacattagaaatacctaaaagcgaactacttccaccttttcaaagagcgggtgaacctttgatttggaaaaagccagttggtaacggtgtcaggcttctaaatcttactgaatatattgattacgaggcaggtgatggtttcatcgagattaatttt…	MKVSETTKIRHRHEINATFSKMALAAKRVLFMAIAQVDSKQLIERGQTFVVSANDYASIANVDISVAYKQLKDAGEELQGMTLEIPKSELLPPFQRAGEPLIWKKPVGNGVRLLNLTEYIDYEAGDGFIEINFTRQMEPYICRLKDGYTTQVLLSAVRLSDPNASNLYQLIRKKISSGMIKYFDITIDQLKDELNLFKLDTETTEKIYLYPEFKDFNKAVIKKSLLSIEKLTELGKLNAEVIEKRNRKAYAVRISYSIKDFGTLAVE
16625	16894	+	hypothetical protein	atggctgttttcaattttacacaactcgatagtctcatacaaatgagagtgctttttcctgagcttacagataaacaatttaagctgtcatttatgtgggcatggggaatggatctgtcttccttagctgaaacaaacgagtctagtgttgatgcggttaagaaaaatttgcagaggagtcgtactgcaatggggttagagcatgctgaaacaatgcgtagcactatcctgctccgtgtctttgtcggattatgggaaaacagaaaatag	MAVFNFTQLDSLIQMRVLFPELTDKQFKLSFMWAWGMDLSSLAETNESSVDAVKKNLQRSRTAMGLEHAETMRSTILLRVFVGLWENRK

## Sheet: pYR3
start	stop	strand	function	aa_sequence	nucleotide_sequence
1	120	-	hypothetical protein	MPACKTSVKPDPSFMIDRILINTAMPYAGDNNVKDKRYW	TTGCCTGCCTGTAAAACCAGTGTTAAACCCGATCCATCGTTCATGATTGATCGAATACTGATCAATACGGCTATGCCGTATGCAGGCGACAACAATGTAAAAGATAAACGCTATTGGTAA
164	1087	+	hypothetical protein	MNSDCQVSMSTLFIDLLIKPRKRFTIKTRTHDAFVQCLVAYVQLHYAREPGWSLYKYGTSWGCLCQVVTRPFLSWLEKFRDNPRINEILDTFLPHIPENGNELDPPIAVYIPLYWFCITIPPVRDQIRDMWLGKTTHTVLTALPPRITVPSLRPSDYYLLYEGRAVAQDLQQHFQRCLNENIPFIGVWHYRPKQHTYAHRYDILFSWEPFIKSHPHIFDNPKYPGIDKVILRRITQILKDNKPYDGFEKAQIQSQLTKGQLNILKLNFTAAEQLTLDLVKLTLQLIEEMEQKLETTEALGTKLGVLE	ATGAATTCAGATTGCCAGGTTTCTATGTCCACGTTGTTTATTGATTTACTAATCAAACCGCGTAAAAGATTTACGATAAAAACCCGCACGCATGATGCATTCGTACAATGCCTGGTTGCATACGTGCAATTACACTATGCGAGAGAGCCTGGTTGGTCATTGTACAAATATGGTACAAGCTGGGGATGTTTATGCCAGGTAGTTACACGGCCCTTTCTTAGCTGGCTTGAAAAGTTTAGAGATAACCCACGTATTAATGAAATCCTAGATACTTTTTTACCTCATATTCCAGAAAATGGAAATGAGCTCGATCCTCCAATAGCGGTATACATCCCGCTTTACTGGTTCTGTATAACAATACCTCCTGTTCGTGATCAAATACGGGACATGTGGCTGGGT…
1363	1485	-	hypothetical protein	MVATGSIGKICLKICLKICLKFGLGIKAVFILINRQPYAA	ATGGTTGCGACAGGCAGCATAGGGAAGATCTGCCTGAAGATCTGCCTGAAGATCTGCCTGAAATTTGGATTGGGCATCAAAGCGGTATTTATATTAATCAATCGTCAACCTTATGCTGCCTGA
1464	2435	-	Mobile element protein	MKATEQWIAEQQHVLPDCEWQHITFTMPDKLWPAFANNWPLLNKLFACAANTLLKWAKKLDIEIGLFVALHTYGRQLNQHPHIHLSVTRGGLCLKHGVWRPVYFKKKIVERYWRQAVIALLRESYAELDLPAAGYEHVRDYREWCQFLEVQFQRRWKIHFAKKTKHARQNVNYLGRYLKRPPIAASKLRHYNGGAVVHHYYDHRTQRHHTQRLSQEEMLWRYISHIPSRHFKMVRYYGFLANRKRGKLLPRVYTALGIEMKAKPQKPGFASLMKQFTNVDPYQCVLCGSRMVFNSAEAGIKAEELLARRRLEFKTERWLRQAA	ATGAAGGCCACCGAGCAATGGATTGCTGAGCAACAGCATGTTCTCCCCGACTGTGAATGGCAGCACATTACCTTCACCATGCCCGATAAACTCTGGCCTGCCTTTGCCAACAACTGGCCCTTGCTCAATAAACTTTTCGCCTGTGCCGCCAATACCCTGCTGAAATGGGCCAAAAAGCTCGATATCGAAATAGGCCTGTTTGTGGCCCTGCATACCTACGGTCGCCAGCTTAATCAGCATCCCCACATTCATCTGTCCGTCACCCGCGGGGGGCTGTGTCTCAAACACGGTGTCTGGCGACCGGTTTACTTCAAAAAGAAAATCGTTGAGCGTTACTGGCGTCAGGCCGTCATCGCCCTGTTGCGGGAAAGCTATGCAGAGCTGGACTTACCCGCTGCC…
2432	2551	-	hypothetical protein	MLAVPGQWAFADIVVLPPTVLTPNTSAKVAKAKDAAPVA	TTGCTTGCGGTACCGGGGCAATGGGCGTTCGCCGATATTGTTGTGCTTCCGCCCACTGTTCTCACACCAAATACTTCTGCCAAAGTTGCAAAAGCAAAGGATGCAGCGCCTGTGGCATGA
3091	3330	+	FIG00641648: hypothetical protein	MDEHEIYERIKQVLVDAPRNQYTAELHLQMIKYADELKNITAKEFCEGVGLRSSFGTEFSKMRNLTQRLKAAGLDTAKL	ATGGACGAACACGAGATTTACGAGCGCATCAAGCAGGTCCTGGTGGATGCCCCTCGCAACCAATACACCGCAGAGCTGCATCTGCAAATGATCAAATATGCCGATGAGCTGAAGAACATCACAGCCAAAGAGTTTTGTGAAGGGGTAGGCCTGCGAAGCAGCTTCGGTACGGAATTTAGCAAAATGCGCAATCTTACTCAGCGCCTGAAAGCTGCCGGACTCGACACAGCCAAACTATAA
3383	3508	+	Type I restriction-modification system, DNA-methyltransferase subunit M (EC 2.1.1.72)	MAIKKTELYSSLLANCDELRGGMDNEMDAPMPVSTKATHTA	ATGGCCATTAAGAAAACCGAACTTTACTCCTCCCTTTTGGCTAACTGCGACGAGTTGCGTGGTGGCATGGATAATGAGATGGACGCTCCTATGCCAGTCAGTACAAAGGCGACCCATACGGCATGA
3505	3645	+	Type I restriction-modification system, DNA-methyltransferase subunit M (EC 2.1.1.72)	MIVVPQGAIFDDMVELKGDKEIGDRINKIISALAEENDLKDVDIND	ATGATCGTCGTGCCGCAAGGTGCCATTTTTGACGATATGGTCGAGCTGAAAGGCGACAAAGAGATCGGCGATAGAATCAACAAAATCATCAGCGCGCTAGCCGAAGAAAACGACCTAAAAGACGTCGACATTAACGATTAA
3795	6422	+	PHP N-terminal domain protein	MSETVFEYGSRWLKADFHLHTRADQEFIYRGEENDYVNQYVAALANAGIGLGVITNHNKFDLDEFKALRKKAKKSGIGLLPGIELSIKDGQAGVHTLVVFSDEWFNNKEQTNHIQTFLSLTFAGIANFEDENTRSNHDIVDTVRELDKFHKDYFLIFAHVEAPNGLWGGLAPGRIKDLFDNEAVRRRALAFQKVDTHDKRIKIQQALGDAYPAEVQGCDAKQLTQMAERKKASYLKLGSFSFEAVKFAMRDKTSRVRAELPSYKHSYIQKIRFEGAGTLGGTEICLSPELNTLIGIRGSGKSSVLEGVRYALNIPFGDKSSDVEYKEGLVKHLLRSGGKITIDAIDRRGQPYQIRRILGERPDVYVNGQLQPGVSVRETVLHQPIYFGQKDLSSTGAGF…	ATGAGTGAAACTGTATTTGAATATGGAAGTCGCTGGTTAAAGGCAGACTTCCATCTCCACACTCGTGCTGATCAAGAGTTTATTTATCGGGGTGAAGAGAATGACTATGTAAACCAGTATGTCGCCGCGCTAGCGAATGCTGGCATTGGCCTTGGTGTAATCACCAATCACAACAAATTTGATTTGGATGAATTTAAGGCACTGCGTAAAAAAGCCAAAAAATCAGGCATTGGTTTGTTGCCGGGCATTGAGCTATCCATCAAAGATGGTCAGGCTGGTGTGCACACCTTGGTGGTATTTTCGGATGAGTGGTTTAACAACAAAGAGCAAACCAACCATATTCAGACGTTTCTCAGCCTGACCTTTGCTGGTATCGCCAATTTTGAAGACGAAAATACG…
6401	7549	+	ATP-dependent DNA helicase	METEELLAIIGSGEDSRHQFKQNITRAESLVPELAAFSNSKGGLLLIGVTDEGGIQGLTTEDMGRINQLVSNAAKDVKPPISVTTENIALPSGMVMVVDVPEGISKPYMDGNLHVWVKNSANKSKVSAREELLRMFQSSALVHADEVSVKGSSVADIDQEFFDAFFEREYSERVEDQDISRVQLLENMNLAKDGQLNICGTLLFASRPQIRLPVFIVKAVAFPGIDIEDEYYIDSQDINGKLSDVFQKVLGFVLANIRHVQNEQGINSVGEPEIPRIVFEELIANALIHRDYFVSAPVKVLVFADRIEIVSPGHLPNNLTIENIKMGNSNVRNPILASFAPKVLPYRGLGSGIKRAIRAYPDIEFIDDRAGNAFKAIIKRAQ	ATGGAAACCGAAGAACTCTTAGCCATTATTGGCAGCGGTGAAGACTCAAGGCATCAGTTTAAACAAAATATTACGCGAGCCGAGAGTTTGGTGCCGGAGTTAGCGGCATTCAGTAATTCTAAAGGTGGTTTATTGCTCATTGGGGTGACTGATGAGGGCGGTATTCAAGGGTTAACCACTGAAGATATGGGGCGCATTAATCAACTTGTTTCGAATGCTGCCAAGGATGTTAAACCACCAATTTCCGTTACCACAGAAAATATTGCATTACCCAGTGGTATGGTAATGGTCGTTGATGTTCCTGAAGGCATTAGTAAGCCTTATATGGATGGCAACCTCCATGTTTGGGTAAAAAATAGCGCCAACAAATCCAAAGTCAGCGCACGAGAAGAGCTACTG…
7659	7979	-	hypothetical protein; Some similarities with unknown protein of Photorhabdus	MKSLQKHLDEMYTYIRNNKMMIPNYGEMHRYGEPVSTAFVESTINEVIARRMAKKQQMQWSRKGAHYLLQTRTAVLNNELQDKFACWYPGFSIGEQSDGKVSAMAA	ATGAAATCCCTGCAAAAACACCTGGATGAAATGTATACCTACATCCGGAACAATAAGATGATGATCCCAAACTACGGTGAAATGCACCGGTACGGAGAGCCTGTTTCAACGGCGTTTGTGGAATCAACGATAAATGAAGTGATCGCCAGACGAATGGCCAAAAAACAGCAGATGCAGTGGAGCAGAAAAGGGGCGCATTATTTGTTACAGACTCGGACCGCTGTTCTGAATAACGAGCTGCAGGATAAATTCGCCTGCTGGTATCCGGGGTTCTCAATAGGCGAACAAAGTGATGGAAAGGTATCAGCGATGGCAGCGTAG
8219	10870	-	hypothetical protein	MSATTQSTFNIMDELSAWGKTLPSWQSFLLSKLVTEVDLPDKVIDEIFAEYLIDQNLASSGANRMVCNMTLPQFQVNEPTVVSTLTAISSVSGVNALAVDQTLSFGPNLTVVYGPNGAGKSGYARMLKSACFTRSKDTGILGDVKLAKDKQPKPTATFSFDDGSSITFVHQEPCQRLRDGFAVFDATCVRVHLDDRNAFQVMPYLFDVFPRMVAALSKLQTKLNDEITRRTPATDKFVIQDSKSVVAITLASLTAQTDLMRLKEFAVFGDAEAARLQTVEQQLTELRTTDPKEVIKKNEQRIIDLNAVKASISSLATGVKSETVKNISESATQISLLVEKGAALSAAQLGSEPVQPVGTTAWRDLLFAAITYSQEAYPHDTFPPRADDARCVLCHQTLD…	ATGAGCGCCACAACGCAATCAACATTTAACATAATGGACGAGTTGTCCGCCTGGGGAAAAACTCTGCCTAGCTGGCAGTCTTTCCTGCTCAGTAAACTAGTGACGGAAGTTGACCTGCCCGATAAAGTTATTGATGAGATATTTGCCGAATACCTTATTGACCAAAACCTAGCAAGCTCTGGAGCTAACCGCATGGTTTGCAACATGACGCTGCCACAGTTTCAGGTAAACGAACCAACGGTCGTCAGTACATTGACTGCGATATCATCGGTTTCAGGGGTTAACGCTCTAGCTGTTGACCAAACTTTGAGCTTTGGACCCAATCTGACGGTGGTCTATGGTCCCAATGGGGCAGGTAAGTCTGGCTATGCCCGCATGTTGAAGTCTGCATGCTTTACG…
10867	11487	-	DNA-invertase	MLIGYMRVSKADGSQTNNLQHDALIAAGVMPDHLYEDSASGKREDRPGFTTCLKALREGDTLVVWKLDRLGRDLRHLINTVHDMTGRGIGLKVLTGQGAAIDTTTAAGKLVFGIFAALAEFESELIKERTVAGLVSARARGRKGGRPFKMTAAKLRLAMAAMGQSETKVSDLCQELNITRQTLYRHVSPKGELRPDGAKLLDGLRT	ATGTTAATTGGTTATATGCGAGTGTCAAAAGCGGATGGTTCGCAGACAAATAATTTACAGCATGATGCATTGATTGCTGCCGGTGTAATGCCAGACCACCTCTATGAAGATAGTGCGTCAGGAAAACGTGAAGATCGCCCCGGTTTTACAACTTGCCTCAAAGCCCTGCGTGAAGGAGACACGCTGGTTGTCTGGAAACTGGATCGACTTGGTCGTGACCTGCGTCACTTAATCAATACCGTGCATGATATGACAGGACGTGGTATTGGCCTTAAAGTGTTAACAGGCCAAGGTGCAGCTATCGATACGACAACAGCTGCAGGAAAACTGGTTTTTGGTATTTTTGCCGCTCTGGCTGAATTTGAAAGCGAATTAATTAAGGAACGCACGGTCGCTGGT…
11654	12619	+	Mobile element protein	MANKNKLLSILSDAEQEALYGIPDFDDAQRLEFLALDESELELVNNRKGLHAQLFCILQIAYFKAKHLFFRFGWDDVQDDCKFVLSRYFPGEPPPDKSPSKHERYAQRENICALYGYRPWSSALSSQLEQQAARIVHRDVTPGFVATELIIWLNAHKIIRPGYTTLQELVSQVLSDERQRLGRILTEQLDDAAIADLKKLIERDDTLSRLAVLRQDARDFGWRQMVHEREKRAILEPLHRKACDILPALNISQQNLLYYASLANFYTVYDLRNLKPEQTRLYLLCYAWIRYRQFSDNLVDAMFFHMKQLEDESRSGRPLTV	ATGGCCAATAAAAATAAACTCCTCAGTATTCTTTCGGACGCCGAGCAGGAAGCATTATATGGTATCCCTGATTTCGATGATGCACAGCGGCTGGAGTTTCTGGCTCTGGATGAATCTGAATTGGAACTGGTGAACAATCGTAAAGGGCTTCATGCTCAACTCTTTTGCATTCTGCAAATCGCTTACTTTAAAGCCAAACACCTGTTTTTTCGCTTCGGCTGGGATGATGTTCAGGACGACTGCAAGTTTGTTCTGAGCCGTTATTTCCCGGGAGAGCCACCTCCAGACAAATCTCCTTCTAAGCACGAGCGCTATGCTCAGCGGGAAAATATCTGCGCGCTGTATGGTTACCGACCATGGTCATCAGCACTGTCTTCACAGCTTGAACAACAGGCCGCT…
12616	14466	+	Mobile element protein	MTALIRRHLRPLYLSLDLTSVVQDSPWAEALSWLRMVFSKKQTLLQRPLAECPPETLPERLRPYLLEFGEDGEPTGLNAGRYEFWLYRQIRKRFKSGEFHLNNSLRHRHLSDELVPEGEQAAVLAAMNIPFLQKPVKTQLKALESELHRQWKAFNRELKQGKLKHLEYDQQTQKLTWHKSVVSRHKAQEKSFYEQLPFCDVTDVFRFVNEHCRFLPAMKPLQPRYAKNEVDADSLMAVIVAQAMNHGNHVMARTSDIPFHVLETTYEQYLRLASLLTANDCITDAIEALPIFPLYSFDPGTLYGAVDGQKFGVERPTVKARHSRKYFGRGKGMVAYTLLCNHIPINGYLIGTNDYEGHHVFDICYRNTSEVKPTAITGDMHSINKANFAILHWFGLRFE…	ATGACGGCGTTAATCCGGCGTCACTTGAGGCCATTATATCTGTCACTCGACCTCACCAGCGTGGTTCAGGACAGCCCCTGGGCTGAGGCGCTGAGCTGGCTAAGAATGGTGTTCAGCAAAAAGCAGACGCTTTTGCAGCGACCACTGGCGGAATGTCCGCCGGAAACATTACCGGAACGCCTGCGTCCATACCTGCTGGAGTTTGGTGAAGATGGCGAGCCCACAGGCCTGAATGCCGGGCGCTATGAGTTCTGGCTCTATCGTCAGATAAGAAAGCGTTTTAAGTCGGGGGAATTCCACCTCAACAACAGCCTCCGGCACCGCCATCTTTCAGATGAACTGGTACCGGAAGGGGAACAGGCCGCAGTGCTGGCTGCAATGAACATCCCCTTTCTGCAG…
14614	14727	+	hypothetical protein	MTTIFYCQKMVQTLCFLLELTSYLFLLKGLAREFLPS	TTGACCACCATTTTCTATTGCCAAAAGATGGTGCAGACTTTGTGTTTTTTGCTGGAACTTACAAGTTATCTGTTTTTGCTCAAGGGATTGGCCAGAGAGTTCCTACCAAGTTGA
14898	15350	-	Transposase	MTPSDFKWKHFAPEIILWCLRWYGSTPMSYANVSDMLAERGISVHRSTIYRWFIEYAPILRQKLKRYQFTHADSSWQLDETYIKVNGKWFYLYRAINKHGTTLDFYFSPKRNKNAAYQFLKRVLKPYPVERQPKILNRGCKREPAKILSI	ATGACCCCTAGCGATTTCAAATGGAAACATTTTGCACCCGAGATCATCCTGTGGTGCTTACGTTGGTACGGTTCAACCCCGATGAGTTATGCCAATGTCAGCGATATGCTGGCAGAGCGTGGGATTTCCGTTCATCGCTCTACCATTTACCGTTGGTTTATTGAATATGCACCCATACTTCGTCAGAAATTGAAACGATATCAATTTACGCATGCCGACTCCTCATGGCAACTCGATGAAACCTATATCAAAGTCAACGGAAAATGGTTTTATCTCTATCGCGCCATTAATAAGCACGGTACTACATTAGATTTTTACTTTTCGCCTAAACGAAATAAAAATGCGGCCTATCAATTCCTTAAACGAGTGTTAAAACCCTATCCGGTTGAAAGACAGCCG…
15388	16158	-	hypothetical protein	MSDVTKSEVPAAVLNIIATECFRRSADNDYLAARICYSLQFINQFWWMAEQAIEKKLKAIFLYRGFTINQYSHDLNKILGDCQYIDLTLTEEQIKFIDDVNIRKNRYFEDSLMLGDASLTENGRYKELDALDNVIQVLEDICETHKPKGKNISQSLNANQSRIFNFQNKNGENTEREEIVLEKRVFFTCKMSPYLRPEVLDWLTKDDNHINTLGKTMKIDKKSCIHKMIQNKKKGYHRKPVPAVVKTGLLQKMELS	ATGTCTGATGTAACGAAGTCTGAAGTCCCTGCTGCGGTATTAAATATTATCGCAACTGAATGTTTTCGCCGAAGTGCAGATAATGATTATCTGGCAGCACGTATTTGCTATTCGTTGCAATTCATAAATCAATTTTGGTGGATGGCAGAACAGGCCATAGAGAAAAAACTCAAAGCCATTTTTTTATACCGTGGTTTTACCATAAACCAATATAGTCATGATCTAAATAAAATACTGGGAGACTGCCAATATATAGATCTGACACTCACGGAAGAACAGATTAAGTTTATCGATGATGTTAATATCCGAAAAAATAGGTATTTTGAAGACAGCCTGATGCTGGGTGATGCCAGCCTTACCGAAAACGGTCGATACAAAGAGCTGGATGCTTTGGATAAC…
16557	16853	+	hypothetical protein	MPVNKVLVVKRLKEISGFSPCDSTERDSWELEANELLRLCGLKGIHIRTVVMLSRHKTTITPEESNLISWKSFIEALSRVITQMDKDVAVEKKYDNHK	ATGCCAGTTAATAAAGTTCTTGTAGTTAAACGTCTTAAAGAAATCTCTGGTTTTTCCCCATGCGATAGCACCGAACGCGACTCTTGGGAACTCGAAGCTAACGAACTGTTGCGTTTATGTGGACTCAAAGGAATTCACATCCGTACTGTTGTTATGCTTTCCCGCCATAAAACAACCATCACCCCAGAAGAGAGTAACCTTATTTCGTGGAAGTCATTTATTGAAGCGCTAAGTCGAGTCATTACTCAGATGGACAAAGATGTTGCGGTTGAAAAAAAATATGACAACCATAAATAG
16860	17018	-	hypothetical protein	MIYNAYEHDDFCGKGVKSDIWHSEGKAKMDWQKTNGAEKEETDERQSSEHQI	TTGATTTATAATGCCTATGAGCATGACGACTTTTGCGGCAAGGGGGTCAAAAGCGACATTTGGCACTCTGAGGGTAAAGCCAAGATGGATTGGCAGAAGACAAACGGTGCTGAAAAAGAGGAGACTGACGAACGTCAGTCCTCAGAACATCAAATATAA
17165	17812	-	Resolvase	MYIHGYLRASTKEQDALRAKNRMKAFIEEKGFRMASWYTENVSGASLQRPELLRLLDDAAPGDIILIEQVDRLSRLDEEGWQKLKHLIQEKRLVVVSLDLPTSHMALTPNVPDEFTLAMLKAINGMMLDMLAAIARKDYSDRRRRQEEGITKAKAAGKFKGRRADHLLHEKIIELRIKNGQSIRDTARLTGVSERTVIRIVNKAKDAIESDKINR	ATGTACATTCACGGCTATCTCCGCGCCTCGACGAAAGAACAAGACGCACTCCGAGCCAAAAACCGGATGAAAGCCTTTATTGAAGAGAAAGGTTTTCGGATGGCCAGCTGGTACACCGAAAATGTGTCCGGGGCATCACTCCAGCGGCCAGAACTGTTACGGCTGCTCGATGATGCTGCTCCCGGTGACATTATTCTTATCGAACAGGTCGACCGACTATCCCGACTGGATGAAGAGGGATGGCAGAAACTAAAACATCTTATCCAGGAAAAAAGACTTGTCGTTGTTAGCCTGGATTTACCCACAAGTCATATGGCACTGACTCCGAATGTACCTGATGAGTTTACTCTGGCCATGCTGAAAGCCATTAATGGCATGATGCTGGATATGTTGGCTGCT…
18112	19614	-	UPF0325 protein YaeH	MDLVYLSTIAATVIVILLTITLLFTLKKLKSVTAADNAKLAQLERFAPIMNAEAEAQRLVSKANSESQAKINTAKAAAALLEQEATDLLTDAQESSILIQQQIKELRSSYATKKSIYDDLERAISIYREDADFAEMGAYEPHFDFDTSEKFKDAVRENRQKQKTLLRIKVTGGAIWCGTEWQVHNSRSEGKKMTTRGINLTARAFNGECDAAIANCTFKNWSVMHDRILAAFNKINVLNEVNDIHISPEFLQLKLQELNLVHEYKIKKQDEKDEQREIRAQMAEERKAQQEIDRAIQEAEAEEARAHKALDKARKEMESKLAKMTAEQAKIYQEKIDTLQEALAEAELKGQKALSMAQQTKRGHVYVISNLGAFGDNVFKIGMTRRLDPQDRIDELGSA…	ATGGACTTAGTTTACCTTTCAACAATTGCGGCCACTGTTATTGTCATTTTGCTTACTATCACACTGCTATTTACTCTAAAGAAATTAAAGTCAGTAACGGCCGCTGATAACGCAAAATTAGCGCAACTTGAACGTTTTGCACCAATTATGAATGCAGAAGCTGAAGCGCAGCGACTCGTTTCAAAAGCAAACAGCGAATCACAAGCTAAGATTAACACAGCAAAAGCGGCGGCCGCGCTGTTGGAGCAAGAAGCCACTGATCTGCTGACTGATGCACAAGAAAGTAGCATACTCATTCAGCAACAAATCAAAGAGTTGCGCAGTTCATATGCAACAAAAAAAAGCATCTACGACGACCTCGAACGGGCTATTTCGATATACCGTGAAGATGCTGACTTT…
19712	22969	-	hypothetical protein	MNLKLQTATPSDNDIFEGKSHETVAIKMAEVIKSTDISIIGLEGELGTGKSTIIRFLMDKLEGDFHFITFDAERYHYGSTKKSLIEIIYKGMSEVKGINNPELQIHKDKALGNIVEYEKKINSRISWWTISFILCTLLSVQMIRYFLVDINQYLNPIDPLKPLSIWILLIEALGLISPALVLLILVGIRKYQKQRGTLTDACISIGDLFKRNSTDTISEKWLVSREIGTIELTEALEGFTKKETISEDCRFILIIDNLDRISGDKVKELWSDMELIAGVTHEQFRVVVPYSARQVAKSLAVEGHSGQEFIAKRIPVSFSVPPLISAGWQSAFSVLWKETVSEVDDISCHETAQLLDRWRPAEYPQITPRLMKKMVNDIHILALTVPGGEPYRHILIALY…	ATGAATTTAAAATTACAAACAGCAACCCCCTCTGATAATGATATATTCGAAGGTAAGAGCCACGAAACTGTCGCTATAAAAATGGCAGAAGTGATTAAGAGTACTGACATAAGCATTATTGGACTTGAGGGAGAGCTTGGTACGGGAAAATCCACTATTATTAGGTTTTTGATGGACAAACTAGAAGGTGATTTTCATTTCATTACATTTGATGCAGAACGCTACCATTACGGCTCAACAAAAAAATCGCTTATTGAGATAATTTATAAGGGGATGTCCGAAGTCAAAGGAATTAACAATCCAGAATTACAAATTCATAAAGATAAGGCTTTGGGAAATATTGTTGAATACGAAAAAAAAATAAATAGCAGAATTAGTTGGTGGACCATTTCATTTATA…
23132	24136	+	Resolvase	MFPPFFHPLGFTPFIPNQRIFALSLGMTGFGVFEWMKKIFYMLGFILHSAGKTKCRIRFGRFIVVATRRRKAENGLLHPPIALREKFMMSNVIPLQNSPERISRLSIAPGVDFATALALRRMATANGKTPFYLLAPEISALLHYMPDQRHHFLFSTLWNTGARIGEACSMQPESFILDGPRPFVRILSEKVRTRRGRPPKDEVRLVPLSDRSYVHRVESWLATARPKRREPLWRVTDETMRNWLKAAIARAADDDVYFSVPVTPHTFRHSFIMHMLYHRQPQKVVQALVGHKDTRSMEVYSRVFALDLAATLDVPFTGDGIDAASILRALPPMT	TTGTTTCCTCCGTTTTTTCACCCTCTTGGTTTTACCCCATTTATCCCAAATCAGCGGATCTTCGCGCTATCCCTTGGTATGACAGGGTTTGGCGTGTTTGAGTGGATGAAAAAGATCTTTTACATGCTTGGTTTTATCCTACATTCTGCGGGTAAAACCAAATGCAGGATCCGCTTTGGGCGATTTATTGTGGTGGCGACGAGACGCCGGAAAGCGGAAAATGGTCTCCTACATCCACCGATCGCGCTACGTGAAAAGTTTATGATGAGCAACGTCATTCCCCTGCAGAATTCACCAGAACGCATTTCGCGCCTGTCGATTGCGCCGGGCGTGGATTTTGCCACTGCCCTGGCGCTTCGACGTATGGCCACGGCGAACGGCAAAACCCCGTTCTATTTA…
24164	24484	+	hypothetical protein	MQTVELMDDDFDNFYPVTAAIRDTQTARTNLQTETARLLLKDIFTRIRQAAERGEGLLERAFSVDCPADIQCIGLQFIRACGYKVHPDAFGGLILWADPLHPSDND	ATGCAAACAGTTGAACTGATGGACGATGACTTTGATAATTTTTATCCGGTCACTGCGGCGATAAGGGATACACAAACCGCTCGGACCAATCTACAAACAGAAACAGCGCGGCTCCTGCTTAAGGATATTTTTACACGGATCCGACAGGCAGCTGAGCGTGGTGAAGGCCTGTTAGAACGGGCATTTTCTGTCGATTGCCCGGCAGATATACAGTGTATTGGTCTGCAGTTTATTCGTGCGTGTGGTTATAAGGTTCATCCTGACGCATTTGGTGGACTCATCTTATGGGCTGATCCTTTACACCCGTCTGACAATGACTAA
24481	25701	-	TniQ	MNPILRWPLHPEPVEGEALSSWLDRVAHRYRLDRRELLAHCTGNNTVDKLDTMPSASLLDALSDKSGLTLAQLRGMHLSGWIPWLLDSMDDNIPSAQKTYVSQLSVLMSASYRKVKPHTQWQAWIPSEAIHRACPQCLGDRPSEGALLLTWKLPLMLSCPIHGCWLESYREKFGLFHRWVKIPGNLRQASFAVSVMDRLTWQALTVGHVDLPRRRVHAGLWFRLLRTLLDELSMPLVRSRSYTKNLLCIWEKSHYPLCTNSHFEMLPLQDQLGMLEAAANAVVLLGEGALQPEGKFAELFLAEPQGDFTNGLTACENLRREFHLDVRQSIARARQEPKVARALFHILMYGKTTFTDREEIYALFVKEDIPLEFLSPATPASGHNMENTDSKQLLTCSSL…	ATGAACCCCATACTTCGGTGGCCATTGCACCCCGAACCTGTCGAAGGGGAGGCTTTATCGTCCTGGCTTGATCGGGTCGCCCACCGTTACCGGCTGGATCGACGCGAACTGTTGGCACACTGTACCGGTAATAACACCGTGGATAAACTCGACACAATGCCATCAGCCTCACTGCTCGATGCTTTATCAGACAAAAGCGGGCTGACGCTTGCGCAACTTCGAGGTATGCATTTATCCGGCTGGATACCCTGGCTGTTGGACAGCATGGATGACAATATCCCCTCAGCACAAAAAACCTATGTCTCACAGTTGTCGGTGTTGATGTCGGCGTCATACCGAAAGGTAAAGCCGCACACGCAATGGCAGGCCTGGATCCCCTCGGAGGCGATCCACAGGGCT…
25698	26606	-	TniB NTP-binding protein	MDAFPLIDLSHLLPAVQEIARLPAVERIQRIRTDRWIGYPLALDVLSQLENLYAWPQKQRMPNLLLIGPTNNGKSMVVERFRRTHPATSSANQEWIPVISVQMPSEPSVSRFYLALLAAIGAPVRPRQRLSEMEQLALSLLRRVGVRILIIDELHNILAGNSVNRREFLNLLRFLGNELRIPIVGVGTRDAYLAIRSDDQLENRFHPVILPLWEADDNCCSLLASFATSLPLRQRSLIATQDMARYLLARCEGTIGELSQLLTSAAVVAVESGEEAISHRTLSLSDYTGPTERRRQFERELR	ATGGACGCCTTTCCACTCATTGACCTTTCCCATCTTTTACCCGCAGTGCAGGAAATAGCAAGACTGCCAGCAGTTGAACGGATCCAGCGAATTCGCACCGACCGCTGGATAGGTTACCCCTTAGCGCTGGATGTACTAAGCCAGTTGGAAAACCTCTATGCTTGGCCGCAAAAACAGCGGATGCCTAACCTGTTATTGATTGGTCCCACCAATAACGGTAAATCGATGGTTGTGGAGAGATTTCGCCGAACACATCCTGCGACCTCCAGTGCTAACCAGGAGTGGATCCCCGTTATCAGTGTGCAAATGCCTTCTGAGCCATCTGTGAGCCGCTTCTACCTCGCATTGCTTGCCGCCATAGGCGCGCCGGTACGCCCTCGGCAAAGACTGTCAGAAATG…
26609	28288	-	TniA putative transposase	MGVTKTRIAESGVFTLSETDWELARVRMQHIAPLAALDIVGHQAVDEAARELNLSRRQVYVLIQHVRQGTGLITDLAPGQSSGGKGKGRLSENVERLIHDLLQKRFLTKQKRSLSACYRDIEMACKIQKLPVPAYNTVALRISRQDPVIVSRRREGINATRELQGAGGTPPVITHILEQVQIDHTVIDLIIVDERDRSPIGRPYLTIAIDVFSRAILGMVVTLEAPSSVSVGLCLAHAVSDKRPWLERLGVEMDWVMRGKPVLLYLDNAAEFKSDALRRGCQQHGIQLSYRPPARPHYGGIVERVIGTAMQMVHDDLPGTTFSNPRQRGEYPSGQQAVLTLRELERWMALAIGTYHGSVHKGLLQPPEHCWIQNWEHTPNTAVVANATAFLVDFLPIIR…	ATGGGGGTCACAAAAACACGTATTGCCGAATCTGGCGTTTTCACCTTATCAGAGACGGACTGGGAGCTGGCACGCGTCAGGATGCAGCATATCGCTCCTCTGGCCGCTCTTGACATCGTCGGTCATCAGGCCGTGGATGAGGCCGCCAGAGAACTCAATCTATCCCGGCGGCAAGTTTATGTTTTGATCCAACATGTCCGGCAAGGAACGGGCCTGATAACAGATTTGGCTCCGGGACAATCGTCAGGAGGCAAAGGTAAGGGACGCTTATCAGAAAACGTCGAACGACTTATCCATGACCTGCTGCAAAAGCGCTTTTTGACCAAGCAAAAACGCAGTCTTTCCGCCTGCTACCGCGACATCGAGATGGCGTGTAAAATCCAAAAACTGCCCGTACCG…
28520	29299	-	Resolvase	MNMLQPFTTVPTTMMLPVAIDYPAALALRRMAQTHGDMPEYLLAVEVGALLHYIPDLYQQTLIATLWNTGARINEALALTRGDFYLNAAQPYVSLATLKQRQAKAERGPGAPPKKVVTHRLAPLSDSHYVNQLNSMVATLRIPLERKNKRTGRMEPARLWEVTDRTVRTWLNDAVTRAAADGVTFSVPVTPHTFRHSYAMHLLYAGVPLKVLQSLMGHKSLKSTEVYTRIFALDVAARHRVQFSMPGQDAVAMLKQHDV	ATGAATATGCTGCAACCCTTTACCACCGTGCCGACAACAATGATGTTACCGGTAGCCATCGACTACCCCGCTGCCCTGGCGCTACGGCGCATGGCCCAGACCCATGGCGACATGCCAGAATACCTGCTGGCCGTTGAGGTGGGCGCTTTGCTACACTATATCCCTGACCTGTACCAGCAAACTCTCATTGCCACCTTGTGGAATACAGGCGCCCGTATTAACGAGGCGCTGGCACTCACACGCGGGGATTTTTACCTGAATGCCGCCCAGCCTTACGTGTCACTGGCCACCCTCAAACAGCGCCAGGCCAAAGCCGAACGCGGTCCCGGCGCACCGCCCAAGAAAGTCGTGACTCACCGCCTGGCCCCCCTGTCAGACAGCCATTACGTCAACCAACTG…
29301	30002	-	hypothetical protein	MSGQKTMATEINVWLPVLSGLITGGIALMGIYLAHRFTLVREQRAVQEKREAERYFIATELIFLLERFADACVQPAYDEGYYSNGEFKYVSSPRPELDFSGVTGDWRCLPYSLVYRLRELPALIEHSQRLVSDTFENVNDPTDPDEGLFVRRDQSARLGLKAIILALRLRKLCSMPTGTMTTGRFSAWPSLWQVLRMNRQTQWAIAMAHRQQQSANNPPATSAVNFITSREKL	ATGTCAGGACAAAAAACAATGGCGACTGAAATCAATGTCTGGCTCCCGGTGTTGTCCGGGCTGATCACCGGTGGTATAGCGCTGATGGGGATATATCTGGCTCACCGTTTTACTCTGGTCCGTGAACAGCGGGCCGTACAGGAAAAGCGAGAGGCGGAGCGATATTTTATTGCCACCGAGCTGATCTTCCTGCTGGAGCGATTTGCTGATGCCTGCGTGCAGCCGGCTTATGACGAGGGCTATTACAGTAATGGAGAGTTTAAATATGTCAGTTCCCCTCGACCTGAACTCGATTTTAGCGGCGTGACCGGCGACTGGCGTTGTCTGCCTTATTCTCTTGTCTATCGTTTACGTGAGCTGCCCGCCTTGATAGAGCACTCCCAACGGCTCGTCAGCGAC…
30056	30418	-	FIG00642326: hypothetical protein	MFASITGKEGFGYQFEKIRNAIADPSQGNIHAATRLGLDTLARQYASFEQELDAAGELADWAYDLATYRHAIDTLQGFFSGNPRGLSERDARIYYHYLETEHEQFCHIAEEIAQEHGRAL	ATGTTTGCGTCTATTACGGGTAAAGAGGGATTTGGGTATCAGTTTGAAAAGATCCGCAATGCCATCGCCGATCCCAGCCAGGGCAATATTCATGCCGCCACCCGCCTTGGACTCGACACCTTGGCACGGCAGTACGCCAGTTTTGAGCAGGAATTGGACGCCGCCGGTGAACTGGCCGACTGGGCTTACGATTTGGCGACCTATCGGCATGCCATCGACACCCTGCAGGGCTTTTTTAGCGGCAACCCGCGCGGACTGAGCGAACGCGACGCACGTATCTACTATCACTACTTGGAAACCGAGCACGAACAGTTCTGCCACATCGCCGAAGAGATCGCGCAAGAGCACGGCAGGGCGCTTTAA
30973	32334	+	hypothetical protein	MKLSGGLVFLFYVSFKVKEVFPMNANLPLLRSGRTRVFSKHDGFREVRFPVRTPEDLRELDALKEMQLNRFVMALFKEAQEEYRFSPGVFTELVKAMLEKDSPGYITAHGAFGHFNTQMFEYGLAEEVGAAVEIYIACYPTSADYVLKSIPAKVLNYLCKYANTSDVMKWTEANPQWKENVIASLKAGTFSEQLKMMRMATGAMSVNFNFLQMLEKLVNNASGINPEAMEQAQKILANAPNVLYQSPREWSESCNELRGLITYFILVDLESRYGDMTNQMRTYTIPFYNKQREMAGKSNSQVISFEPGTLLAEHFDYGICIGWRYDSWEQFFYQLCHECVHLLDPQLAPNGELKVSALDEGVAVRYAEEMLDKYLPYIARSFVDSPVISRSPYYFAWDA…	ATGAAACTATCCGGTGGTCTTGTTTTTTTATTTTATGTTTCATTTAAAGTCAAAGAGGTTTTTCCCATGAATGCAAATTTACCGCTCCTACGCTCTGGTCGAACGCGCGTATTTTCTAAACACGACGGTTTTCGTGAAGTTCGCTTTCCTGTCCGTACGCCCGAAGACCTGCGCGAACTTGATGCGCTGAAAGAAATGCAGCTTAACCGTTTCGTTATGGCTCTTTTTAAAGAGGCCCAAGAAGAGTACCGTTTTTCCCCTGGCGTCTTCACTGAATTGGTGAAGGCCATGTTGGAAAAAGACTCCCCAGGTTACATCACCGCCCACGGTGCTTTTGGCCACTTTAATACCCAGATGTTCGAATACGGCCTGGCCGAGGAGGTCGGCGCGGCGGTCGAG…
32489	33574	-	putative orphan protein	MRQKSVYETRVYSLIGDLAQLAKVSKRPLTAEVNRVIGQHDIKNLWDYFVQNAAVIDRRFSQETAPLDAHIKCIAETDPTGQTFRYSYDTLSVKHLTDVSLINVLVLQEQFQDIKEHFKKIRLLMGYLRHEYRTGTFTRHLSRADIVSIAELLPARDQWGTANFTAAKTLISTTYDLSGKELSLAFTIIQKNRDTARMIGLPVTVPGLSVADFIELNDIWKTAWDRNVLDKKLRDYIYASSLSGPELMSDELNFLNSAQKDLGQAGQLFNQWATPEKLAGITALQHSGGDLFCEEHDHRFACHLKEMNVAANIGGAIWQAEIDGIWASSVSRPYYPAQTVEKLKRAGFTQEAATVADHLFA	ATGAGGCAAAAAAGTGTCTACGAAACCCGGGTCTATTCACTGATAGGGGATTTAGCACAGCTCGCAAAAGTGAGTAAAAGACCACTCACCGCGGAAGTTAACCGTGTGATAGGTCAACACGACATCAAAAATTTGTGGGACTATTTTGTGCAAAATGCGGCAGTAATAGACCGCCGTTTCAGTCAGGAAACCGCGCCTCTCGACGCACATATAAAATGCATTGCCGAAACCGACCCGACTGGGCAGACGTTTAGATACAGTTACGACACCCTATCCGTAAAACATCTCACGGACGTCAGCCTGATTAACGTATTGGTTCTGCAGGAGCAATTTCAGGACATCAAAGAACACTTTAAAAAAATCCGCCTCCTGATGGGCTATCTGAGGCACGAATACCGC…
33601	33879	+	Mobile element protein	MSVKTFTEEFKIEAVKQINEQGYPVSEVAARLGVSTNSLYAWIKRYQKPEPQRKQDDALQHEVKRLRQELKRVTEERDILKKAAAYFARTSG	ATGTCAGTCAAAACGTTCACTGAAGAATTCAAAATTGAAGCTGTAAAACAGATTAACGAGCAGGGATACCCTGTTTCTGAGGTTGCGGCACGACTTGGTGTTTCCACCAATAGCCTTTACGCATGGATCAAGCGTTACCAAAAACCCGAACCACAGCGCAAGCAGGACGATGCCCTCCAGCACGAAGTAAAGCGCCTCAGGCAAGAACTTAAGCGGGTGACTGAAGAGCGAGATATTTTAAAAAAGGCCGCCGCGTACTTTGCAAGAACGTCAGGCTGA
33900	34751	+	Mobile element protein	MSTFYAVRRLCLVLGLHYSGYYQWLKRPQSLRARQDERQTGLIKQLWLESGTVYGYRKIWLDMKDLGERAGRNRIARLMRLAELASQTGYRKRRYYGGGKTSVANPNYLERQFIVPTPNTHWVSDMTYIRTHEGWLYLAVVLDLFSRRVIGWSMGGRMTAELVMDALLMAVWRRKPTAKVLIHSDQGSQYTSERCQHFMTAHNLKSSMSRRGNCHDNAVAESFFQLLKRERIKKRIYKNREEAKADIFDYVEMFYNAKRRHSACEDQPPAVYESAWFMRHATV	ATGTCGACCTTTTATGCGGTACGCCGGTTGTGTCTGGTTCTTGGCCTCCATTACAGCGGTTATTACCAGTGGCTAAAACGGCCTCAATCTCTGCGCGCCAGGCAAGATGAGCGCCAAACAGGCCTCATTAAACAACTGTGGCTTGAAAGTGGTACGGTTTATGGTTATCGAAAAATCTGGCTCGACATGAAAGACTTGGGTGAGCGAGCTGGGCGTAACAGGATCGCGCGCCTAATGAGGCTTGCAGAGTTGGCTTCTCAAACCGGATATCGGAAACGCCGCTATTACGGCGGCGGAAAAACATCAGTTGCCAACCCTAATTACCTTGAACGCCAGTTCATTGTTCCTACCCCCAATACGCATTGGGTGAGTGACATGACCTATATCAGAACGCATGAG…
36010	37350	+	hypothetical protein	MQLVRKKAPRGGFYRILTEEERAAIRHVCGFRNVRSLIEKKLAEKVLLEMRQHELWFKCDCGSGDNVPMNSANLRSDTQTLYFNSFSSPHDNKCPLFRIHSSTDDLSGGGTRRTAGCKTIDYRKFLPKMERDARICLPGGNSPPLADKTRRKRVPSIARLLFTLIEEAELNKLSPVWPPANIPSSQHLDALRGIAERTVYVGRDNMLSDFVRFEPWLNQARQEVLMRHLERSEQPWPKDKERVFYQIFMSDDVSRESVKYKGRYTEITFTPAKQVSINGESQEGKRGPYWVVLMFRRGMDGAVICSEGYAHAMFSWGCPLPVDSELERQTIRSIQTASEWIYKLKNFTPHEFSLKKPLFDLEVNLASGKGFVLPDFIVTASSPGTGEARNLIIETMGYS…	ATGCAACTTGTCAGAAAGAAAGCTCCGCGTGGTGGTTTTTATCGAATACTGACCGAAGAAGAAAGAGCAGCTATTCGCCATGTTTGTGGTTTTCGAAATGTTCGTTCCTTAATAGAAAAGAAGCTGGCAGAAAAGGTCCTGCTTGAAATGCGTCAACATGAGCTCTGGTTCAAATGCGATTGCGGATCAGGAGATAATGTGCCGATGAATAGTGCAAACCTCCGTTCCGATACACAGACTCTATATTTTAATAGTTTCAGTTCCCCTCATGACAATAAATGCCCGCTGTTTCGTATTCATAGTAGTACCGATGATTTGTCAGGCGGTGGCACGCGGCGTACTGCAGGGTGCAAAACGATAGATTACCGTAAGTTTTTGCCAAAGATGGAACGAGATGCC…
37633	38328	+	Mobile element protein	MSLIRKAFKRQHYPVDIIAQCVRWYLAYALSLRNQEDMMAERGIAVDHSTLHRWVIRLVPLLDKAFRRHKRSVGRRWRMDETYIKVKGQWKYLYRAVDTTGQTIDFLLTAKRDAAATLRFFRKAIRYQGEPDVVTIDKSGANTAALTTLNADKPEEETITIRQSKYLNNLIEQDHRNIKRRIRPMLGLKSFRRAQTILAGIELVHMIRKGQLQHPVGEHLSPAEQFYLLAA	ATGTCTCTGATCCGAAAAGCCTTTAAACGCCAGCATTATCCCGTCGATATCATCGCGCAATGTGTTCGTTGGTACCTGGCTTACGCCCTCAGCCTGCGCAACCAGGAAGATATGATGGCTGAACGCGGTATTGCCGTTGACCATTCCACGTTACACCGCTGGGTTATCCGCCTGGTGCCCTTGCTGGATAAGGCGTTTCGCCGACATAAACGCTCAGTGGGTCGTCGGTGGCGCATGGATGAAACCTACATCAAAGTCAAAGGTCAGTGGAAATATTTATACCGGGCGGTCGATACTACAGGCCAGACCATCGACTTCCTGCTGACCGCCAAACGGGATGCCGCCGCCACCCTGCGTTTTTTTCGCAAGGCCATTCGTTACCAGGGCGAACCTGATGTG…
38402	38716	+	Mobile element protein	MLKTDNGSEFAGKMLDKWVNERGIRIDFSRPGTPTDNATVESFNDRLRQECLNENWFMSLEDARCKIEGWRIHYNQSRLHSALGWMTPSEFAEKSAGCQNMQPE	TTGCTGAAAACCGATAATGGTTCTGAATTTGCAGGGAAAATGCTGGACAAGTGGGTGAATGAAAGAGGGATCAGGATCGACTTCTCACGCCCGGGAACACCGACGGACAACGCTACGGTGGAGTCCTTTAATGACAGATTGCGGCAGGAATGTTTGAACGAGAACTGGTTCATGTCTCTGGAGGATGCACGGTGCAAAATCGAGGGCTGGCGGATACACTATAACCAGAGCCGTCTCCATTCTGCCCTGGGCTGGATGACTCCTTCTGAATTTGCCGAGAAATCTGCCGGTTGCCAGAATATGCAGCCAGAATGA
39168	40136	-	Chromosome (plasmid) partitioning protein ParB	MTKKRPTIGRTFSGSPLSNISTDNYRQVFTLSSGKKAVFMFETIPAEDIAERSFVSLATNGRDQAGVTEESLQDIIRTIRLQQFFPVIGRIIDGKIEILDGSRRRAAALICHVDLNVLVTQDDIDMDDARKLAADIQTAKEHNLREIGLRLLLLRDSGMNQKEIAQSERLSPAKVTRAIQAASVPEMMLELFPVQYELTYPDYKLLLDIDEQLRLRSLELETFVDSVRKQIKTIYNASELVSDELKNEIIKSFRHVLDEILAKPGKQAAVVEKLWDFEEKDKYARKRIKGRAFSYEFSRLPKELQVELDRLILHTMKKHLSQ	ATGACAAAAAAACGCCCAACCATCGGCCGGACATTTAGTGGTTCTCCTTTGTCCAATATATCAACTGATAATTATCGTCAAGTATTCACTCTTTCCTCAGGGAAAAAAGCTGTCTTCATGTTCGAAACCATTCCGGCAGAGGATATTGCTGAACGTTCATTTGTATCTCTGGCCACAAATGGCAGAGATCAAGCGGGTGTCACGGAGGAATCACTTCAGGACATTATCAGAACCATTCGTCTTCAACAATTTTTCCCGGTAATTGGACGTATAATTGATGGAAAGATTGAAATTCTCGACGGTTCACGTCGCAGAGCTGCCGCATTGATTTGCCATGTCGATCTCAATGTCTTGGTTACTCAGGATGATATTGATATGGATGATGCGAGAAAACTCGCC…
40145	41374	-	Chromosome (plasmid) partitioning protein ParA	MLKLYILGCFVSVNTKQIYRVAERSEHMLTLLTKQIKEQKEELEETTYFQTYAKAAVAKLPKLTRASVDYAVTEMEEQGYTFLKKPAGTSIKYAMSLQNIIDIYHHRGVPKYRDRHDEGFTIFVGNLKGGVSKTVSSVSLAHGLRAHPHLLYEDLRILVIDLDPQSSATMFLNHSRSIGAVDTTSAQAMLQNVTREELLSEFVISSIVPGVDVIPASIEDAFIASQWKELCTEHLPGQNIYTVLKENIIDKLNKDYDFIFIDSGPHLDAFLSNAIAASNLLMTPIPPAQVDFHSTLKYLTRLPELIEMIAKSGAKYPLQGNIGFMSKLQNKSDHKLCHSLAKEIFGGDMLDVALPRLDGFERCGESFDTVISANPSTYVGSSEALKNARAAAEDFAKAV…	ATGCTTAAATTATACATTCTAGGGTGTTTTGTGTCGGTAAATACTAAACAAATTTATAGAGTGGCCGAGCGCTCTGAACATATGCTCACTCTTCTGACCAAACAGATTAAGGAACAAAAGGAAGAGCTGGAAGAAACAACTTATTTCCAGACTTATGCCAAGGCTGCTGTTGCCAAATTACCTAAATTGACACGTGCAAGTGTTGACTATGCTGTCACCGAAATGGAAGAGCAAGGTTACACGTTTTTGAAGAAACCGGCTGGAACATCTATAAAATATGCAATGTCGCTGCAAAATATTATAGATATATATCATCATCGTGGTGTTCCTAAATACCGTGATCGCCACGATGAAGGCTTCACTATTTTTGTTGGTAATTTGAAAGGTGGTGTATCGAAA…
41561	41704	+	hypothetical protein	MDFDITFLKLAILFGFGSRVIRMSFSEDDCTSLLASGAFVHMTADSF	ATGGATTTTGATATAACGTTTCTGAAACTAGCGATATTGTTTGGTTTTGGGTCAAGAGTAATCAGGATGTCATTTTCAGAGGACGACTGCACCAGTTTGCTGGCATCGGGAGCCTTTGTGCATATGACTGCTGACAGTTTTTGA
41885	42580	+	Mobile element protein	MSLIRKAFKRQHYPVDIIAQCVRWYLAYALSLRNQEDMMAERGIAVDHSTLHRWVIRLVPLLDKAFRRHKRSVGRRWRMDETYIKVKGQWKYLYRAVDTTGQTIDFLLTAKRDAAATLRFFRKAIRYQGEPDVVTIDKSGANTAALTTLNADKPEEETITIRQSKYLNNLIEQDHRNIKRRIRPMLGLKSFRRAQTILAGIELVHMIRKGQLQHPVGEHLSPAEQFYLLAA	ATGTCTCTGATCCGAAAAGCCTTTAAACGCCAGCATTATCCCGTCGATATCATCGCGCAATGTGTTCGTTGGTACCTGGCTTACGCCCTCAGCCTGCGCAACCAGGAAGATATGATGGCTGAACGCGGTATTGCCGTTGACCATTCCACGTTACACCGCTGGGTTATCCGCCTGGTGCCCTTGCTGGATAAGGCGTTTCGCCGGCATAAACGCTCAGTGGGTCGTCGGTGGCGCATGGATGAAACCTACATCAAAGTCAAAGGTCAGTGGAAATATTTATACCGGGCGGTCGATACTACAGGCCAGACCATCGACTTCCTGCTGACCGCCAAACGGGATGCCGCCGCCACCCTGCGTTTTTTTCGCAAGGCCATTCGTTACCAGGGCGAACCTGATGTG…
42594	42737	-	hypothetical protein	MIGRHKRRGINAAKVAFFRNTIHYFKRLLRGGFAFGCVALTEERRKN	GTGATCGGACGACATAAACGGCGTGGTATCAATGCGGCTAAAGTCGCTTTTTTCCGCAATACGATTCACTACTTCAAAAGGCTGCTGAGAGGTGGCTTCGCATTCGGTTGTGTCGCGTTAACGGAGGAAAGACGAAAAAACTAG
42723	43043	+	hypothetical protein	MSSDHPLDATYQYYGEGKERTIEAVSVQARSAETIMTAAQLEDLLSYIVCNGNRCNHFEPSELPAGAQGMLYRCEESESWVMVWIAGGWPVAVNDVFNFDGFLMAS	ATGTCGTCCGATCACCCGCTGGATGCTACCTATCAATATTATGGTGAGGGAAAAGAGCGGACAATCGAGGCTGTCTCTGTTCAGGCCAGAAGTGCTGAAACCATTATGACGGCTGCACAGCTTGAGGATTTACTGAGTTACATCGTGTGTAATGGAAATCGCTGTAACCATTTTGAACCCTCAGAATTGCCCGCTGGGGCGCAGGGAATGCTGTATCGCTGTGAGGAGTCTGAAAGCTGGGTCATGGTGTGGATTGCTGGAGGGTGGCCGGTTGCCGTCAATGACGTTTTTAATTTTGACGGTTTTTTGATGGCATCGTAA
43051	43290	-	hypothetical protein	MIMTGYELRLWRKGMGWDQERAAEELGKCLRTYKAYEKSPAIDRIVELATRSLTLSSLLPALSGKNSAEICAVLDTLLD	ATGATTATGACAGGTTATGAATTGCGTTTGTGGCGTAAAGGGATGGGTTGGGATCAGGAACGCGCAGCGGAAGAGCTTGGTAAATGCCTGCGAACGTACAAAGCCTACGAGAAATCACCGGCTATCGACCGCATTGTCGAACTCGCCACCCGTTCGCTGACACTTTCTTCATTGCTTCCCGCGCTGTCAGGTAAAAACAGCGCGGAAATCTGTGCGGTTCTCGACACACTGCTGGACTAA
43436	43759	+	RelE/StbE replicon stabilization toxin	MEYLEFIETPVFSRRRAELLPDDDFRALQEHLLKNHDLGDTISKTGGCKKIRWSREGMGKRGGVRVIYYVITKSGRLYLLLVYPKNEKDDLTEAEKAVLKSISQQIE	ATGGAGTATCTAGAATTCATTGAGACCCCCGTATTTAGCAGGCGAAGAGCTGAACTGCTGCCAGATGATGACTTCAGAGCTTTACAGGAGCATCTTCTTAAAAACCATGATCTTGGCGACACAATCAGTAAAACAGGTGGATGTAAGAAAATCCGCTGGAGTCGCGAAGGCATGGGGAAGCGGGGGGGAGTAAGAGTTATTTATTACGTCATAACCAAATCGGGACGCCTTTATCTGCTACTGGTCTATCCCAAAAACGAAAAAGACGATCTGACTGAAGCCGAAAAAGCTGTCCTGAAATCGATAAGTCAGCAAATCGAATAA
43805	44101	+	Transcriptional regulator, Cro/CI family	MKTELFNDLVESMQQMVAIEKGTLSVPAENIHRHRLPDVKSMREASGLKQNEFADVVGVSASLLQSWEQHRRIPSGSSLKLLMMIERDPAVIDALRTL	ATGAAAACTGAACTGTTTAATGATCTCGTTGAAAGTATGCAACAGATGGTTGCTATTGAGAAAGGTACGCTCTCTGTTCCAGCGGAAAACATCCATCGTCATCGACTTCCAGATGTAAAATCAATGCGTGAAGCGAGCGGTCTTAAGCAAAATGAATTTGCGGATGTAGTGGGGGTTTCTGCTTCTCTGCTCCAGAGCTGGGAACAGCATCGTCGTATTCCATCAGGTTCATCTCTAAAGTTGTTGATGATGATAGAGCGTGACCCAGCTGTTATAGACGCTTTACGAACGCTTTAG
44219	44371	+	hypothetical protein	MQRPQGAPLLLATSVAAKDAVHAVRLLSGVSLTFAVSGFPFAVTDTCTGH	TTGCAGCGCCCACAGGGTGCGCCGCTCTTACTGGCCACTTCCGTGGCCGCTAAGGATGCCGTCCATGCTGTCCGGCTTCTTTCTGGTGTCAGCCTCACCTTTGCCGTTAGCGGTTTCCCTTTTGCAGTGACAGACACTTGCACGGGGCACTGA
44535	45353	+	unnamed protein product	MRLASRFGNANMIRRDRPLTNDELARCVPSVFSEEKHESRSERYTYIPTITLLDKLRSEGFQPFFGCQTRVRDQGKREHTKHMLRLRREGQIAGKEVPEIILLNSHDGSSSYQMIPGMFRFVCMNGLVCGDTFGDIRVPHKGDVVGQVIEGAYEVLNIFDSVAESREEMKAITLRPDEQHLLATTALNYKYDGAHIPVAAEDVLLTRRHEDRSPDLWTTYQKVQENLIKGGLSGRTAKGKRSTTRGVNGIAGDVKLNRALWEMAENFKNLKS	ATGCGTTTAGCTTCCCGTTTTGGCAATGCCAATATGATCCGCCGTGACCGACCACTGACCAATGATGAGCTTGCCCGCTGTGTTCCAAGTGTATTTTCGGAAGAAAAACATGAGTCGCGCAGTGAACGCTACACCTACATTCCGACCATCACACTACTTGATAAACTGCGCAGTGAAGGCTTTCAGCCTTTCTTTGGGTGCCAGACGCGCGTGCGCGATCAGGGAAAGCGTGAGCATACAAAACATATGCTTCGGCTGCGCAGGGAAGGGCAGATCGCCGGTAAAGAAGTCCCTGAAATTATTTTGCTCAACAGTCACGATGGCTCAAGCAGTTACCAGATGATCCCTGGCATGTTTCGTTTCGTGTGTATGAATGGTTTAGTGTGTGGCGATACGTTC…
45314	45550	+	hypothetical protein	MGNGGKLQESEKLITADNQPLNRLVIKEHDNFLTSFLIQGIDMCSTSPEFKKCLVCSIGHMTLADSIILKGRSWETAS	GTGGGAAATGGCGGAAAACTTCAAGAATCTGAAAAGTTAATCACAGCCGATAACCAGCCGTTAAACCGGCTGGTTATCAAAGAGCACGATAATTTTTTAACGTCATTCTTAATACAGGGTATCGATATGTGCAGTACCTCTCCTGAGTTTAAAAAATGTCTGGTATGTAGTATCGGGCATATGACGCTGGCAGATTCAATCATTCTGAAAGGACGTTCATGGGAAACGGCCAGTTGA
45575	45745	+	hypothetical protein	MISLYNGKRTLLRLKDFGMSKSLRKFILKMIQKHHVHMIEFDRDGDAIEGEEFFEW	ATGATTTCATTGTACAACGGAAAGAGAACGCTTCTTCGTCTGAAAGATTTTGGTATGTCCAAGTCCTTGCGGAAATTCATTCTGAAGATGATACAAAAACATCATGTCCATATGATTGAGTTCGATCGTGATGGTGATGCTATTGAGGGGGAAGAATTTTTCGAGTGGTGA
45892	46215	-	hypothetical protein	MAANSFYTQEQLELAKIQLAELPDLNASRMKGKDVLSHLREQLIELSVKKGYSVAEIKSALDLAGITVSIKAIKEAIDTGTTKSRKKPVVEKSANSKISEQAESKSS	ATGGCCGCAAACAGTTTTTACACGCAGGAACAGCTAGAACTTGCAAAAATTCAGCTCGCTGAATTACCTGATTTGAATGCATCACGCATGAAAGGAAAGGATGTACTTTCACACCTCAGAGAACAGTTGATTGAACTGTCTGTGAAAAAAGGTTATTCGGTGGCTGAGATAAAATCAGCGCTTGATTTGGCTGGGATAACTGTCAGCATAAAAGCGATAAAAGAGGCGATTGATACCGGTACGACCAAAAGTCGCAAGAAACCGGTTGTTGAGAAATCAGCAAATTCAAAAATTTCTGAGCAGGCAGAATCAAAATCATCCTGA
46484	46828	+	hypothetical protein	MSKSEKRQRTALLGSVRCFPEEKEQIQASAKSAGLSTGEFLRRSALGRRIVAKGDTRQMNEILKLGGLLKHLYSEMKKDGVMTTERSKDFSDALIATKVALMKFRADSLNNTED	ATGAGCAAGAGTGAAAAACGCCAGAGAACGGCTTTGCTGGGCAGCGTGCGATGCTTCCCTGAAGAGAAAGAACAGATACAGGCCAGTGCCAAATCAGCCGGTCTGTCTACCGGTGAGTTTCTTCGGCGTTCAGCTCTTGGTCGTCGTATTGTGGCTAAAGGCGACACACGGCAGATGAATGAGATACTGAAGCTGGGAGGATTGTTGAAGCATCTCTACAGTGAGATGAAGAAAGACGGTGTTATGACGACGGAAAGAAGCAAAGACTTTTCTGACGCTCTGATTGCGACAAAGGTTGCTTTGATGAAGTTCAGAGCTGACAGCCTGAACAATACTGAGGACTAA
46830	48755	+	IncP-type DNA relaxase TraI	MLAVVAERRRDGKSSFVQLISYTILRDDVEMSETLSPEKPFVRKSRAEDKIFNDLVGYATRNALPDSQDIIATFPDGRQQVRCDKVICETNCFSLETSSTEMDMVAMQNTRCNDPVYHAILSWPTSERPTPDQIFESARYCLKRLGMEDHQYVFAIHDDTDNVHCHLTVNRVNPASYKVAAPYNDYFTLDRCCRELELKNGWKHDNGPYMVNGDGAISRNRKFYKSAPSAARQMEHFGDKESLFSYAVDNCREKLNSLFMQSDYSWDEVHDILIAAGLELRKKGEGLAIYDVANDEQCSVKASDLHPELTLSCQQELLGKFNPASIVREVNKDGKDVLLSTVNIDSQYDNRLHRRDNGARAERRNARAEARQDLISRYKAYKTSFVRPGISADESRTRF…	ATGCTTGCGGTAGTCGCTGAAAGAAGGCGTGACGGTAAATCCAGTTTCGTACAACTTATCTCTTACACCATCCTGCGTGATGATGTGGAGATGAGCGAAACGTTGTCGCCAGAAAAACCGTTTGTTCGTAAGTCCCGGGCGGAAGATAAAATTTTCAATGACCTCGTTGGGTACGCGACGCGTAATGCGCTGCCTGATTCGCAGGATATTATCGCAACGTTCCCGGACGGACGCCAGCAGGTGCGTTGCGATAAAGTCATCTGCGAAACTAACTGTTTTTCACTGGAGACTTCGTCTACGGAAATGGACATGGTGGCCATGCAAAACACGCGCTGCAATGACCCTGTCTACCACGCCATCCTGTCCTGGCCGACCTCAGAACGGCCGACGCCTGACCAG…
49052	50101	+	DUF1526 domain-containing protein	MTITAITQSLSTPRFATYQLPILGGTSPEQCLGMYLWNKQLASAFLPVLQIVEISLRNAIHQSYVAAQEAEIEKSFPQPTWAARKEAAKSWFINVFTPINNREANRNIEAAKRQLTIDRKPHTPENIIAKLTFGFWVSLVKNDYDTRRATYLTLWPDLRAEVFPNAVDTNTRNPLSINSIGNELKEINKIRNRLSHHEPLWRNNSAYQVEEIINKVIEHYDRCLKVINWINPSNLKLLELIDNNRKMAGLCNLHALWKNKQLPAGLVTLPMNLAWADSVKLDTAHTGEVVAVISATAIMIKSEKDKVVFHCIQADVDGDMTAYTMGARVHFYPQISAARYPNAKNVTRL	ATGACTATCACGGCTATCACGCAGTCACTTTCTACACCGCGTTTTGCGACTTACCAGTTGCCGATTTTGGGAGGTACCTCCCCGGAACAGTGTCTGGGAATGTACCTTTGGAACAAACAACTCGCCAGCGCCTTTTTACCCGTTCTTCAGATTGTCGAAATCTCGCTGAGAAATGCGATTCATCAGTCATATGTTGCCGCGCAGGAAGCAGAAATCGAAAAAAGTTTTCCGCAACCCACTTGGGCAGCTAGAAAAGAAGCGGCTAAAAGCTGGTTTATTAACGTGTTCACTCCGATAAATAACCGCGAAGCTAACAGAAATATCGAAGCTGCTAAACGGCAGCTGACTATAGATAGAAAGCCACATACTCCTGAAAATATTATCGCAAAACTCACTTTC…
50481	53183	+	ATPase involved in DNA repair	MKGSEWSKWDLHIHSPMTWMASTFKGPESIPEFIKKLGESGISLIGLTNYFFLAENEIEIIREEIDRQGFNITVLPNVEFRLAQPNKQGDWINIHCLFSEKIPTAKINQVLSNMTIATKTAAGRPVYCSELSLKESGKNISEITVNFEALCEHISSHFELFRDAIIAVCPNGYGGYRPNGEGRSKEVATQIDREGHIILDSSQDSLPVREFFLMTDRYPGANKKPVFRCSDAHGLEKTGTIFSWVKAKPTFEGLRQTLLEPEARLKLEEDWPQQRTAKVHFSRIEVEGKIFDGQEIRFKKLSIPLNEDMVAIIGGRGTGKSLILDGLQSRFTPSRPENVRARPVSPQRLSVQLSKTDGEYKEFDGIDNSYSYLHVSQGEIKDLCQEPEKISDEIKKMLR…	ATGAAAGGCTCTGAGTGGAGTAAATGGGATTTGCATATTCACAGTCCCATGACGTGGATGGCGAGTACATTTAAAGGTCCGGAAAGTATTCCTGAATTTATAAAAAAACTGGGAGAGTCAGGAATATCGCTTATTGGCCTAACAAATTATTTCTTCCTGGCGGAAAACGAGATTGAGATTATACGTGAGGAAATAGACAGGCAGGGATTTAATATTACTGTTTTGCCGAATGTTGAATTCCGTCTCGCACAACCAAACAAACAGGGAGACTGGATAAATATCCACTGCTTATTCTCTGAAAAAATCCCGACTGCTAAGATAAACCAGGTGTTGTCAAACATGACGATAGCAACGAAAACTGCTGCAGGTAGACCTGTTTATTGTTCAGAGTTGAGCCTG…
53284	53820	-	Endonuclease	MTIRTLRSITLAGVLLLAVSSAVAAPTIEADFSPEGSALRLVLGTIDDARQSIRLMGYSFTSPEVVKALTDAKRRGVDVKVVLDEKGNSSKASVAAMNLLVNADIPVRTVNRFKIMHDKFLIVDNHTVEVGSFNYSRAAARSNSENALVVREMPALAQTYLTHWQSRWDLGSDWQSSY	ATGACTATCCGTACATTACGGTCAATTACTTTGGCCGGCGTTCTACTTTTGGCTGTCAGTTCTGCCGTTGCAGCCCCGACGATCGAGGCGGATTTCTCACCAGAAGGCAGTGCATTACGACTGGTACTAGGGACCATCGATGATGCCCGGCAGAGTATTCGGCTGATGGGCTATTCCTTTACGTCACCCGAAGTAGTTAAAGCGCTAACGGATGCGAAGCGCCGTGGCGTTGATGTAAAGGTGGTACTCGATGAGAAAGGCAATAGCAGCAAAGCCAGTGTGGCAGCAATGAACCTGCTGGTTAATGCCGATATTCCTGTCAGGACAGTTAATCGGTTTAAAATTATGCACGATAAATTTTTAATTGTTGATAATCATACTGTTGAAGTAGGCAGCTTT…
53907	55718	-	IcmO (DotL) protein	MTRGCCISDGKAQIDLAVATWSMARRFGQEDDWHVLSFITGNDDRFKKLMLGDKSRPQSNSTNPFAYGSPTFIIQLMESLLPAGNGSDEGWKDKARAMMNALVYALCYKRARDNIMLTQAVIQSYLPLVKFVGLYREALNDGWHEEGYKPMENYLANLAGFDMKLINRPSDWAQGALDQHGYLIQQFTRMLSMFNDTYGHVFPKGGGDIDMQDILHNDRTLVVLIPALELSDNEAATLGKLYISDIQMNIAKDLGNKIDGSPEHTLTVKKFASKFPFMIICDEVGYYFAPGLAKLAAQMRSLRYMLVILAQDIQAMLKHGKEVHSVNANLGTKHFMKTEDTEDTLKMIRAVGGTGQYAEQRTMDRTGMGSYQDVDRVEFRDRDNIQLSELKALKSGEGI…	ATGACCCGTGGCTGTTGTATTTCCGACGGGAAGGCACAGATTGATCTCGCAGTAGCCACCTGGTCAATGGCACGGCGTTTCGGTCAGGAAGACGACTGGCATGTGCTGAGCTTCATCACCGGCAATGATGACCGGTTTAAAAAACTGATGCTCGGAGATAAGTCCCGCCCCCAGTCAAACAGCACTAATCCGTTTGCTTACGGTAGTCCGACATTCATCATTCAGCTGATGGAATCACTGTTGCCGGCGGGGAACGGCAGCGATGAAGGCTGGAAAGACAAAGCGCGCGCCATGATGAATGCCCTGGTTTATGCCCTGTGTTATAAGCGCGCCCGCGATAACATTATGCTGACACAGGCAGTTATCCAGTCTTACCTGCCACTGGTGAAATTCGTTGGC…
56218	57282	-	TrbB protein	MSEQTVNETSIEIHGQHLQVRLNGRSLFNLNRPLDDRYQLTLEQDAGQYTIWMRQSCNGFAKLFTTDDPELANNIMNTTADALQRMAMNETRVKPLYKRGGHWLIPGVIFLFLAGAWASWLINPPHPTRPPVPVPAFQSPVKTTESAASTLLPPSVVMPARTESVSTSSAAAVNTPAQRVSLSPEEAAEARHMLATRLKNGAAKQEFTIQLSSGHPRTLYIFSDPECPNCRIFEPTVQALSAQYNVEIFPVTLIGKARTAEQVIPLLCAPAAKRADMWRSIFDIGAGMLNPTAKSEPKPASCEAGQNALARNDMAFELYHLPGTPTVISDDGRMIPLQAMTSDAALQAFLNNAQ	ATGTCAGAACAGACTGTTAACGAAACCTCAATCGAAATTCATGGACAGCACCTACAGGTACGACTGAACGGTCGCAGCCTGTTTAATCTGAATCGTCCTTTAGACGATCGCTATCAACTGACGCTTGAGCAGGATGCGGGTCAGTACACTATCTGGATGCGGCAATCCTGCAACGGCTTCGCCAAGCTCTTTACTACCGACGACCCTGAGCTTGCCAACAACATAATGAACACCACAGCCGATGCGTTGCAGCGTATGGCCATGAACGAAACCAGAGTGAAACCGCTATACAAAAGAGGAGGCCACTGGCTCATTCCTGGCGTCATTTTTCTCTTTCTGGCGGGTGCATGGGCGTCGTGGCTCATTAACCCCCCTCATCCGACACGGCCACCGGTTCCC…
57287	58570	-	TrbA	MAQPIRNDVQSGNDWTMAAVGLFITLMVAALFFRQLTIECTTTLLYWLWSLADFPRFHADAAWRINLLASTHNNAEAVSWSEFFSVMDVTAGILLIALFPLAVIGTISVRRHQISRTRRDISIHSLPRIMASFSPAIVPALTYGDKKTQLLNVDPEEHRSAQSPDEFAIEYKLVVNSRLRRELAEQKFIAQLGERLPHENGDVVKQGQLIPEFKHFSDHERAMFAIFGLQHFLDKRKEAELLLDALNRSTLKSDRKYRNKIGYPNLSLADKAFRKVAATPAAQAWIKQYGYVRTAIAALHDNDLHLPIRRYRWLKGLDRTLWYALASTGRPWPFVEGAGVISQSHWEKLAARYRVKLSKPIMSLALDGLETDLKNIGAVVDDSPPAMRPFNDEEEDDDD…	ATGGCGCAACCCATTCGCAATGATGTCCAGTCAGGCAATGACTGGACAATGGCCGCTGTCGGCCTGTTTATTACTCTGATGGTCGCAGCCCTGTTTTTCCGGCAGCTCACTATTGAATGCACCACCACCTTGCTCTACTGGTTGTGGAGTCTGGCTGATTTCCCCCGCTTCCATGCTGACGCTGCCTGGCGTATTAATCTTCTGGCTTCAACCCACAACAATGCGGAGGCAGTATCCTGGTCTGAATTCTTCTCGGTGATGGATGTAACAGCGGGTATCCTGCTGATTGCCCTGTTCCCACTTGCTGTTATCGGCACCATCTCCGTTCGCCGCCACCAGATAAGCCGGACCCGCCGGGATATTTCCATTCACTCGCTTCCCCGCATCATGGCGTCATTT…
58666	59346	-	hypothetical protein	MTVKYTDTYSKKWSVALAGTLSGMYLFFILPFHFIFASWLYVYRNDVDYGIRQQDIPLVWFIWASLLVVISLTTYAIYRQNKNIKAFTSYFSEKHFNEASPSNTAKSWTGLSYLALDTKNGTLLYINHPDTTIFNFFSPKDVRVMGFGMYDWKSIEVEGNTLKIYTGIPELPSVAISTGKASQLYEKINAMRNQTWTYENNVPGYVEHQAKRIADEQGLNLILPPN	ATGACAGTAAAATATACAGATACATATTCAAAAAAGTGGTCAGTAGCGCTTGCTGGCACATTATCAGGGATGTATTTATTTTTCATACTCCCGTTTCATTTCATCTTTGCAAGTTGGCTATACGTATACCGCAATGATGTGGACTATGGTATTCGCCAACAAGATATACCGTTGGTTTGGTTTATCTGGGCATCACTATTAGTAGTTATTTCGTTAACTACATATGCCATATACCGCCAGAACAAAAACATCAAAGCGTTTACCTCTTATTTTAGTGAAAAACACTTCAACGAGGCGTCTCCATCCAACACAGCTAAAAGCTGGACCGGGTTAAGTTATCTGGCTCTTGATACTAAAAATGGGACCCTGCTGTACATCAATCACCCTGACACTACTATC…
59368	59595	-	RelB/StbD replicon stabilization protein (antitoxin to RelE/StbE)	MENMPNIIHSHVTASVSELKKNPMATVSAGDGYPVVILNRNQPAFYCVPADLYEQMLEHIGDQGLVELIKQKLVR	TTGGAAAATATGCCAAACATCATTCATAGTCATGTGACTGCCAGTGTCAGTGAACTCAAAAAGAATCCTATGGCTACTGTCAGTGCCGGTGACGGCTACCCGGTGGTAATCTTGAATCGCAACCAGCCAGCATTCTACTGTGTACCCGCAGATCTGTATGAACAGATGCTGGAACACATTGGTGATCAGGGGTTGGTTGAGCTGATCAAACAGAAATTGGTCAGATAA
59692	61833	-	IncI1 plasmid conjugative transfer integral membrane protein TraY	MKKILLFMSAIALACIALPAFADGVTFDTINSAATRSSDLSRQLLVMVFGDVVNNPLQPANISFIGQLYGVFNGIIAGLAFIWFMGVTLRATVLTGNRGKVFGRGTTMMAPVSSLAGFMALVPTPSGWSISNLAFLWMASIMGVGSANLLTDKAADTIMDGQSMIMQPVAGETITAARGIFDMYLCKVALNTEQSQMHQNGSSNTPQMSVQHSTDGKEIRITNGSAICGSARLPETTENSSGFSFSVPINSGPLENAQNTAFTAINSTLSASAENFVNAWLSYQDGVQSQLPDVESEIQQAARQYEDTINAATSAVNNEGTIRGALANYLKQSGWISLGAWYQSFATANQKVNDVAHQSPIVTGPSSIGEVGVGRLQEEIKTALLAQRKNSTFTPPLGS…	ATGAAAAAAATCCTTCTCTTTATGTCAGCCATCGCGCTGGCCTGTATTGCGCTGCCAGCATTTGCTGACGGCGTTACTTTTGACACAATAAACTCTGCAGCTACGCGCAGCTCAGATTTGTCCCGTCAGTTGTTAGTCATGGTGTTTGGTGATGTGGTGAATAATCCGCTTCAACCTGCGAACATCAGCTTTATTGGTCAACTTTACGGGGTGTTCAACGGCATCATCGCCGGACTCGCTTTTATCTGGTTTATGGGGGTCACACTTAGGGCTACCGTCCTGACGGGCAACCGGGGAAAGGTTTTTGGTCGTGGTACCACAATGATGGCCCCCGTATCCTCCCTGGCCGGTTTCATGGCTTTGGTGCCGACCCCATCCGGCTGGTCGATTTCCAATCTG…
61900	62505	-	hypothetical protein	MKNIMKAAWHAASVLFPLSEPARKPQKEQSENRQRFTKATYRAANVLLPLSETARILRAMKYSGGKLAEQARRLKQVKDESTTELLSFDDAVRASGQTREVLLSRYLRSKRIWLLLFGGAALLALFLPVAMLISGIPFTGMLFGRTLSMSFMLAGFSGLMFVRALKNQYHLWQLQTRQLGTFSEWKAAGNWLRDIFSWQQR	ATGAAAAATATTATGAAAGCAGCCTGGCATGCAGCCAGTGTATTGTTTCCGTTGTCAGAACCAGCGCGCAAGCCTCAAAAAGAGCAAAGTGAAAACAGGCAGAGGTTCACCAAGGCAACTTACCGTGCCGCCAATGTGTTACTTCCTCTATCTGAAACAGCCCGCATACTGCGGGCTATGAAATATTCGGGCGGTAAGCTGGCAGAACAAGCCCGCCGTCTGAAACAGGTAAAGGATGAATCGACAACCGAACTCTTGTCATTTGATGATGCAGTCAGGGCGAGTGGCCAGACCCGTGAAGTGCTTTTAAGCCGTTACCTTCGTAGTAAGCGCATTTGGCTTTTGCTTTTTGGCGGTGCGGCACTGCTTGCCCTGTTCCTGCCAGTCGCGATGCTCATC…
62505	63659	-	IncI1 plasmid conjugative transfer protein TraW	MLPVSQAFAYPVEVITSKPITLEVVPQLSTANGTLGSILSTNQQIGGAVSSGNDKIAAMIQQSTENMQQYATYAQQVQNLEEARRSYTVPESICSESASGQASQIARQAGAKQNSLASGGGVSNAAIKKVLSSKPAAPEQSQFATADIHRNYCTQEDADAWGELCNGVSDLPGGDKQVRSLLAGAGAEDKAPELTFSQEQTDAAMMYLKNSSRRDVGRALKKGEVKTDSGRQYIGMMTEHDAIQSAAEQPQLAMVAASQPNEATKDVLAETLQTPSSNAWYDQNASAEAKRAGMMSLREFESFEVNRRYANTDYQTDLQNMDGDNLMRESIRVQSQQNALLLGIKQQLQENAILSGQQLSLSSAQYYEPRLAQKLQQASAGATR	ATGCTGCCTGTGTCTCAGGCGTTCGCCTATCCCGTTGAAGTCATTACCAGCAAACCGATAACACTGGAGGTTGTTCCCCAGTTATCGACCGCAAACGGCACGCTCGGCAGCATTCTCAGCACCAATCAGCAGATTGGGGGCGCTGTCAGCTCCGGAAACGACAAAATTGCAGCCATGATCCAGCAGTCCACAGAGAACATGCAGCAATATGCTACTTACGCACAGCAGGTGCAGAACCTGGAGGAAGCGCGACGCAGCTACACCGTTCCGGAGTCAATCTGCAGTGAATCAGCGTCCGGACAAGCTTCGCAGATAGCACGACAGGCAGGAGCGAAGCAAAACAGTCTGGCCAGTGGCGGTGGTGTCAGCAACGCGGCAATTAAAAAAGTGTTGTCATCA…
63712	66789	-	IncI1 plasmid conjugative transfer protein TraU	MKNPLVSALECVEEALAYASRYALGQDFTRYCDLRTTIGLTDDDKKRRPDMEASYIFVTEEGHYASVFEVEGTYCQFNEQQAITEEEKRDKALFSSYIDRLQTLLTSEFQTVGHKLSFVFERDPDKAREELRKLLAHQYRGLRRMGLDLTDILDERIEKLAPFVARERAFLVVYTSKEALATSERRDEEKRRDAILKAAPGARYGQNPLFHELEGLKIRHDTFVTTLENQFGNGDFGTRIRLMNAREFGFHLREEVERDSTSPDWKPFLPGDIKWPHGLPKGQDHSMLLAPHLNYQIFNSEPEADGSFVHLDGHWHATLALSLGPQQPETFSELFSKMSRRLPWRIRMDLMPNGLKVLGGKKMVLGMAALLPPLRSVYNSVQWLEHAGKSDPVCVMTVC…	ATGAAAAATCCATTAGTCTCCGCGCTTGAATGCGTGGAAGAGGCGCTGGCTTATGCTTCCCGCTACGCGCTGGGGCAGGACTTTACGCGCTACTGCGATCTGCGTACCACAATCGGTCTCACCGACGATGACAAAAAGCGCCGCCCGGATATGGAGGCGTCTTATATCTTCGTGACTGAGGAAGGACATTATGCCAGCGTGTTCGAAGTTGAAGGGACTTACTGCCAGTTCAACGAACAACAGGCTATTACTGAAGAAGAAAAACGCGATAAGGCGCTGTTCAGTAGCTATATCGACCGGTTGCAAACGTTGCTGACCAGCGAATTTCAGACCGTTGGCCATAAACTCAGCTTTGTGTTTGAGCGTGATCCAGACAAGGCACGCGAAGAGCTGCGTAAA…
66812	67768	-	hypothetical protein	MNLFPENVSALFPVTLEPCLPGDDGDTDTPAIQLDEPDNLTLCQLLTPLVSHFYYCSMTRHEAGYDCDVVLLPLTPLTEHLKAIKQSTPQVPLTERLLKAFRRWANINVELLRLTLPRRQQNFGIEQQIWGHESAVHSPAIRRRARKLTDDCCDFCGYTSKHNALIFRNSNPEDTADTNLGVACPVCACSRHLNNLGANDGVMVYLPELSPADISHLLRTVSIARQQGDKRQKQGATTILRWLAEHRAEAEAFWGTCHPGEFGQALLQARDRLREDLQQRLRHIALIPNPELISGNITADSIKPSTWLSLLNQYRSQN	GTGAACCTGTTCCCGGAAAACGTGAGTGCCCTGTTCCCCGTTACGCTGGAGCCCTGTCTGCCCGGTGATGACGGCGACACAGACACCCCAGCTATCCAGCTTGATGAGCCAGATAATCTCACCCTCTGCCAGTTGCTCACACCGCTGGTCAGCCACTTTTATTACTGCAGCATGACTCGTCATGAGGCAGGTTATGACTGCGACGTTGTGCTTTTACCTCTGACACCGCTCACAGAACACCTGAAGGCAATAAAACAGAGTACCCCGCAGGTGCCGCTGACAGAACGACTCCTGAAGGCTTTTCGCCGCTGGGCTAATATCAATGTCGAACTGCTGCGTCTGACGCTGCCGCGCCGACAGCAAAATTTTGGCATTGAGCAACAAATATGGGGCCATGAA…
67829	68212	-	hypothetical protein	MRNVSLFVSVRLWLALSSLQVRLTSALVAGLGTVTLPAHAADGIFEMLDGVADGADNSGKSLLKLAKFGGIGLVIVGVILWVAKKKNPQISWGWVLTAFGAGFILIAIDQFIKKGQSTIQLNPVDVG	ATGCGTAATGTTTCTCTGTTTGTTTCCGTCCGTCTCTGGCTGGCACTGTCTTCCCTGCAAGTGCGTCTGACATCTGCACTCGTCGCGGGTCTGGGTACTGTGACACTGCCAGCCCATGCTGCCGACGGTATTTTCGAAATGCTGGACGGCGTAGCTGATGGTGCAGACAACTCAGGAAAAAGCCTGCTGAAACTGGCCAAATTTGGTGGCATCGGCCTCGTAATTGTAGGGGTGATCCTTTGGGTAGCTAAGAAGAAAAATCCCCAAATCTCATGGGGCTGGGTGCTGACAGCGTTTGGTGCTGGCTTCATCCTTATTGCCATCGATCAGTTCATCAAGAAAGGCCAGAGCACTATCCAGTTGAATCCGGTTGATGTGGGCTAA
68237	68764	-	IncI1 plasmid conjugative transfer protein TraQ	MDAIQILVHVADGLKTSGIRLVLALGFMFGLGGCIATLVSIVRNSRSGKPTSSVKALASVCLGGALIALQQMMNKAAHTLSFGDVSFDAIAYAPDSMGQAKLAIDAVLTLLRAVGVLFFYMGVVRARRSLVDGHTGLSAREDIGTGLVMAITGILLACNPELLNALQKTLGLTWN	ATGGACGCCATTCAAATCCTGGTCCATGTGGCTGATGGCCTAAAGACCAGCGGGATACGACTTGTTCTTGCTCTGGGATTTATGTTCGGCCTGGGTGGTTGTATTGCCACGCTGGTATCCATAGTCCGCAATTCACGCAGCGGCAAGCCCACAAGCAGCGTGAAAGCGCTGGCCTCAGTCTGCCTAGGCGGCGCACTTATCGCCCTGCAACAGATGATGAACAAGGCCGCGCACACATTGAGCTTTGGTGATGTGTCATTCGACGCGATCGCCTATGCCCCGGACTCCATGGGGCAGGCAAAACTGGCTATTGATGCTGTCCTCACGCTGTTGCGGGCAGTTGGCGTGCTGTTCTTTTACATGGGTGTGGTTCGCGCTCGGCGTTCTCTGGTTGACGGC…
68764	69519	-	hypothetical protein	MKEDYFDPDLAPDASLLPTDNTITTEEPEPSAPQVSDEKPKKRQFFGYDLSTLLVAGAALIALTVYAVWPDSPPSRAFIPDERAQQVSQPVTPASTSEPISLAHPLPISTPASPAFIATDSEEMKQYSAANREAITVLNGRTGNVEQRLAALEAQLHALTAKPVAQSPIPTTAGKVTPIKKTSRPPSTLSKTTGVTGWRVNTVYPGMAWITHNGSTWSVQAGDVLQGMTIRSIDTQRRVVVTDKGVIHQGG	ATGAAAGAAGACTATTTTGATCCGGACCTTGCACCGGACGCTTCCCTGTTGCCCACAGATAACACCATAACAACAGAAGAACCCGAACCCTCTGCTCCTCAGGTATCTGACGAAAAACCGAAGAAACGCCAGTTTTTCGGCTATGACCTGAGCACGCTACTGGTTGCTGGCGCGGCCCTCATTGCGCTCACTGTGTACGCCGTCTGGCCAGACTCACCGCCCTCCCGGGCATTCATCCCGGATGAGCGCGCACAGCAGGTGTCCCAGCCGGTTACACCGGCCTCTACTTCTGAGCCAATTTCGTTAGCGCACCCCCTCCCCATTTCCACACCCGCGTCGCCCGCCTTCATAGCCACTGACTCAGAGGAAATGAAGCAGTACAGCGCCGCCAACCGGGAG…
69531	70784	-	IncI1 plasmid conjugative transfer protein TraO	MSAEKDVSRDVKKTGIIIATVIFSLIAGGFLLVSWISTPPPPASRINVDKTAGGSGKIAAESPQYREILRENNAEGAKQAQAANTSFIASVGSGTVRQVPPISQVPLPAPQTPTPSGYSQQSQPAPTGIDPDRKKALEAMLKELVIQRAAPAGQIASITGMTGGQAGGNPGGTPVSVYASWTESLAPTLTSATLSGSTSRNTDNVVIPAGSRPGGVIDTAVDSDNTNSQVLAHIPAGPYAGATLMANGVQLAGDGVNIHFTKMTWNKDTWRIDVWAAMPDTLQSSVASSVNNRYGTRILLPALAHGLGLGGQLYASANTQILSNGYNTLEGRVGMPNGTAVAGTVLGGAAQQAGQVIASDAQKLPVKQVLVDRGQSVALLFMTAVKESDKETTTTADAA…	ATGTCCGCCGAAAAAGACGTCAGCCGGGACGTAAAAAAAACCGGCATCATCATCGCAACCGTGATTTTTTCGCTGATTGCCGGCGGATTTCTGCTGGTTTCGTGGATAAGCACACCACCTCCGCCAGCCTCTAGGATCAACGTAGATAAGACCGCAGGCGGCTCTGGAAAAATCGCTGCAGAAAGCCCGCAATACCGGGAAATACTTCGTGAGAATAATGCGGAAGGTGCAAAACAGGCACAGGCAGCTAACACCAGTTTCATCGCCTCTGTCGGCTCAGGAACTGTGAGACAGGTTCCACCAATATCTCAGGTGCCTTTGCCAGCGCCGCAAACACCGACACCATCCGGGTATTCTCAGCAATCACAGCCCGCCCCGACGGGTATCGATCCGGACCGT…
70787	71782	-	IncI1 plasmid conjugative transfer protein TraN	MKNLTLTAVVMLLSAVPALATDWVPARTGNTPTTEIPAAPKPTAPQNEPVVPQTDITALMLQTPPPTPPTAAQAWAMSQANPLDNRQGVEMVGKVMDEASRGRAWQPADIVPRISTLTVNLSPGASLPVLRTTTNQASTLMFTDNTGAPWPLAAPPYNGNPDGFAVSFIPDSSVMTVQAKRQYDRGNVTAYLKGLAVPVIIDVNSGEAGNDTGARVIDSRLDLRIPQRGPQAKKMPAGQSKIGLNNPTLQAFLDGVPPKEARRLKTQGTLPDTQVWQMGDDLYIRSRNEIRDEFELTQASGDGTWLYKLPLTPEVAFSHAGKTVYLTISLE	ATGAAAAATCTCACTCTCACTGCAGTGGTTATGCTGCTGTCAGCAGTCCCGGCACTCGCGACAGATTGGGTACCAGCCCGCACGGGTAATACACCAACCACCGAGATCCCAGCGGCACCGAAACCTACAGCACCTCAAAACGAACCTGTAGTCCCTCAAACAGATATCACTGCCCTGATGCTCCAGACACCACCGCCCACCCCCCCCACTGCAGCCCAAGCATGGGCGATGAGCCAGGCCAACCCTCTGGATAATCGCCAGGGTGTTGAAATGGTAGGCAAAGTGATGGATGAAGCGAGCAGAGGGCGAGCATGGCAACCCGCCGATATTGTTCCACGCATTTCCACGCTGACCGTTAATCTTTCTCCCGGAGCCTCCCTGCCGGTCCTGCGTACCACG…
71801	72523	-	IncI1 plasmid conjugative transfer protein TraM	MKKNPASPVEASSAVAKENPDIEFDKHLVPFMAALKLQKEKMLNASFARKALQVALLAATVSLLQWPVNAWLVWKVANPPTKYFATYKGSVLEQHPTSEPAYSDDDVIAFGDKLIRDAFQLDFKNYRVQLSNQQQKLSETGFASYYSALTNSNLFEKVVKDKMLMSANVTRKGIIYRRGREGENGPYMWDIQYPVTLSLDGQTRSLPPQNFIFTVRVQRTDVNVKPEGIEGASIITRDAR	ATGAAAAAGAATCCAGCCTCCCCAGTAGAGGCTTCTTCGGCTGTAGCTAAAGAAAATCCTGATATCGAGTTCGATAAACATCTTGTGCCATTTATGGCAGCGCTGAAGCTGCAAAAAGAGAAAATGCTCAATGCCTCCTTTGCTCGTAAGGCGCTCCAGGTTGCACTGCTCGCCGCCACGGTGAGCCTGCTGCAGTGGCCGGTTAACGCCTGGCTGGTCTGGAAAGTAGCCAACCCGCCGACGAAATACTTCGCTACCTATAAAGGCAGCGTACTGGAGCAACACCCCACTTCAGAACCTGCATATTCTGATGATGACGTCATCGCATTTGGCGATAAGTTGATCCGCGATGCTTTCCAGCTCGATTTCAAAAACTACCGGGTACAGCTAAGCAATCAG…
72540	72995	-	IncI1 plasmid conjugative transfer protein TraL	MRRTLCFTLLFLACLPAAEATSCRAGTAAQVGRETGYNRAKAAAEAWSQRQNNVSASLGDCLGNISTTITAPTFPNLADMMNQIGQKICKAARDKINDYVPSTIDPWGDLPSSANLSSYSSYVPAPQSQSVTSAPISSATSGGSSSFISLN	ATGCGACGTACACTCTGTTTCACACTTTTATTCCTAGCGTGCCTTCCCGCTGCAGAGGCAACCTCCTGCCGTGCAGGTACCGCAGCTCAGGTAGGCCGCGAGACGGGCTACAATCGTGCTAAAGCTGCAGCTGAAGCCTGGTCACAACGTCAAAACAACGTTTCGGCGTCATTGGGTGACTGTCTGGGAAATATTTCCACCACAATCACCGCCCCCACATTTCCTAATCTGGCAGATATGATGAACCAGATTGGCCAGAAAATCTGCAAGGCGGCACGAGACAAAATTAATGACTATGTCCCGTCCACTATTGATCCGTGGGGAGATTTACCCTCCTCCGCCAATCTGTCGTCATATAGCTCTTACGTTCCCGCACCACAGAGTCAGTCTGTCACTTCT…
73003	76356	-	DNA primase	MQKRTYLTIMPDNKKDALRAAGRLADGDYALEYDRSEKLWFAKPDADLEKVKPWVPENTVSQPNQTTTNNLTPAEEFAQVLQDAGFIFPAGDLPELDGKKHRVYVDGQKNTSQHKNKNGDYPGGSGVYQGFMDGRPAGWYENHRASEGKVNWTSTGSHTYDPAEAIKHRALAAQKRWDRQIQSQLEFAQMGKTLARQWSKMPPAPDTHTYLARKGVPAVDGVRLDKYDNLVIPLRNTAGELRTLQYIKPDGTKNLKKDAEKTGNYFVVGGELNPQLPILYAEGYATAASLHQATGTPVVMTVDAGNMVTVSRNLKALYPDAAHIILGEDDFTKTDNKGLNKAREAATAIDGTYIIPQFTESERAQAFAGTGSFSDFNDIHSSRGLDAVRDQLSPVLDPL…	ATGCAGAAACGTACTTATCTCACCATTATGCCGGATAACAAAAAGGACGCATTACGCGCGGCCGGGCGTCTTGCTGATGGAGATTATGCCCTTGAGTATGATCGTTCAGAAAAACTCTGGTTCGCAAAACCAGACGCCGACCTTGAGAAGGTAAAGCCCTGGGTACCTGAAAATACCGTCTCTCAACCAAACCAGACCACCACCAATAATCTGACGCCTGCAGAAGAATTTGCACAAGTGCTTCAGGATGCGGGTTTTATATTTCCCGCTGGCGATTTACCTGAATTGGATGGAAAGAAACATCGTGTATATGTTGACGGTCAAAAAAACACCTCACAACATAAAAACAAAAATGGAGATTATCCCGGAGGTTCTGGTGTTTATCAGGGATTCATGGAT…
76372	76632	-	traK protein	MNICPWRDAGRRLEILGIPVVLFALYAAWFQWPETTTLYIITGIILFFRLLSFFGFTITVLWQRLIYLLRGQRLTGRPWWYRKFFE	GTGAATATTTGCCCCTGGCGCGATGCCGGGCGACGACTAGAAATACTGGGTATTCCGGTCGTGCTTTTTGCCCTGTATGCCGCATGGTTTCAGTGGCCGGAAACGACCACGCTGTACATTATCACCGGCATCATCCTCTTCTTTCGGCTTCTCTCCTTCTTCGGCTTCACCATCACGGTGCTCTGGCAGCGCCTCATCTATCTTCTTCGCGGACAGCGCCTGACAGGTCGTCCATGGTGGTATCGCAAGTTCTTTGAATAA
76629	77783	-	Twitching motility protein PilT	MLPAFDFHQHGGITGDALRSFLVHCSHNNVSDIFLQGGGPLVVDLYGRKVRASEFRIEPPQLARLMDDVFSEQIKGDLKSGKGVDRALQLTGDIYNRYGLGRGERLRFRCNFVQATIGDYDMVPALTLRTIPTVIPQLESLGLEDDLFPALLPHKGIGLVVGETGSGKSTLLAAIYQYCAQHYPDRKIVTAEDPIEFLLNFPHAILMPEQSQIGRDVASFAEHLRLSLRRAPGVIGVGEIRDLETLYGAVMNGQSGHLCLSTMHTDSPGETIPRALMLVPTELREAMAHNLLSNLQYIIAQRLLRTTDGKRQAVREYLVFDDDVREELGRLDHTRWRDWIDNHLSERKARMSDKAWALYQQGRISQHEVLTVITRRELERRMSM	ATGTTACCGGCATTTGATTTCCATCAGCACGGTGGCATAACCGGCGATGCCTTGCGGTCCTTTCTTGTCCACTGTTCTCACAACAATGTTTCCGATATTTTCCTGCAGGGGGGAGGTCCGCTGGTTGTTGATTTGTATGGTCGTAAGGTCCGGGCCAGCGAGTTCCGCATTGAACCGCCTCAACTGGCTCGCTTGATGGATGATGTATTTTCTGAGCAGATTAAAGGCGACCTCAAATCAGGCAAAGGCGTCGACCGAGCCCTTCAACTGACCGGAGATATTTATAACCGTTACGGGCTCGGGCGAGGCGAACGTCTGCGCTTTCGCTGTAACTTCGTGCAGGCGACTATCGGTGACTATGACATGGTGCCAGCACTCACTCTGCGAACCATCCCAACC…
77783	78571	-	IncI1 plasmid conjugative transfer protein TraI	MKRQLLAGLLLFSTLPAFAEDAPPSEMADYLSPAVNDFNGLSDTVWQMLNDAGQTVGFQGGKAQRAWELRQILTARDTTLNNMYDFRPLISRQGYMPPVIATATDMAHITPDQIRTAYRTYNILVPARFVSNPPGWRTWLLPGLASKRIDAPDASVRPKNSKEKAVWEKAVRRGWEEGRLSADRTLEANFNRLTRDYTGMLRYSTLLQQGIIQAPDIKETQQSVTGTRDELMIGDKVKRIQDPAGFVVDKKQWKPVIRKEAQ	ATGAAACGACAGCTACTTGCAGGCTTACTGCTATTCAGCACGCTGCCCGCATTCGCCGAAGATGCCCCACCATCTGAGATGGCGGACTACCTCAGTCCGGCAGTGAATGATTTTAACGGGCTAAGCGATACCGTCTGGCAGATGCTCAACGATGCTGGCCAGACCGTGGGGTTTCAGGGAGGTAAAGCTCAGCGAGCCTGGGAACTTCGTCAGATACTGACGGCCCGCGACACCACGCTCAACAATATGTACGACTTCCGGCCGCTTATCAGCCGACAGGGCTATATGCCGCCGGTGATAGCCACCGCGACCGATATGGCACATATCACACCGGATCAGATACGCACAGCGTATCGCACCTATAACATTCTGGTTCCGGCTCGCTTTGTTAGTAACCCT…
78568	79023	-	IncI1 plasmid conjugative transfer protein TraH	MKLSYLATLGLFLLSGCQARQAHPPSPSLQPASANSAQLQAIQQELYLKGALNQKAPHIPASITANSQRVSVDWEGDAIELLAQLARQRGLNFAYSGVRLPLPVSVHVDNITFENLLRQLETQIGWRASLKQQSLELHLYFALPDKGGRLA	ATGAAATTATCGTATCTGGCCACGCTTGGCCTTTTTCTGCTGTCTGGTTGTCAGGCCCGCCAAGCCCACCCTCCAAGTCCATCGTTACAACCGGCATCAGCCAATTCCGCGCAGCTTCAAGCCATCCAACAGGAACTGTATTTAAAGGGTGCATTAAATCAGAAAGCTCCACATATACCCGCCAGTATCACAGCAAACAGCCAGCGAGTTTCCGTTGATTGGGAAGGTGATGCGATTGAACTGCTCGCCCAGCTAGCCCGTCAACGCGGACTTAATTTTGCATACAGCGGGGTTCGGCTACCGCTGCCCGTCAGCGTTCATGTCGACAATATCACGTTTGAGAACCTGCTCCGCCAGCTGGAAACTCAAATTGGCTGGCGCGCCAGCCTGAAACAGCAG…
79549	80922	-	IncI1 plasmid conjugative transfer pilus-tip adhesin protein PilV	MTAETAPPRINRGLSLISMAIVLGIVLVAAPIGLERYSNYMEEQTWHVTATHLSTVSQGARRYIKDNYNDLLTQAKTGTVTVTGQALRDTGYLPPGFSLTNNNGQNYVVAIALNPTPPDKLVAFILTSGGQQITFKGQRYIAQNIAGLGGYIYPENIANGAGGGWEVNLTHFGLSGQNGHLAAYLSSDVLGTDAEESDRLYRFKVNGRPDLNKMHTDIDMGNNSLNNTNAVNAQTATVENDIKSSSGWIITQNDKGWLNATHGGGLTMTDDDWVRSVNNKGIYTGGQLRGGTIHAEGRLATDEFLQLNKIMVPGQSCEAGILTRDAEGAPLFCQKGILTSIGGGGMSRAGVNNLDIVSNGSYKVLLVTVSSLFNAGDGSHTGSASFNVYVDGGLVGIVK…	ATGACAGCTGAAACTGCACCTCCCCGTATCAACCGGGGGTTATCCTTGATTTCCATGGCCATCGTGCTGGGGATCGTACTGGTTGCTGCCCCCATCGGGCTTGAACGCTATTCAAACTACATGGAGGAACAAACGTGGCATGTTACAGCCACGCACCTGAGCACCGTCAGTCAGGGTGCTCGCCGCTATATAAAAGATAACTACAACGACCTGCTCACTCAAGCCAAAACGGGCACGGTGACCGTGACAGGTCAGGCACTCCGTGACACCGGTTACCTTCCGCCTGGTTTTTCCCTGACCAATAACAACGGTCAAAACTATGTGGTGGCCATTGCACTCAACCCGACACCGCCCGATAAACTGGTGGCCTTTATCCTGACCTCTGGGGGACAGCAAATC…
80919	81569	-	hypothetical protein	MFSSLLTISLLMLLLAIPLVIQAKQFLHVHDGEALTLLQVCGVMASFVLAGSSLLLFGLHSGGSPLSIAKYLTLLAWGIPLVLLDLRQCWLPLRFTSGFWVTGVLFTLLPGNTLSWWAALLGSCGMFLFLYAFYVGARWLRQGEDGFGLGDVHLIAALCAWLPWPLASLLSGCGFLLFIIGAVLTQKRTQPYAPWLFALLASLAVCFPQLTLFGAL	ATGTTCTCCTCATTATTGACTATCTCCCTGTTGATGCTCTTGCTGGCCATTCCGCTGGTTATCCAGGCAAAACAATTTTTACACGTACATGACGGAGAGGCGTTGACCCTGCTGCAGGTGTGTGGCGTGATGGCCAGTTTTGTTCTTGCTGGGTCTTCACTCTTGCTGTTCGGTCTGCATTCGGGGGGCTCTCCGCTGAGCATCGCCAAATACTTGACATTGTTAGCGTGGGGGATCCCCCTGGTGTTACTGGACCTGCGTCAATGCTGGTTACCTCTGCGTTTTACCTCAGGCTTCTGGGTGACCGGGGTGTTATTTACCCTTCTTCCTGGCAATACGTTGTCCTGGTGGGCAGCCTTACTCGGCAGTTGCGGCATGTTCTTGTTTCTTTATGCCTTT…
81569	82054	-	IncI1 plasmid conjugative transfer putative membrane protein PilT	MLFSYQRMLYSLVLGGTLLFSVPSQAFCFNEAGIRYRVDPLLLRSMATVESSLNPRAVGMNRNKKGVVTSRDYGLMQINDRHIPQLRTLGLIQDEQDLLSNTCLNVQIGAWILAKHLKKCGVNWQCLGSYNAGFADNNGERRMIYARKVYAKYLKLKGGVA	ATGTTGTTTTCTTATCAACGCATGCTGTACAGCCTGGTGCTGGGCGGGACGTTACTGTTCTCTGTACCGTCACAGGCGTTCTGTTTCAATGAGGCGGGCATACGCTACAGAGTCGACCCTTTGTTACTGCGTTCGATGGCGACCGTTGAAAGCAGTCTGAACCCCCGCGCTGTCGGTATGAATCGTAATAAAAAAGGGGTTGTCACCAGCCGTGACTATGGGCTGATGCAAATCAACGACCGACATATTCCGCAGTTGCGGACACTAGGCCTGATCCAAGACGAACAGGATCTGCTGAGCAATACGTGCCTCAACGTACAGATTGGTGCTTGGATATTGGCAAAGCACCTCAAAAAATGCGGCGTCAACTGGCAGTGTCTAGGCTCTTATAATGCTGGA…
82116	82709	-	hypothetical protein	MKLSNTSLRVGINQGAITLIEATMYIVLALVVLAIAVTQGGGLFNRNDASTEYNNAAELLTNTRTMLKTSGIYDFSSADTMTGALIQFGGAPANMTMVGTKTSGTAKLQNLWGGAVTVQPVATAGGQKSSFSLTYAAVPQEACITLATKISAAPSVVTTLVNGTTTNGQIAASAVGAQCTADNGSVGQNTLTFTSNT	ATGAAATTGTCAAATACCTCCCTTCGCGTGGGTATCAATCAGGGTGCTATTACCCTGATCGAAGCCACGATGTATATCGTACTTGCCTTGGTGGTACTGGCTATTGCGGTCACACAAGGAGGCGGGTTGTTTAACCGAAATGATGCCAGTACCGAGTACAATAATGCTGCCGAGTTATTGACCAACACCCGCACCATGCTAAAGACCTCCGGTATTTATGATTTCTCCTCGGCAGATACGATGACGGGCGCACTTATCCAGTTTGGTGGCGCACCGGCCAACATGACGATGGTGGGCACCAAAACCTCGGGGACCGCCAAGTTGCAAAACCTGTGGGGAGGTGCGGTTACCGTGCAACCGGTCGCCACGGCGGGTGGGCAGAAGTCATCGTTCTCTCTG…
82747	83889	-	Integral membrane protein	MTSRKSMRLRLTALCQRLRFLPDPPRSAPALSDSLGRWLAQKTFTTTDRLALYEDLAFLLDNNLKVEKALTSMIESYGKKRPPVVFCLEDMLKALRQGQSIDQGLVAWIPRQEAAILSASVEDGDLAAALYRAITVVQGMADMKSALISTLAYPMMLLGTTFAMMKMVTVYFLPRLESLSSRDNWSGALWWLSTVSEFFVNNAPILGAVLLLLTAFIIWSLPNLTGKARQHVLDHLLPWSVYRDVLGVGFLLNFSALMRAQVKTEDALEMLSRHAPPWLFERLTATQGQVKQGDHLGLALRHAGYGFPSPRAIDKLVLLTDGDNAEVIIENFARSWLVQTVKRIKQTAALLSYLALGTNAGYMILILLATQNLTDIVGSH	ATGACCTCACGAAAAAGTATGCGCTTACGTTTGACAGCATTATGTCAGCGGCTGCGCTTTTTGCCTGACCCACCCCGTTCGGCCCCTGCACTCAGCGATTCGCTGGGCCGCTGGCTGGCGCAAAAAACCTTTACCACCACTGACCGGTTGGCGCTGTATGAGGATTTGGCTTTTTTACTCGACAACAACCTCAAAGTGGAAAAGGCCCTGACGTCGATGATTGAGAGTTACGGGAAAAAGCGTCCACCGGTGGTGTTCTGCCTGGAAGATATGTTGAAGGCATTACGCCAGGGGCAATCAATCGATCAGGGGCTGGTTGCCTGGATACCCCGACAAGAGGCCGCCATCCTCAGCGCGAGCGTTGAGGATGGGGATCTGGCGGCGGCGTTATACCGTGCG…
83886	85379	-	IncI1 plasmid conjugative transfer ATPase PilQ	MSYEQKGSAYLHLDISNSAHPVLSISDAHSTHISVQSEIASAFKKYPSLRIERVQLDALKALQQSRITEHAVNGDFSAQQAKVISFFKQAKEKGASDIHLLIGMNNVTTVQFRVHGDLETITQLERAEGMTLASAIVMSMCDMAEKSFNPNRSQDGRVRKEFLQGLSLFGARYAHAPSEFGLYVVMRILPDEGKSPPTLDELGYLPEQQVLIRRMVARPEGNVTVAGPTGSGKSTTLRTFSAMYLAFTGNRKRLLTIEDPPEGLIHGAVQMPIIADRNDPEALNRAWVRSISASLRLDPDAIIVGEIRDTNSVKSALTAAKSGHIVLDTLHANDSVGILDRLTDTLDIPMGQVADPQVMIGLISQRLVQLLCPHCKKSWHDVEAEMDLEKKALLTRFCQ…	ATGTCTTATGAACAAAAAGGGTCTGCCTACCTTCATCTTGATATCTCAAATTCCGCGCACCCCGTCCTGTCTATCTCCGATGCCCACAGTACCCATATATCGGTGCAATCGGAAATCGCCAGTGCGTTCAAAAAGTACCCCAGCCTGCGCATTGAACGTGTCCAGCTCGATGCACTAAAGGCTCTGCAACAAAGTCGTATCACCGAACACGCGGTCAACGGTGATTTTTCCGCCCAACAAGCAAAAGTGATCAGCTTCTTTAAACAGGCCAAGGAGAAAGGGGCCAGCGACATTCACTTGCTAATTGGCATGAACAACGTGACAACCGTGCAATTTCGGGTGCATGGCGATCTTGAAACCATTACCCAGTTAGAGCGGGCTGAGGGCATGACGTTAGCC…
85383	85970	-	hypothetical protein	MPNVKFKIIPWALYLALTAPSVFAAPVTDVRTTPTAIPDTETVVPAPASSDIPPTTVFTRTEAGRALNLGQLESIQAETVLYEAQLARAKALNELQKNGYDRSLDQPFNPAPPSQDNSKKEVKGATKDAVLPHVIEITGNGKVFTALLALGNGNQVTVQVGQRIPGTDFVVKHVSINDVVVSGADQSLVSLSFAG	ATGCCGAACGTTAAATTCAAGATTATCCCATGGGCGCTGTACTTGGCACTGACTGCGCCAAGTGTGTTCGCCGCCCCCGTTACTGATGTGCGCACCACCCCGACAGCAATCCCCGACACAGAAACCGTGGTGCCCGCGCCCGCATCCAGCGATATCCCGCCGACCACGGTCTTTACTCGAACGGAGGCTGGACGGGCACTCAACTTGGGGCAACTGGAATCTATTCAGGCTGAAACTGTGCTGTACGAAGCCCAATTGGCCCGAGCCAAAGCCCTGAACGAGCTGCAGAAGAACGGTTATGACCGCTCGCTGGATCAACCCTTCAATCCTGCCCCCCCGTCGCAGGATAACAGTAAAAAAGAGGTTAAAGGGGCCACAAAAGACGCGGTACTGCCACAC…
85957	87270	-	IncI1 plasmid pilus assembly protein PilO	MTRQTTPGRYSVQVGKVWLIAGLYWQYLPLRGRRSMRLRARAAKASHWAALPTEEGQAQGTLLGTVNINDITGHKRGRLQQASMALAVLPTLPADCYAVFLLPNGQYWFVAINNGMLSPFGDIVGSETAVRTAVDNFLQITAVPDGGWTVYAPAGFFPDTAIQARELIPQLSNTSGLRRARLYKTHDTQAMWFWGGAMVALLGGYFGYSIWQTHLNDQRIAVAQAALLEKQNVRQQAPADSLKPWGKQPLFSEMLSGCSTVWKSAQISIAGWVFNTADCTVNGRMVLHYTLPNGGTVGDFAVRLPVLYGQDIQPEFNIPGSANDASFILPVTLVKPDRPEDLLPGDQQIQHLTSYAQRINARLRLSAVDTSTQLTQGEAQSLPWRTYSFAFITDIPPDR…	ATGACACGACAAACAACCCCCGGACGCTATAGCGTGCAAGTGGGAAAGGTCTGGTTGATTGCCGGACTCTACTGGCAATATTTGCCTCTGCGTGGGCGGCGCAGTATGCGCCTGAGAGCGCGGGCGGCAAAAGCCAGTCACTGGGCCGCCTTGCCGACAGAGGAGGGACAGGCTCAGGGCACACTACTCGGCACGGTCAACATAAATGATATAACAGGTCACAAACGTGGCCGTTTGCAGCAAGCCTCGATGGCACTGGCAGTTCTGCCTACGTTACCGGCTGATTGCTACGCCGTTTTTCTGTTACCGAATGGGCAATATTGGTTTGTGGCCATCAATAATGGCATGTTGTCTCCGTTTGGCGATATTGTTGGGAGTGAAACCGCAGTCCGCACAGCC…
87274	87927	-	IncI1 plasmid conjugative transfer lipoprotein PilN	MKRQFFRCVLTTLLSLPLVATAQTSLSLPNNGKNEMDRQVAIHTQILRVEAPSNNKKIDWSAVVKSPFTDTPADEFSGVAIVDEKPGAKGFISALSTQATVSVITQSTTLTTNQAVAPFQYQQESGSNNEGVNMTVLPLLMPSSSKMQLQLSLSGYDTQIQPFSSGGNTVELTKTHLKTFTQRVNIQSGQTLVLSGMSSNQGERHKTLILITPVILE	ATGAAAAGACAATTTTTCCGTTGTGTATTAACAACGTTACTCTCGTTACCCCTCGTCGCAACTGCGCAGACTTCCCTATCCCTCCCCAACAACGGGAAAAATGAGATGGACCGGCAGGTGGCTATCCATACACAGATACTGCGTGTTGAAGCGCCGAGTAATAACAAAAAAATTGACTGGAGTGCAGTCGTCAAGTCTCCCTTTACTGATACCCCCGCAGATGAGTTCAGTGGTGTTGCTATCGTGGACGAAAAACCAGGTGCTAAGGGGTTTATCAGCGCCTTGTCGACGCAAGCGACAGTCAGTGTCATCACGCAATCGACAACCTTGACCACCAATCAAGCAGTAGCTCCCTTCCAGTATCAACAAGAGTCAGGCAGTAACAATGAAGGGGTCAAC…
88002	89624	-	IncI1 plasmid conjugative transfer lipoprotein PilN	MKKQLPLIGLAAVLCLQLSGCAPIERIDQRDNQVTKDEKQADKHLNTLKNGAVVRDLTSQWINPYPLNALPGGSNSLPPCAVAINRPGSITLAEVSAYVSKRCHLPVVVTPDAQAMLIPSGGGKTEQLSGPVPPPDPNGMMPLSAFGGAAIRPAALPSNGTALRGLFWQGELSGLLDNVTTRLGLSWRHEQGRIAIFYLDTRTFPVNFMDSKAGFTSKTVSGTTSSMGTSEGGLGGDSNTSQTTDMAIKSSLYEDVTNTIKSMLTPDTGRMNLSAGVLTVTDTPRVLEKISRYINERNVELNRQVVLNVQVYSVEKRTQDQLGIDLDAVFNSGSVGLSLTNAFTGSASNVLSGGVSILDGKGKGSKGFIKALSEQANVSVMTEASSMTTNLSAVPIQVA…	ATGAAAAAACAGCTTCCCCTTATTGGGCTGGCGGCGGTTCTGTGCCTACAGCTCAGTGGGTGTGCGCCCATTGAGCGTATCGATCAGCGCGATAATCAGGTTACAAAAGATGAGAAACAGGCAGATAAACACCTGAACACCCTAAAAAATGGTGCCGTAGTCCGTGATTTAACCTCGCAATGGATAAACCCTTATCCGTTGAATGCGTTGCCAGGTGGCAGCAATTCACTCCCGCCTTGTGCGGTGGCCATTAATCGTCCCGGCAGCATTACCCTGGCGGAGGTGAGCGCCTATGTCAGCAAGCGTTGTCATCTGCCAGTGGTCGTTACCCCGGACGCGCAAGCAATGCTGATCCCCTCTGGCGGCGGTAAAACTGAACAGTTGAGCGGCCCTGTCCCC…
89645	90070	-	hypothetical protein	MIYWLLSIFVGLFVWSNYSPHDEAGMQSQDSSLSQRTILTVRYINEINDWRYNNPGPKDGVIPDSNFSWVSVPGLHHVLQTDRVYVYQIDQPGLMAAMLAQSRQSALVGKVVSRRLIDSLGNDMQVSVPATIPDGSLVYLN	ATGATTTACTGGCTGCTCTCTATCTTTGTCGGATTGTTCGTCTGGAGTAATTATTCTCCCCATGATGAGGCCGGCATGCAATCTCAGGACAGCTCATTAAGTCAACGAACGATTCTGACAGTACGTTATATCAATGAAATCAATGACTGGCGCTATAACAATCCAGGACCAAAAGACGGTGTAATCCCAGACAGCAACTTTAGTTGGGTGTCTGTTCCTGGATTGCATCATGTACTGCAGACTGACCGGGTGTATGTCTACCAAATAGACCAACCAGGGTTAATGGCCGCCATGTTGGCTCAAAGTCGTCAGTCAGCGTTGGTCGGTAAAGTCGTCAGTCGCCGTTTGATTGACAGTCTCGGTAATGACATGCAGGTAAGCGTTCCTGCCACCATCCCT…
90070	91113	-	IncI1 plasmid conjugative transfer protein PilL	MKIIHTSMLLPIILGGCSLPHRQPASSDALQFVDVQIQTNTQVILLAQEALKQASAMTQRSRSPTPISSFGIKSSAAPLNSAQDNPSSIRGLKNVKSLGTPGAFTLVKRSTHNQSINAVLRQIIPQGWSIEYSADLKGISQQRIDFEANDQWPFVLDRFLIQHQLVALINWPTQRVSIAHWTAAFNPALLAKTDNKSTPTKSSSPVSPGPRNPFSASRQATESTALPRGKRTTPSATPVSSITPAIKPVIKTVAKPKNWQAEKGSTLKDTLFLWAVGEKCAVPGISNWTIAWLTSVNYRIDAPLQFEGDFRDALNSLFTLYGAAKVPLYAGVRQPQCVISVDDKEVR	ATGAAAATCATTCACACATCAATGCTGCTCCCCATTATATTGGGTGGCTGCAGCCTGCCGCATCGTCAACCGGCCAGCAGCGACGCCCTACAATTTGTGGATGTACAGATACAAACAAACACTCAAGTAATCTTATTGGCACAAGAAGCACTGAAGCAAGCCAGTGCTATGACACAACGGTCTCGTTCGCCAACCCCTATATCATCTTTTGGTATCAAATCATCTGCAGCACCACTGAATTCAGCACAGGATAATCCATCTTCAATTCGGGGATTAAAAAATGTGAAATCACTCGGGACTCCTGGGGCATTTACGCTTGTTAAGCGGAGCACACACAATCAATCTATTAACGCTGTTCTTCGCCAAATTATTCCACAGGGATGGTCGATTGAATATTCT…
91191	91391	-	hypothetical protein	MCITVTEKDLREFHIRRAARVIQFKRACRLRARSPDKMSLSTLSSLRNLIDETEEQIAEFQQDYIR	ATGTGTATCACCGTCACTGAAAAGGACCTGCGTGAATTCCATATCCGCAGGGCAGCACGGGTTATTCAGTTCAAACGAGCCTGTCGCCTAAGAGCAAGATCACCCGATAAAATGTCACTCAGTACGCTGTCCTCTCTGCGTAATTTAATCGATGAGACAGAGGAGCAAATCGCAGAATTTCAGCAAGACTATATCCGTTAG
91454	92155	-	hypothetical protein	MYSADNTVHHLLWCILVALRTADQEKTFTSEMARRRFIANWLDTARGNPSFRGMNAEFTTLRQLLETSDKGVPVDSTLSVLLSHASAVEQCDLFRFRSALNILMQKGWHLVICRFPENITTELMQRRQGRRKHALQLTCTENAFQPAGNMVQPITFQLLLNRTTENSEDAEMIFHTEGFQGVVANEMELDNRRIIRTLHIGTPSIPAGEWSPSKDNIWQPPKNSAPFKKESYH	TTGTACTCCGCAGATAATACCGTTCACCATCTGCTCTGGTGCATTCTGGTTGCGCTACGTACCGCCGATCAGGAAAAAACCTTCACCTCGGAAATGGCTCGCAGACGTTTTATCGCGAACTGGCTAGATACGGCACGCGGTAATCCCAGTTTTCGTGGCATGAATGCCGAATTCACCACGCTGCGTCAGTTGTTGGAAACCAGTGATAAAGGCGTTCCGGTTGACTCAACCCTTAGCGTTCTACTGAGTCATGCCTCCGCGGTAGAACAATGCGACCTGTTCCGCTTTCGTTCCGCACTTAATATCCTGATGCAGAAAGGCTGGCACCTTGTTATTTGCCGGTTTCCAGAGAACATAACGACGGAACTAATGCAACGCCGGCAGGGCCGCCGTAAACAT…
92159	92296	-	hypothetical protein	MVSELVLPWTSLSLYRLVIYGVFLLLEGDKNTIAGIRYTNSIKRR	ATGGTGTCTGAGCTGGTCCTGCCATGGACATCCCTGTCCCTTTACCGGCTGGTCATTTATGGTGTATTCCTTCTGTTGGAGGGTGATAAAAACACCATTGCCGGCATTCGATACACCAACTCAATTAAAAGGAGATAG
92382	92894	-	hypothetical protein	MMDIEELNGQSWYLAQYITGGKNREKLFGWLCEQHITPWTPLTVRTIRRTDKINCIRKRISPLFPGYFFLKANLATQTVDNIRRHSAFCGFVMNGPQIAPLRPLIVEGLMKCHPDPTLSPEALNELESASQKWLTTTQYQYLLSIEQDSRPVSRVTLLMKLVFEPSLLGF	ATGATGGATATTGAAGAACTTAACGGACAATCCTGGTACCTAGCGCAGTACATTACCGGTGGCAAAAACCGCGAAAAGCTTTTTGGCTGGCTTTGCGAGCAGCACATCACACCCTGGACGCCACTGACAGTTAGAACCATTCGGCGCACGGATAAAATCAACTGTATACGCAAGCGCATTTCACCTTTGTTCCCCGGTTATTTTTTCCTGAAAGCAAACCTGGCCACTCAGACCGTTGATAATATCCGCCGACATTCTGCCTTCTGTGGTTTTGTTATGAATGGTCCTCAAATTGCACCACTTCGCCCATTGATCGTGGAAGGTTTGATGAAATGTCATCCTGACCCCACTCTTAGCCCAGAGGCTCTGAATGAGCTGGAATCCGCGTCCCAGAAATGG…
93182	93553	+	putative transcriptional regulator	MVPKRLKAAREAAGLSQEKLAELVGIEGVSLNSRLSNYEVGRNTPSFDFIVRIAKALDYPESYFYTIDDDVAEAILQFHRHKNNAVLNPFYDAQDDARKYKTSLDEAKKMVERLLEFINKSTG	ATGGTTCCCAAGCGACTAAAGGCAGCTCGTGAAGCCGCGGGATTATCACAGGAAAAACTAGCTGAGCTTGTTGGTATTGAAGGTGTAAGCCTCAATTCTCGCTTGTCAAATTACGAAGTCGGTCGCAATACCCCCTCCTTCGACTTTATAGTCCGTATTGCAAAAGCACTGGACTATCCGGAAAGCTATTTCTACACCATTGATGACGACGTAGCGGAAGCTATCCTTCAGTTCCATCGGCATAAAAATAATGCAGTCTTAAATCCATTTTATGATGCTCAGGACGACGCTCGGAAGTACAAAACATCCTTGGATGAAGCCAAGAAAATGGTTGAGCGTCTTTTAGAATTCATCAACAAATCAACTGGTTAA
93732	93857	+	hypothetical protein	MARICDPVAGIRIASLQKGTALNSFGTRMDQGTKISWHVHG	GTGGCGCGGATCTGTGATCCTGTTGCCGGCATCCGAATTGCGTCTTTGCAAAAGGGTACTGCGCTGAACAGCTTTGGTACTCGCATGGATCAAGGAACAAAAATTAGTTGGCATGTGCATGGGTGA
93850	94011	+	hypothetical protein	MGDEWFSMLDGEGVIYLADLVEGGLKNKRHYLVKKGDTFCISGNTAHQLHAKI	ATGGGTGATGAATGGTTTTCCATGCTGGATGGAGAAGGCGTTATCTACCTTGCCGATCTGGTCGAGGGCGGGTTGAAGAATAAACGGCATTACCTGGTTAAAAAAGGAGATACATTCTGCATCTCCGGTAATACTGCGCATCAGCTGCACGCAAAAATATAG
94068	94778	-	Transcriptional regulator, LuxR family	MSRKINKKTAHKNELEIPVIFKLYMDNLDEPCGIKDKYSIFRYANKAYHDLLNLPKGYSVIGRKDNDLPAPTSEYASLFQAHDRLVENTGKRRSSLEIHPFGREQQLSAYFFDKTPFPDAFGNIVGTFFHGRKAEHISLRFYTSECQPESLLLTLPSDFFSEIEWMIIFYLRSHLCRKEIAMILNRSEGYIKNIIAMIYDKAGVTNTRMLIDFIREKGWHRYVPEQLLTHHHRILP	ATGTCCCGGAAGATAAATAAAAAAACCGCGCATAAAAATGAACTAGAAATACCAGTCATATTCAAGCTTTATATGGACAATCTGGACGAACCCTGCGGCATTAAAGATAAATACTCAATTTTTAGATATGCTAATAAGGCGTATCATGACCTACTAAACTTACCAAAAGGTTACAGCGTCATCGGTCGTAAGGATAACGACCTACCGGCACCAACATCTGAGTATGCTAGCTTGTTCCAAGCTCATGATCGTCTTGTAGAAAATACAGGAAAACGACGAAGCTCACTGGAGATACACCCTTTCGGTAGAGAGCAACAATTGAGCGCTTATTTCTTTGATAAAACACCTTTTCCCGATGCTTTCGGGAATATAGTCGGAACTTTTTTTCATGGACGTAAA…
95698	96624	+	hypothetical protein	MQSHNWHRNHDLIELRREGYVPYTKRNDPYFTPKAMRISARSESCEALTALSMALAANCDYNPDSDYPFEIMAPFEQIAAAMGMLHVYDNGRKAYDSPLHALSVQEQLGYVIVLHGKDTDSGQNKPLRLWLTEKFFISRGIAVEEIRHWLGQFKTWAIKNGLTESLRKKYERHLLRVERIGIDLNDKPSLRNRLKQIKRWVVSPDLAKEKQEKVALLEGRLAEIERDNTQRLDLILDQTQQNIRSLAKAKHKRKTPYYDAYVKWSTSSKVTRLDVVMQEQALQKEQPGLSHSDPETYYRLLLERAGII	ATGCAAAGCCATAATTGGCACCGCAATCATGATCTCATTGAACTGCGGCGGGAAGGTTATGTGCCATATACCAAGCGTAATGACCCTTACTTCACGCCAAAGGCAATGCGTATCTCAGCACGTTCTGAAAGCTGTGAGGCATTGACCGCGTTGTCAATGGCTCTGGCTGCCAATTGCGATTACAACCCAGACAGTGACTACCCGTTTGAAATCATGGCTCCGTTTGAGCAAATAGCGGCCGCGATGGGGATGTTGCATGTTTATGATAATGGCCGCAAAGCCTATGACAGCCCATTACATGCCTTGTCAGTACAGGAACAGCTCGGGTACGTGATTGTTCTACACGGTAAAGATACTGACAGTGGCCAGAATAAACCGTTGCGGTTATGGCTGACCGAA…
97728	98480	-	hypothetical protein	MSRQRVSKGSVIPKKEFKIATVLSSLPVGCDFDSFFSEFKRVYPKDWERVNKRYQEHERLTKPGKSHPMAHPLSYMRTAFRSFQQNLVKNSMSAADYLVSLEEPKDKYIESEPTEKARKEIIRNKNIVYSFEKRMLAVHLLGKYKCQQCIDTLIDLMNNDHIFDVRELAYEKLIRFGLDVGPQLKKPSHHTDPQIMQKIASVGFSSEQVKTKEGCERAINEFRKKYPIEYDLYTHSKRNQFKAWFRKQIS	ATGAGTAGACAACGGGTATCAAAAGGTAGTGTTATACCGAAAAAAGAATTCAAAATAGCAACTGTGCTATCTTCCCTTCCTGTTGGTTGTGATTTCGATTCTTTCTTTTCTGAGTTTAAACGTGTCTATCCGAAGGATTGGGAAAGAGTTAATAAGCGCTACCAGGAGCATGAGAGGTTAACAAAACCTGGTAAATCGCACCCGATGGCTCATCCTTTATCTTATATGCGAACTGCATTTCGTAGCTTCCAACAAAATTTAGTTAAAAATTCCATGTCAGCAGCAGATTACTTAGTTTCACTTGAAGAACCTAAAGATAAATATATAGAATCTGAGCCAACAGAAAAAGCAAGGAAAGAAATAATAAGAAATAAAAACATCGTATATTCATTTGAGAAA…
98526	98648	+	hypothetical protein	MRLQFELYKIFLEALQLLDIHIPSLTIAYLNKVASFFQCI	ATGAGGTTACAATTTGAATTATATAAGATTTTTTTGGAAGCGTTACAACTTCTCGACATCCACATTCCAAGCCTGACGATCGCTTATCTGAACAAGGTAGCCAGCTTTTTCCAATGTATTTAA
98710	98856	-	hypothetical protein	MKVKLFGSDKVASLISEAVYTDDEARKNEILEKDMIDAMKYDLRSKRT	ATGAAGGTCAAGCTATTTGGTTCAGACAAAGTTGCAAGTCTGATAAGTGAAGCTGTTTATACTGATGATGAAGCTAGGAAAAATGAAATCTTAGAGAAAGACATGATTGATGCGATGAAATATGATTTACGTAGTAAAAGGACGTAA
99134	99253	-	hypothetical protein	MLPDYALMRQNQPGSTRSAIWLNYFLFRGQLFIERLLVR	ATGTTACCTGACTACGCCTTAATGCGACAGAACCAACCGGGCAGTACTCGATCAGCGATCTGGCTGAATTATTTTCTGTTTCGCGGCCAACTGTTTATCGAACGCTTGCTCGTAAGGTAG
99283	99411	+	Mobile element protein	MSLIRKAFRRLHYPTDVIAQCVRWYLAYALSLARRKDSCVNV	ATGTCTCTCATCCGAAAAGCCTTCCGTCGCCTGCATTACCCCACTGATGTTATCGCTCAGTGTGTTCGCTGGTATCTCGCTTATGCACTGAGCCTGGCTAGGCGTAAGGATTCATGCGTAAATGTGTAA
99445	102423	-	Mobile element protein	MQPQDTAYPRFKSRLTPSELERFYTPTEDELAFCVTAARSPTTRMGFVILLKTFQRLGYFVLSSQVPEPIIKHIAQSIGRNADLKNLHRYDQSEARRKHVGTIRRFLDVNPFSITGKALLLNTFRDAALIKEDVADIINVGIEVLIRHRYELPAFDSLVRAARSTRAEANQALYSRVQVAVGEEGETFLDTLFIVGDDPRRVSKWNDLKQDPARPTVYGMRDLLARFALLTDLAGYNHAIKTIPVVKVSQWALEGNSLDAASMADLAPAKRYAITLAVIRQRLGVVTDDLCDIFCKQMNKVSRAAEAELQQYLNDNQGKTDEILRRYALLNAVLDSAESEDNQLKIIRETVSSRPDLCEFSRFHIEFGGKNECRFMLKTFSQRRAELLRILSTLNFAST…	GTGCAGCCCCAAGATACGGCATATCCCAGGTTTAAAAGTCGCCTGACACCCTCTGAACTTGAGCGGTTTTATACGCCAACTGAGGATGAACTGGCATTTTGTGTCACCGCGGCACGTTCACCAACAACGCGCATGGGTTTTGTCATTTTGCTGAAAACGTTTCAACGGTTGGGCTATTTTGTTTTGTCCAGCCAGGTTCCTGAGCCCATCATCAAACATATCGCACAGTCTATTGGGCGCAATGCCGACCTCAAAAACTTGCACCGTTACGATCAATCGGAAGCCCGGCGAAAGCATGTCGGCACAATACGTCGCTTTCTTGATGTAAATCCATTCTCCATAACAGGAAAAGCGCTACTCCTGAACACATTCAGAGACGCTGCGCTGATTAAAGAAGAT…
102544	103194	+	DNA-invertase	MGQIAAIYCRVSTSDQDCQRQETELIALASKAGYSVAGIWKETASGSKTDRQQRQQVLKLAQARKIDLILVTELTRWSRSTLDLFHTLNDLQSWGVGLIAQTGLQFDLSTPQGKLIATLMSGFAEFERDLLRERVRSGVQAAQARGVVFGRKPGQRIKSDKLAPKVLALVAEGQSYRQIGRHLDLSKNTVLGIVKRERKKQVNEMDSTNTDGYETQ	TTGGGACAGATTGCCGCAATATATTGCCGGGTATCGACCAGTGACCAGGATTGCCAGCGTCAGGAAACGGAACTCATCGCCCTAGCCAGTAAAGCGGGTTACTCCGTGGCGGGTATTTGGAAAGAAACGGCATCTGGCAGCAAAACAGATCGTCAGCAACGCCAGCAGGTATTAAAACTAGCTCAGGCCAGAAAAATTGACCTGATTCTGGTAACGGAACTGACCCGCTGGAGTCGCTCGACGCTGGATTTGTTCCATACGCTGAACGATTTGCAATCCTGGGGTGTAGGACTGATAGCACAAACAGGGTTACAGTTTGATTTATCTACCCCTCAGGGAAAGCTGATTGCCACATTAATGTCAGGTTTTGCCGAATTTGAACGAGATCTGCTGAGAGAG…

## Sheet: pYR4
start	stop	strand	function	nucleotide_sequence	aa_sequence
1393	284	-	S-(hydroxymethyl)glutathione dehydrogenase (EC 1.1.1.284)	atgaaatcacgtgccgccgttgcatttgcgccagggaagcctctggagattgttgaaattgatgttgctccgcctaaaaaaggcgaggtgctaattaaaaacacccacactggtgtttgccataccgatgcctttaccttatccggggatgaccctgagggcgttttcccggtggttctcggccacgagggggcaggtatcgtcgttgaagtgggtgaaggcgtcaccagtgtgcagccaggtgaccatgtcattccgctttacaccgccgaatgtggaaagtgtgaattctgtcagtccggtaaaacgaacctctgtgtatcggttcgcgagactcaggggaaagggctaatgcctgacgggaccacccgcttttcttacaatggtcagcctctttac…	MKSRAAVAFAPGKPLEIVEIDVAPPKKGEVLIKNTHTGVCHTDAFTLSGDDPEGVFPVVLGHEGAGIVVEVGEGVTSVQPGDHVIPLYTAECGKCEFCQSGKTNLCVSVRETQGKGLMPDGTTRFSYNGQPLYHYMGCSTFSEYTVVAEVSLAKINPEANHEHVCLLGCGVTTGIGAIHNTAKVQPGDSVAIFGLGAIGLAAVQGARQAKAGRIIAIDTNPTKFDLARKFGATDCINPNDHDKPIKDVLLDINRWGIDHTFECIGNVNVMRAALESAHRGWGQSVVIGVAGGGQEISTRPFQLVTGRVWKGSAFGGVKGRTQLPGMVEDAMKGDIDLEPFVTHTMTLDEINDAFELMHEGKSIRTVIHY
1703	1428	-	FrmR: Negative transcriptional regulator of formaldehyde detoxification operon	atgcccagtactccggaagagaaaaaaaaggtacttacccgagttcgccgcatcagggggcaaattgatgctctggaaagagcgctggagaatggcgctgaatgccgcgccattctccagcaaatcgctgcagtccggggcgcagctaacggactgatggcagaggtgctggagagccacatacgggaaacctttgaccagaatgacatctacagccatgaagtcagtaaatcagttgacgatacgattgagctggttcgtgcctatcttaaatag	MPSTPEEKKKVLTRVRRIRGQIDALERALENGAECRAILQQIAAVRGAANGLMAEVLESHIRETFDQNDIYSHEVSKSVDDTIELVRAYLK
3083	1932	-	Alcohol dehydrogenase (EC 1.1.1.1)	atgagtactacattttatatgcctccaatgtctctgatgggacaacatgctatcaaattgttaggcacagaactgcaggcaagaaacttcaacaaggcactgattgttacagataaggcattagtagatatcaagttagtggataagctgacagatgagttatctgctcacgatatcgcattcgcaatttttgatggcgttaagccgaacccaacagaaaaaaatattgttcagggtttagctctgctcgaagcacaaaaatgtgacttcgttatttcattcggcggaggctcttcacatgactgtgctaaaggcatcgcattggttgcagccaacggcggtcacattcgtgattactctaaaggggttcatctgtcggctaagccacaacttcctctg…	MSTTFYMPPMSLMGQHAIKLLGTELQARNFNKALIVTDKALVDIKLVDKLTDELSAHDIAFAIFDGVKPNPTEKNIVQGLALLEAQKCDFVISFGGGSSHDCAKGIALVAANGGHIRDYSKGVHLSAKPQLPLVTVNTTAGTAAEMTIFAIVTNEEDETKYPIVDKNLTPIIAVNDSELMVAMPKFLTAATGMDALTHAVEAYVSTAATPITDASAIKAIELIAQNLKAAVDNGEDREAREAMQYGEYLAGMAFSNASLGYVHSMAHQLGGVYDLVHGLCNAILLPVVSRFNAAEKVERFAEVAKAMGVDTVGMTLVDAAEAGILAIEKLSASVGTDQKLSDLGVKEGKLEFMAINALNDACSLTNPRKATTEDIINIFKKAM
3317	3201	-	Mobile element protein	atggaaatcgataacggctatcaccagcgctatctagcagagaccgccatgggccgatataaaccgttgaatagtccaattcaaagattacgtgattacaatgggcaaattgcttaa	MEIDNGYHQRYLAETAMGRYKPLNSPIQRLRDYNGQIA
3781	3894	+	Mobile element protein	atgactatcacgactgtcggtatcgatcttgctaaaaatgtgtttgctgttcactgcgttgaccaaggagagcataaaaaagtatggggcaatcgtatttttatgcggcaatag	MTITTVGIDLAKNVFAVHCVDQGEHKKVWGNRIFMRQ
5278	3881	-	hypothetical protein; Some similarities with unknown protein of Photorhabdus	atgcaactggtcgttcagattgccataaccgatgattcgggtcacacacgaacagaggaattgatggcattagataaatccggagaggcgtcgaacgatatcggattgtctctttcagaatccaaacagttgctgaaatctgtccagcagtcggtgatccagttgcaagccgatgaacatacccgaagcaacagaaaatgccctcactgcaacgttcctcgcaggatcaaaggacgccagggtatacagtatcggacgctttttggcatcattcctgtctcagggtttcgggtgtatcgttgcgattgcgaagaaagcacaacgaaaaccgtcagcctgctcagtgactgggcaggagagcatacccatcccgagttaaaatacattgagacccgctgg…	MQLVVQIAITDDSGHTRTEELMALDKSGEASNDIGLSLSESKQLLKSVQQSVIQLQADEHTRSNRKCPHCNVPRRIKGRQGIQYRTLFGIIPVSGFRVYRCDCEESTTKTVSLLSDWAGEHTHPELKYIETRWASMISYKLTTQLLKDILPLSECFNASTVRNHLCQVAKRLDAEAEAHPDRLPGCPRDWGNLPRPGKPLVVGIDGGYVRNRDDRKHNFEIIAGKSFSADVPAKRFGFVQRENCHPERRLMAHLSSQGMQANQQIFFLSDGADNLRELQFGMYPESTHVLDWFHVTMRLTVLMQCAKGLEKSEPEVGKKVSSLLESSKWFLWHGNVAVALKHIDDCVMHCDDPELNYIKLKALQKYLDEMYTYIRNNQMMIPNYGEMYRYGEPVSTAFV…
5887	5315	-	resolvase	atgcgctacgcttacatcagagtcagctcggtcgatcaaaacacggcgaggcaggaagaggctttttcaaaagccggcttccagatagatcaaacttatattgagcaggccagtgcgaaggatgccaacagacctcagttgcagagcatgctggggcaggtaagaacaggcgataccatcattgttcactcgatcgatcggttatgccggaatatgatggacatgtgttcaatcacaacaaacctgcgcagccggggcgtttctttgattttcttaaaagagatgctcacctttcatgcagatacaagtaacccaatgcaggatttacagttgcatatgatgtctgcatttagccagtttgagcgctcattaatcaaagaacgacaagctgatgggatc…	MRYAYIRVSSVDQNTARQEEAFSKAGFQIDQTYIEQASAKDANRPQLQSMLGQVRTGDTIIVHSIDRLCRNMMDMCSITTNLRSRGVSLIFLKEMLTFHADTSNPMQDLQLHMMSAFSQFERSLIKERQADGIAAKKARGEKTGRPVADVEKIPQIEALKAKGIKLKLACDNVGLGVSTYYKLRNQMKNQ
6243	6019	-	Orf, hypothetical	atgcctggagcaacggctacgaatgaagctgataagacgctggcattcctggaggcaatcatcaacgcagatgatgcagctacggttggtgatatccggccttttatcgacgatctggatgccgtccggttcaatcgccataaaatcaaccggcaactgagcaaactcgatctggcgtcgccaacactggaacctgaagtgatctggttgggccaccgccgctga	MPGATATNEADKTLAFLEAIINADDAATVGDIRPFIDDLDAVRFNRHKINRQLSKLDLASPTLEPEVIWLGHRR
6313	6528	+	hypothetical protein	gtgaagccagtgctcaaagaaattgtattcataggtaaaacgatcgccaacatcaaaagcaaaatcatcaatcacaaccctgaacgggttatccggaaagccaacgcccccttcgtaggagataccgtaatctttgccataaatgtgaaactgatgaaggtggtcatcgccccagccctgcacgatctggattatgtagtgaagcgcggccagtga	MKPVLKEIVFIGKTIANIKSKIINHNPERVIRKANAPFVGDTVIFAINVKLMKVVIAPALHDLDYVVKRGQ
7015	8280	+	hypothetical protein	atgaacatctgcaaatgcttcaaatgcgatacctgcggtacattgatcgattgcaggattggcatgtccaacagagaagtgcaaccatttcagtttgcttgcccggtatgtgaggaatgtatttctttcattattggccatccggatggaacgttaaaaggggcagaggacattgttgattttgatgggccatttaaaggggaaaacccatttgtcgatttgcatctagatttccctgcctactttggcgagtacgaaatggggaaaacgacattcttacgggtggtcggtgaacttggtgaagacgcatattatcatcttgctcaacgccttgaagtattgaatcgccttcttccgatgcaaagagacttgcagcgcattattacccagtacaaacgt…	MNICKCFKCDTCGTLIDCRIGMSNREVQPFQFACPVCEECISFIIGHPDGTLKGAEDIVDFDGPFKGENPFVDLHLDFPAYFGEYEMGKTTFLRVVGELGEDAYYHLAQRLEVLNRLLPMQRDLQRIITQYKRGDIDKLDGICNKIPRVTLRSHKKQDVLAALYSATSIMSSPFTIHEQNEELSNELPGLYKWLHAHHHDKTVAYIDEILANNFLQNLHQDCLSLYPKLIELDLPFRATFFYDYVKEGEYSPVAARISTADFDTCNNFYKDLAEVFSKQLILLAGLNNLLHRGDHNEFEPSLKVKRRNEPRREAVSLNAFADADLGTKLQFIDKCFYKVDETAIDNRLRNGIAHYKYEYKESTQVITYYPFKEGMNREKAQEITFIEFIRKSLLLFREV…
8734	8934	+	Transposase	gtgatcatttattataactcagctctgctgtcgcggctgttgcagaaatatgaagcaaccggtaacacccggagtctggagttcctcaaacgaatgtcgcccgtagcctggcaacacatatttttaaacgggcattacacctttatcagcgaagggaaagagatcgatctggatgcgatgattgacgggctgacactgtaa	MIIYYNSALLSRLLQKYEATGNTRSLEFLKRMSPVAWQHIFLNGHYTFISEGKEIDLDAMIDGLTL
10915	9965	-	hypothetical protein	atggcggctaaagttgtggcgcgtatgcaaagccataattggcaccgcaatcatgatctcattgaactgcggcgggaaggttatgtgccatataccaagcgtaatgacccttacttcacgccaaaggcaatgcgtatctcggcacgttctgaaagctgtgaggcattgaccgcgttgtcaatggctctggctgccaattgcgattacaacccagacagtgactacccgtttgaaatcatggctccatttgagcaaatagcggccgcgatggggatgttgcacgtttatgataacggccgcaaagcctatgacagcccattacatgccttgtcagtacaggaacagctcgggtacgtgattgttctacacggtaaagatactgacagtggccagaataaa…	MAAKVVARMQSHNWHRNHDLIELRREGYVPYTKRNDPYFTPKAMRISARSESCEALTALSMALAANCDYNPDSDYPFEIMAPFEQIAAAMGMLHVYDNGRKAYDSPLHALSVQEQLGYVIVLHGKDTDSGQNKPLRLWLTEKFFISRGIAVEEIRHWLGQFKTWAIKNGLTESLRKKYERHLLRVERIGIDLNDKPSLRNRLKQIKRWVVSPDLAKEKQEKVALLEGRLAEIEHDNTQRLDLILDQTQQNIRSLAKAKHKRKNPYYDAYVKWSTSSKVTRLDVVMQEQALQKEQPGLSHSDPETYYRLLLERAGII
11812	12522	+	Transcriptional regulator, LuxR family	atgtcccggaagataaataaaaaacccgcgcataaaaatgaactagaaataccagtcatattccagctttatatggacaatctggacgaaccctgcggcattaaagataaatactcaatttttagatatgctaataaggcgtatcatgacctactaaacttaccaaaaggttacagcgtcatcggtcgtaaggataacgacctaccggcaccaacatctgagtatgctagcttgttccaagctcatgatcgtcttgtagaaaatacaggaaaacgacgaagctcactggagatacaccctttcggtagagagcaacaattgagcgcttatttctttgataaaacaccttttcccgatgctttcgggaatatagtcggaactttttttcatggacgtaaa…	MSRKINKKPAHKNELEIPVIFQLYMDNLDEPCGIKDKYSIFRYANKAYHDLLNLPKGYSVIGRKDNDLPAPTSEYASLFQAHDRLVENTGKRRSSLEIHPFGREQQLSAYFFDKTPFPDAFGNIVGTFFHGRKAEHISLRFYTSECQPESLLLTLPSGFFSEIEWMIIFYLRSHLCRKEIAMTLNRSEGYIKNIIAMIYDKAGVTNTRMLIDFFREKGWHRYVPEQLLTHHHRILP
12740	12579	-	hypothetical protein	atgggtgatgaatggttttccatgctggatggagaaggcgttatctatcttgccgatctggtcgagggcgggttgaagaataaacggcattacctggttaaaaaaggagatacattctgcatctccggtaatactgcgcatcagctgcacgcaaaaatatag	MGDEWFSMLDGEGVIYLADLVEGGLKNKRHYLVKKGDTFCISGNTAHQLHAKI
12858	12733	-	hypothetical protein	gtggcgcggatctgtgatcctgttgccggcatccgaattgcgtctttgcaaaagggtactgcgctgaacagctttggtactcgcatgggtcaaggaacaaaaattagttggcatgtgcatgggtga	MARICDPVAGIRIASLQKGTALNSFGTRMGQGTKISWHVHG
13408	13037	-	putative transcriptional regulator	atggttcccaagcgactaaaagcagctcgcgaagccgcaggattatcacagcaaaaactggcagaacttattggtattgaagggataagtctcaattctcgcctgtctaattatgaagctggacgttttactccttccttcgatgttatcgtgcgcatcgcaaaagcactggactatccggaaagctatttctacaccattgatgacgacgtagcggaagctatccttcagttccatcggcataaaaataatgcagtcttaaatccattttatgatgctcaggacgatgctcggaagtacaaaacatccttggatgaagccaagaaaatggttgagcgtcttttggagttcatcaataaatcaactggttaa	MVPKRLKAAREAAGLSQQKLAELIGIEGISLNSRLSNYEAGRFTPSFDVIVRIAKALDYPESYFYTIDDDVAEAILQFHRHKNNAVLNPFYDAQDDARKYKTSLDEAKKMVERLLEFINKSTG
14440	15141	+	hypothetical protein	ttgtactccgcagataataccgttcaccatctgctctggtgcattctggttgcgctacgtaccgccgatcaggaaaaaaccttcacctcggaaatggctcgcagacgttttatcgcgaactggctagatacggcacgcggtaatcccagttttcgtggcatgaatgccgaattcaccacgctgcgtcagttgttggaaaccagtgataaaggcgttccggttgactcaacccttagcgttctactgagtcatgcctccgcggtagaacaatgcgacctgttccgctttcgttccgcacttaatatcctgatgcagaaaggctggcaccttgttatttgccggtttccagagaacataacgacggaactaatgcaacgccggcagggccgccgtaaacat…	MYSADNTVHHLLWCILVALRTADQEKTFTSEMARRRFIANWLDTARGNPSFRGMNAEFTTLRQLLETSDKGVPVDSTLSVLLSHASAVEQCDLFRFRSALNILMQKGWHLVICRFPENITTELMQRRQGRRKHALQLTCTENAFQPAGNMVQPITFQLLLNRTTENSEDAEMIFHTEGFQGVVANEMELDNRRIIRTLHIGTPSIPAGEWSPSKDNIWQPPKNSAPFKKESYH
15204	15404	+	hypothetical protein	atgtgtatcaccgtcactgaaaaggacctgcgtgaattccatatccgcagggcagcacgggttattcagttcaaacgagcctgtcgcctaagagcaagatcacccgataaaatgtcactcagtacgctgtcctctctgcgtaatttaatcgatgagacagaggagcaaatcgcagaatttcagcaagactatatccgttag	MCITVTEKDLREFHIRRAARVIQFKRACRLRARSPDKMSLSTLSSLRNLIDETEEQIAEFQQDYIR
15482	16525	+	IncI1 plasmid conjugative transfer protein PilL	atgaaaatcattcatacatcaatgctgctccccattatattgggtggctgcagcctgccgcatcgtcaaccggccagcagcgacgccctacaatttgtggatgtacagatacaaacaaacactcaagtaatcttattggcacaagaagcactgaagcaagccagtgctatgacacaacggtctcgttcgccaacccctatatcatcttttggtatcaaatcatctgcagcaccactgaattcagcacaggataatccatcttcaattcggggattaaaaaatgtgaaatcactcgggactcctggggcatttacgcttgttaagcggagcacacacaatcaatctattaacgctgttcttcgccaaattattccacagggatggtcgattgaatattct…	MKIIHTSMLLPIILGGCSLPHRQPASSDALQFVDVQIQTNTQVILLAQEALKQASAMTQRSRSPTPISSFGIKSSAAPLNSAQDNPSSIRGLKNVKSLGTPGAFTLVKRSTHNQSINAVLRQIIPQGWSIEYSADLKGISQQRIDFEAYDQWPFVLDRFLIQHQLVALINWPTQRVSIAHWTAAFNPALLAKTDNKSTPTKSSSPVSPGPRNPFSASRQATESTALPRGKRTTPSATPVSSITPAIKPVIKTVAKPKNWQAEKGSTLKDTLFLWAAGEKCAVPGISNWTIAWLTSVNYRIDAPLQFEGDFRDALNSLFTLYGAAKVPLYAGVRQPQCVISVDDKEVR
16525	16950	+	hypothetical protein	atgatttactggctgctctctatctttgtcggattgttcgtctggagtaattattctccccatgatgaggccggcatgcaatctcaggacagctcattaagtcaacgaacgattctgacagtacgttatatcaatgaaatcaatgactggcgctataacaatccaggacaaaaagacggtgtaatcccagacagcaactttagttgggtgtctgttcctggattgcatcatgtactgcagactgaccgggtgtatgtctaccaaatagaccaaccagggttaatggccgccatgttggctcaaagtcgtcagtcagcgttggtcggtaaagtcgtcagtcgccgtttgattgacagtctcggtaatgacatgcaggtaagcgttcctgccaccatccct…	MIYWLLSIFVGLFVWSNYSPHDEAGMQSQDSSLSQRTILTVRYINEINDWRYNNPGQKDGVIPDSNFSWVSVPGLHHVLQTDRVYVYQIDQPGLMAAMLAQSRQSALVGKVVSRRLIDSLGNDMQVSVPATIPDGSLVYLN
16971	17390	+	IncI1 plasmid conjugative transfer lipoprotein PilN	atgaaaaaacagcttccccttattgggctggcggcggttctgtgcctacagctcagtgggtgtgcgcccattgagcgtatcgatcagcgcgataatcaggttacaaaagatgagaaacaggcagataaacacctgaacaccctaaagaatggtgccgtagtccgtgatttaacctcgcaatggataaacccttatccgttgaatgcgttgccaggtggcagcaattcactcccgccttgtgcggtggccattaatcgtcccggcagcattaccctggcggaggtgagcgcctatgtcagcaagcgttgtcatctgccagtggtcgttaccccggacgcgcaagcaatgctgatcccctctggcggcggtaaaactgaacagttgagcggccctgtcccc…	MKKQLPLIGLAAVLCLQLSGCAPIERIDQRDNQVTKDEKQADKHLNTLKNGAVVRDLTSQWINPYPLNALPGGSNSLPPCAVAINRPGSITLAEVSAYVSKRCHLPVVVTPDAQAMLIPSGGGKTEQLSGPVPRLTPMA
17390	18592	+	IncI1 plasmid conjugative transfer lipoprotein PilN	atgccgctatccgcatttgggggggctgcgatacgccctgccgccttgccttccaatggtaccgcactacgtggattgttctggcagggggaactgagcggattgctcgataacgtcaccacgcgcctggggttatcgtggcgccatgagcaagggcgaattgctattttctacctagatacccgcaccttcccggtaaacttcatggacagtaaagctgggtttacgtcgaagacagtcagcgggacgacctcctcaatgggaacgtccgaaggcggattgggtggtgactccaatacatcacaaaccaccgatatggcaatcaagtccagcctgtatgaggacgtgaccaataccatcaagtcaatactgacaccggataccggccgcatgaacctc…	MPLSAFGGAAIRPAALPSNGTALRGLFWQGELSGLLDNVTTRLGLSWRHEQGRIAIFYLDTRTFPVNFMDSKAGFTSKTVSGTTSSMGTSEGGLGGDSNTSQTTDMAIKSSLYEDVTNTIKSILTPDTGRMNLSAGVLTVTDTPRVLEKISRYINERNVELNRQVVLNVQVYSVEKRTQDQLGIDLDAVFNSGSVGLSLTNAFTGSASNVLSGGVSILDGKGKGSKGFIKALSEQANVSVMTEASSMTTNLSAVPIQVALQQDYASGVSTENTANVGSTSTITKSTITTGFNMTVLPFLVPQSPKMQLQFAINISDDPTMRTFSSGDTSVELTKTRLKTFTQRVNMQSGQTLVLSGYQSLGKTVDRQGVGSFRFWGLGGGANGENNKTMLVILITPVILG
18667	19320	+	IncI1 plasmid conjugative transfer lipoprotein PilN	atgaaaagacaacttttccgttgtgtattaacaacgttactctcgttacccctcgtcgcaactgcgcagacttccctattcctccccaacaacgggaaaaatgagatggaccggcaggtggctatccatacacagatactgcgtgttgaagcgccgagtaataacaaaaaaattgactggagtgcagtcgtcaagtctccctttactgatacccccgcagatgagttcagtggtgttgctatcgtggacgaaaaaccaggtgccaaggggtttatcagcgccttgtcgacgcaagcgacagtcaatgtcatcacgcaatcgacaaccttgaccaccaatcaagcagtagctcccttccagtatcaacaagagtcagacagtaacaatgaaggggtcaac…	MKRQLFRCVLTTLLSLPLVATAQTSLFLPNNGKNEMDRQVAIHTQILRVEAPSNNKKIDWSAVVKSPFTDTPADEFSGVAIVDEKPGAKGFISALSTQATVNVITQSTTLTTNQAVAPFQYQQESDSNNEGVNMTVLPLLMPSSSKMQLQLSLSGYDTQIQPFSSGGNTVELTKTHLKTFTQRVNIQSGQTLVLSGMSSNQGERHKTLILITPVILE
19429	19968	+	IncI1 plasmid pilus assembly protein PilO	atgcgcctgagagcgcgggcggcaaaagccagtcactgggccgccttgccgacagaggagggacaggctcagggcacactactcggcacggtcaacataaatgatataacaggtcacaaacgtggccgtttgcagcaagcctcgatggcactggcagttctgcctacgttaccggctgattgctacgccgtttttctgttaccgaatgggcaatattggtttgtggccatcaataatggcatgttgtctccgtttggcgatattgttgggagtgaaaccgcagtccgcacagccgtggacaatttcctgcaaatcaccgcggtgccggacggtggttggacagtctatgccccagcaggttttttccctgatacggcaatacaagcgcgagaacttatc…	MRLRARAAKASHWAALPTEEGQAQGTLLGTVNINDITGHKRGRLQQASMALAVLPTLPADCYAVFLLPNGQYWFVAINNGMLSPFGDIVGSETAVRTAVDNFLQITAVPDGGWTVYAPAGFFPDTAIQARELIPQLSNTSGLRRARLYKTHDTQAMWFWGGPWWHCWEGISGIQSGRPI
20175	20636	+	IncI1 plasmid pilus assembly protein PilO	atggtgctgcactacaccttgccaaatggcggcacagtgggagatttcgcggtgcgtttgcctgtgctgtatggccaggatattcagcccgaattcaatattcccggttcggctaatgatgcttcctttatcttgcctgtcacactggttaagcccgatcggccagaagacttattaccgggggaccaacagatacaacatctgaccagttatgcccaacgcatcaatgcccgtctgcgtctgagtgccgtagacacgtcaacacaactcacgcagggcgaagcacaaagcctaccgtggcgcacctacagcttcgcattcattacggatatcccaccagatcggttatttgcaccgactcgttttaatagcagcggtattcgggcatcaagcattgtg…	MVLHYTLPNGGTVGDFAVRLPVLYGQDIQPEFNIPGSANDASFILPVTLVKPDRPEDLLPGDQQIQHLTSYAQRINARLRLSAVDTSTQLTQGEAQSLPWRTYSFAFITDIPPDRLFAPTRFNSSGIRASSIVTTLKNNRLEYTIEGVLYAER
20623	21210	+	hypothetical protein	atgccgaacgttaaattcaagattatcccatgggcgctgtacttggcactgactgcgccaagtgtgttcgccgcccccgttactgatgtgcgcaccaccccgacagcaatccccgacacagaaaccgtggtgcccgcgcccgcatccagcgatatcccgccgaccacggtctttactcgaacggaggctggacgggcactcaacttggggcaactggaatctattcaggctgaaactgtgctgtacgaagcccaattggcccgagccaaagccctgaacgagctgcagaagaacggttatgaccgctcgctggatcaacccttcaatcctgcccccccgtcgcaggataacagtaaaaaagaggttaaaggggccacaaaagacgcggtactgccacac…	MPNVKFKIIPWALYLALTAPSVFAAPVTDVRTTPTAIPDTETVVPAPASSDIPPTTVFTRTEAGRALNLGQLESIQAETVLYEAQLARAKALNELQKNGYDRSLDQPFNPAPPSQDNSKKEVKGATKDAVLPHVIEITGNGKVFTALLALGNGNQVTVQVGQRIPGTDFVVKHVSINDVVVSGADQSLVSLSFAG
21316	22662	+	IncI1 plasmid conjugative transfer ATPase PilQ	gtgcaatcggaaatcgccagtgcgttcaaaaagtaccccagcctgcgcattgaacgtgtccagctcgatgcactaaaggctctgcaacaaagtcgtatcaccgaacacgcggtcaacggtgatttttccgcccaacaagcaaaagtgatcagcttctttaaacaggccaaggagaaaggggccagcgacattcacttgctaattggcatgaacaacgtgacaaccgtgcaatttcgggtgcatggcgatcttgaaaccattacccagttagagcgggctgagggcatgacgttagcctcggccattgtgatgtcgatgtgcgatatggcggagaagagcttcaaccctaaccgctctcaagatggccgggtacgcaaggagtttttacaagggctgagc…	MQSEIASAFKKYPSLRIERVQLDALKALQQSRITEHAVNGDFSAQQAKVISFFKQAKEKGASDIHLLIGMNNVTTVQFRVHGDLETITQLERAEGMTLASAIVMSMCDMAEKSFNPNRSQDGRVRKEFLQGLSLFGARYAHAPSEFGLYVVMRILPDEGKSPPTLDELGYLPEQQVLIRRMVARPEGNVTVAGPTGSGKSTTLRTFSAMYLAFTGNRKRLLTIEDPPEGLIHGAVQMPIIADRNDPEALNRAWVRSISASLRLDPDAIIVGEIRDTNSVKSALTAAKSGHIVLDTLHANDSVGILDRLTDTLDIPMGQVADPQVMIGLISQRLVQLLCPHCKKSWHDVEAEMDLEKKALLTRFCQTDTLAFRQHEGCEHCYKGITGRKVIAEVIRPDAT…
22703	23845	+	Type II secretion inner membrane protein (PulF)	atgacctcacgaaaaagtatgcgcttacgtttgacagcattatgtcagcggctgcgctttttgcctgacccaccccgttcggcccctgcactcagcgattcgctgggccgctggctggcgcaaaaaacctttaccaccactgaccggttggcgctgtatgaggatttggcttttttactcgacaacaacctcaaagtggaaaaggccctgacgtcgatgattgagagttacgggaaaaagcgtccaccggtggtgttctgcctggaagatatgttgaaggcattacgccaggggaaatcaatcgatcaggggctggttgcctggataccccgacaagaggccgccatcctcagcgcgagcgttgaggatggggatctggcggcggcgttataccgtgcg…	MTSRKSMRLRLTALCQRLRFLPDPPRSAPALSDSLGRWLAQKTFTTTDRLALYEDLAFLLDNNLKVEKALTSMIESYGKKRPPVVFCLEDMLKALRQGKSIDQGLVAWIPRQEAAILSASVEDGDLAAALYRAITVVQGMADMKSALISTLAYPMMLLGTTFAMMKMVTVYFLPRLESLSSRDNWSGALWWLSTVSEFFVNNAPILGAVLLLLTAFIIWSLPNLTGKARQHVLDHLLPWSVYRDVLGVGFLLNFSALMRAQVKTEDALEMLSRHAPPWLFERLTATQGQVKQGDHLGLALRHAGYGFPSPRAIDKLVLLTDGDNAEVIIENFARSWLVQTVKRIKQTAALLSYLALGTNAGYMILILLATQNLTDIVGSH
23883	24476	+	hypothetical protein	atgaaattgtcaaatacctcccttcgcgtgggtatcaatcagggtgctattaccctgatcgaagccacgatgtatatcgtacttgccttggtggtactggctattgcggtcacacaaggaggcgggttgtttaaccgaaatgatgccagtaccgagtacaataatgctgccgagttattgaccaacacccgcaccatgctaaagacctccggtatttatgatttctcctcggcagatacgatgacgggcgcacttatccagtttggtggcgcaccggccaacatgacgatggtgggcaccaaaacctcggggaccgccaagttgcaaaacctgtggggaggtgcggttaccgtgcaaccggtcgccacggcgggtgggcagaagtcatcgttctctctg…	MKLSNTSLRVGINQGAITLIEATMYIVLALVVLAIAVTQGGGLFNRNDASTEYNNAAELLTNTRTMLKTSGIYDFSSADTMTGALIQFGGAPANMTMVGTKTSGTAKLQNLWGGAVTVQPVATAGGQKSSFSLTYAAVPQEACITLATKISAAPSVVTTLVNGTTTNGQIAASAVGAQCTADNGSVGQNTLTFTSNT
24538	25023	+	IncI1 plasmid conjugative transfer putative membrane protein PilT	atgttgttttcttatcaacgcatgctgtacagcctggtgctgggcgggacgttactgttctctgtaccgtcacaggcgttctgtttcaatgaggcgggcatacgctacagagtcgaccctttgttactgcgttcgatggcgaccgttgaaagcagtctgaacccccgcgctgtcggtatgaatcgtaataaaaaaggggttgtcaccagccgtgactatgggctgatgcaaatcaacgaccgacatattccgcagttgcggacactaggcctgatccaagacgaacaggatctgctgagcaatacgtgcctcaacgtacagattggtgcttggatattggcaaagcacctcaaaaaatgcggcgtcaactggcagtgtctaggctcttataatgctgga…	MLFSYQRMLYSLVLGGTLLFSVPSQAFCFNEAGIRYRVDPLLLRSMATVESSLNPRAVGMNRNKKGVVTSRDYGLMQINDRHIPQLRTLGLIQDEQDLLSNTCLNVQIGAWILAKHLKKCGVNWQCLGSYNAGFADNNGERRMIYARKVYAKYLKLKGGVA
25023	25220	+	hypothetical protein	atgttctcctcattattgactatctccctgttgatgctcttgctggccattccgctggttatccaggcaaaacaatttttacacgtacatgacggagaggcgttgaccctgctgcaggtgtgtggcgtgatggccagttttgttcttgctgggtcttcactcttgctgttcggtctgcattcgggggctctccgctga	MFSSLLTISLLMLLLAIPLVIQAKQFLHVHDGEALTLLQVCGVMASFVLAGSSLLLFGLHSGALR
25265	25672	+	hypothetical protein	gtgttactggacctgcgtcaatgctggttacctctgcgttttacctcaggcttctgggtgaccggggtgttatttacccttcttcctggcaatacgttgtcctggtgggcagccttactcggcagttgcggcatgttcttgtttctttatgccttttatgtcggtgcccggtggttgcgtcaaggtgaagacggttttggactgggtgacgttcatttgattgcggcactctgcgcttggcttccctggccgttggccagtctgctcagtggctgcggttttttgctttttatcatcggggcggtgctgacacaaaaaaggacccagccttatgcaccctggttatttgccttactggcaagccttgcggtgtgcttccctcaattaaccctatttggt…	MLLDLRQCWLPLRFTSGFWVTGVLFTLLPGNTLSWWAALLGSCGMFLFLYAFYVGARWLRQGEDGFGLGDVHLIAALCAWLPWPLASLLSGCGFLLFIIGAVLTQKRTQPYAPWLFALLASLAVCFPQLTLFGAL
25723	27042	+	IncI1 plasmid conjugative transfer pilus-tip adhesin protein PilV	atggccatcgtgctggggatcgtactggttgctgcccccatcgggcttgaacgctattcaaactacatggaggaacaaacgtggcatgttacagccacgcacctgagcaccgtcagtcagggtgctcgccgctatataaaagataactacaacgacctgctcactcaagccaaaacgggcacggtgaccgtgacaggtcaggcactccgtgacaccggttaccttccgcctggtttttccctgaccaataacaacggtcaaaactatgtggtggccattgcactcaacccgacaccgcccgataaactggtggcctttatcctgacctctgggggacagcaaatcaccttcaagggccagcgttacattgcacaaaacatcgcaggtctgggggggtac…	MAIVLGIVLVAAPIGLERYSNYMEEQTWHVTATHLSTVSQGARRYIKDNYNDLLTQAKTGTVTVTGQALRDTGYLPPGFSLTNNNGQNYVVAIALNPTPPDKLVAFILTSGGQQITFKGQRYIAQNIAGLGGYIYPENIANGAGGGWEVNLTHFGLSGQNGHLAAYLSSDVLGTDAEESDRLYRFKVNGRPDLNKMHTDIDMGNNSLNNTNAVNAQTATVENDIKSSSGWIITQNDKGWLNATHGGGLTMTDDDWVRSVNNKGIYTGGQLRGGTIHAEGRLATDEFLQLNKIMVPGQSCEAGILTRDAEGAPLFCQKGILTSIGGGGMSRAGVNNLDIVSNGSYKVLLVTVSSLFNAGDGSHTGSASFNVYVDGGLVGIVKTSVRVDKGGSSGHYWGYQ…
27568	28023	+	IncI1 plasmid conjugative transfer protein TraH	atgaaattatcgtatctggccacgcttggcctttttctgctgtctggttgtcaggcccgccaagcccaccctccaagtccatcgttacaaccggcatcagccaattccgcgcagcttcaagccatccaacaggaactgtatttaaagggtgcattaaatcagaaagctccacatatacccgccagtatcacagcaaacagccagcgagtttccgttgattgggaaggtgatgcgattgaactgctcgcccagctagcccgtcaacgcggacttaattttgcatacagcggggttcggctaccgctgcccgtcagcgttcatgtcgacaatatcacgtttgagaacctgctccgccagctggaaactcaaattggctggcgcgccagcctgaaacagcag…	MKLSYLATLGLFLLSGCQARQAHPPSPSLQPASANSAQLQAIQQELYLKGALNQKAPHIPASITANSQRVSVDWEGDAIELLAQLARQRGLNFAYSGVRLPLPVSVHVDNITFENLLRQLETQIGWRASLKQQSLELHLYFALPDKGGRLA
28020	28808	+	IncI1 plasmid conjugative transfer protein TraI	atgaaacgacagctacttgcaggcttactgctattcagcacgctgcccgcattcgccgaagatgccccaccatctgagatggcggactacctcagtccggcagtgaatgattttaacgggctaagcgataccgtctggcagatgctcaacgatgctggccagaccgtggggtttcagggaggtaaagctcagcgagcctgggaacttcgtcagatactgacggcccgcgacaccacgctcaacaatatgtacgacttccggccgcttatcagccgacagggctatatgccgccggtgatagccaccgcgaccgatatggcacatatcacaccggatcagatacgcacagcgtatcgcacctataacattctggttccggctcgctttgtcagtaaccct…	MKRQLLAGLLLFSTLPAFAEDAPPSEMADYLSPAVNDFNGLSDTVWQMLNDAGQTVGFQGGKAQRAWELRQILTARDTTLNNMYDFRPLISRQGYMPPVIATATDMAHITPDQIRTAYRTYNILVPARFVSNPPGWRTWLLPGLASKRIDAPDASVRPKNSKEKAVWEKAVRRGWEEGRLSADRTLEANFNRLTRDYTGMLRYSTLLQQGIIQAPDIKETQQSVTGTRDELMIGDKVKRIQDPAGFVVDKKQWKPVIRKEAQ
28808	29962	+	Twitching motility protein PilT	atgttaccggcatttgatttccatcagcacggtggcataaccggcgatgccttgcggtcctttcttgtccactgttctcataacaatgtttccgatattttcctgcaggggggaggtccgctggttgttgatttgtatggtcgtaaggtccaggccagcgagttccgcattgaaccgcctcaactggctcgcttgatggatgatgtattttctgagcagattaaaggcgacctcaaatcaggcaaaggcgtcgaccgagcccttcaactgaccggagatatttataaccgttacgggctcgggcgaggcgaacgtctgcgctttcgctgtaacttcgtgcaggcgactatcggtgactatgacatggtgccagcactcactctgcgaaccatcccaacc…	MLPAFDFHQHGGITGDALRSFLVHCSHNNVSDIFLQGGGPLVVDLYGRKVQASEFRIEPPQLARLMDDVFSEQIKGDLKSGKGVDRALQLTGDIYNRYGLGRGERLRFRCNFVQATIGDYDMVPALTLRTIPTVIPQLESLGLEDDLFPALLPHKGIGLVVGETGSGKSTLLAAIYQYCAQHYPDRKIVTAEDPIEFLLNFPHAILMPEQSQIGRDVASFAEHLRLSLRRAPGVIGVGEIRDLETLYGAVMNGQSGHLCLSTMHTDSPGETIPRALMLVPTELREAMAHNLLSNLQYIIAQRLLRTTDGKRQAVREYLVFDDDVREELGRLDHTRWRDWIDNHLSERKARMSDKAWALYQQGRISQHEVLTVITRRELERRMSM
29959	30219	+	traK protein	gtgaatatttgcccctggcgcgatgccgggcgacgactagaaatactgggtattccggtcgtgctttttgccctgtatgccgcatggtttcagtggccggaaacgaccacgctgtacattatcaccggcatcatcctcttctttcggcttctctccttcttcggcttcaccatcacggtgctctggcagcgtctcatctatcttcttcgcggacagcgcctgacaggtcgtccatggtggtatcgcaagttctttgaataa	MNICPWRDAGRRLEILGIPVVLFALYAAWFQWPETTTLYIITGIILFFRLLSFFGFTITVLWQRLIYLLRGQRLTGRPWWYRKFFE
30235	33588	+	DNA primase (EC 2.7.7.-), phage-associated	atgcagaaacgtacttatctcaccattatgccggataacaaaaaggacgcattacgcgcggccgggcgtcttgctgatggaaattatgcccttgagtatgatcgttcagaaaaactctggttcgcaaaaccagacgccgaccttgagaaggtaaagccctggctacctgaaaataccgtctctcaaccaaaccagaccaccaccaataatctgacgcctgcagaagaatttgcacaagtgcttcaggatgcgggttttatatttcccgctggcgatttacctgaattggatggaaagaaacatcgtgtatatgttgacggtcaaaaaaacacctcacaacataaaaacaaaaatggagattatcccggaggttctggtgtttatcagggattcatggat…	MQKRTYLTIMPDNKKDALRAAGRLADGNYALEYDRSEKLWFAKPDADLEKVKPWLPENTVSQPNQTTTNNLTPAEEFAQVLQDAGFIFPAGDLPELDGKKHRVYVDGQKNTSQHKNKNGDYPGGSGVYQGFMDGRPAGWYENHRASEGKVNWTSTGSHTYDPAEAIKHRALAAQKRWDRQIQSQLEFAQMGKTLARQWSKMPPAPNTHTYLARKGVPAVDGVRLDKYDNLVIPLRNTAGELRTLQYIKPDGTKNLKKDAEKTGNYFVVGGELNPQLPILYAEGYATAASLHQATGTPVVMTVDAGNMVTVSRNLKALYPDAAHIILGEDDFTKTDNKGLNKAREAATAIDGTYIIPQFTESERAQAFAGTGSFSDFNDIHSSRGLDAVRDQLSPVLDPL…
33836	34051	+	hypothetical protein	atgaaccagattggccagaaaatctgcaaggcggcacgagacaaaattaatgactatgtcccgtccactattgatccgtggggagatttaccctcctccgccaatctgtcgtcatatagctcttacgttcccgcaccacagagtcagtctgtcacttctgcaccgataagttccgcgaccagtggcggcagttcctctttcatttctctgaactga	MNQIGQKICKAARDKINDYVPSTIDPWGDLPSSANLSSYSSYVPAPQSQSVTSAPISSATSGGSSSFISLN
34068	34790	+	IncI1 plasmid conjugative transfer protein TraM	atgaaaaagaatccagcctccccagtagaggcttcttcggctgtagctaaagaaaatcctgatatcgagttcgataaacatcttgtgccatttatggcagcgctgaagctgcaaaaagagaaaatgctcaatgcctcctttgctcgtaaggcgctccaggttgcactgctcgccgccacggtgagcctgctgcagtggccggttaacgcctggctggtctggaaagtagccaacccgccgacgaaatacttcgctacctataaaggcagcgtactggagcaacaccccacttcagaacctgcatattctgatgatgacgtcatcgcatttggcgataagttgatccgcgatgctttccagctcgatttcaaaaactaccgggtacagctaagcaatcag…	MKKNPASPVEASSAVAKENPDIEFDKHLVPFMAALKLQKEKMLNASFARKALQVALLAATVSLLQWPVNAWLVWKVANPPTKYFATYKGSVLEQHPTSEPAYSDDDVIAFGDKLIRDAFQLDFKNYRVQLSNQQQKLSETGFASYYSALTNSNLFEKVVKDKMLMSANVTRKGIIYRRGREGENGPYMWDIQYPVTLSLDGQTRSLPPQNFIFTVRVQRTDVNVKPEGIEGASIITRDAR
35126	34848	-	hypothetical protein	ttgccatgctcgccctctgctcgcttcatccatcactttgcctaccatttcaacaccctggcgattatccagagggttggcctggctcatcgcccatgcttgggctgcagtggggggggtgggcggtggtgtctggagcatcagggcagtgatatctgtttgagggactacaggttcgttttgaggtgctgtaggtttcggtgccgctgggatctcggtggttggtgtattacccgtgcgggctggtacccaatctgtcgcgagtgccgggactgctga	MPCSPSARFIHHFAYHFNTLAIIQRVGLAHRPCLGCSGGGGRWCLEHQGSDICLRDYRFVLRCCRFRCRWDLGGWCITRAGWYPICRECRDC
35079	35804	+	IncI1 plasmid conjugative transfer protein TraN	atggtaggcaaagtgatggatgaagcgagcagagggcgagcatggcaacccgccgatgttgttccacgcatttccacactgaccgttaatctttctcccggagcctccctgccggtcctgcgtaccacgacgaatcaggctagcaccctgatgtttacggataacacgggagcaccatggcccctggcagcaccgccctataacggcaatccggatggttttgctgtgagctttataccggacagtagcgtgatgaccgtacaggcaaaacgccagtacgaccggggaaacgtaacggcatatctgaaggggctggcggtaccggtgatcattgatgtcaacagcggcgaggccggcaacgacacaggagctcgagtcatcgatagccgtctggatctg…	MVGKVMDEASRGRAWQPADVVPRISTLTVNLSPGASLPVLRTTTNQASTLMFTDNTGAPWPLAAPPYNGNPDGFAVSFIPDSSVMTVQAKRQYDRGNVTAYLKGLAVPVIIDVNSGEAGNDTGARVIDSRLDLRIPQRGPQAKKMPAGQSKIGLNNPTLQAFLDGVPPKEARRLKTQGTLPDTQVWQMGDDLYIRSRNEIRDEFELTQASGDGTWLYKLPLTPEVAFSHAGKTVYLTISLE
35807	37060	+	IncI1 plasmid conjugative transfer protein TraO	atgtccgccgaaaaagacgtcagccgggacgtaaaaaaaaccggcatcatcatcgcaaccgtgattttttcgctgattgccggcggatttctgctggtttcgtggataagcacaccacctccgccagcctctaggatcaacgtagataagaccgcaggcggctctggaaaaatcgctgcagaaagcccgcaataccgggaaatacttcgtgagaataatgcggaaggtgcaaaacaggcacaggcagctaacaccagtttcatcgcctctgtcggctcaggaactgtgagacaggttccaccaatatctcaggtgcctttgccagcgccgcaaacaccgacaccatccgggtattctcagcaatcacagcccgccccgacgggtatcgatccggaccgt…	MSAEKDVSRDVKKTGIIIATVIFSLIAGGFLLVSWISTPPPPASRINVDKTAGGSGKIAAESPQYREILRENNAEGAKQAQAANTSFIASVGSGTVRQVPPISQVPLPAPQTPTPSGYSQQSQPAPTGIDPDRKKALEAMLKELVIQRAAPAGQIASITGMTGGQVGGNPGGTPVSVYASWTESLAPTLTSATLSGSTSRNTDNVVIPAGSRPGGVIDTAVDSDNTNSQVLAHIPAGPYAGATLMANGVQLAGDGVNIHFTKMTWNKDTWRIDVWAAMPDTLQSSVASSVNNRYGTRILLPALAHGLGLGGQLYASANTQILSNGYNILEGRVGMPNGTAVAGTVLGGAAQQAGQVIASDAQKLPVKQVLVDRGQSVALLFMTAVKESDKETTTTADAA…
37072	37827	+	hypothetical protein	atgaaagaagactattttgatccggaccttgcaccggacgcttccctgttgcccacagataacaccataacaacagaagaacccgaaccctctgctcctcaggtatctgacgaaaaaccgaagaaacgccagtttttcggctatgacctgagcacgctactggttgctggcgcggccctcattgcgctcactgtgtacgccgtctggccagactcaccgccctcccgggcattcatcccggatgagcgcgcacagcaggtgtcccagccggttgcaccggcctctacttctgagccaatttcgttagcgcaccccctccccatttccacacccgcgtcgcccgccttcatagccactgactcagaggaaatgaagcagtacagcgccgccaaccgggag…	MKEDYFDPDLAPDASLLPTDNTITTEEPEPSAPQVSDEKPKKRQFFGYDLSTLLVAGAALIALTVYAVWPDSPPSRAFIPDERAQQVSQPVAPASTSEPISLAHPLPISTPASPAFIATDSEEMKQYSAANREAITVLNGRTGNVEQRLAALEAQLHALTAKPVAQSPIPTTAGKVTPIKKTSRPPSTLSKTTGVTGWRVNTVYPGMAWITHNGSTWSVQAGDVLQGMTIRSIDTQRRVVVTDKGVIHQGG
37986	38354	+	IncI1 plasmid conjugative transfer protein TraQ	gtgaaagcgctggcctcagtctgcctaggcggcgcacttatcgccctgcaacagatgatgaacaaggccgcgcacacattgagctttggtgatgtgtcattcgacgcgatcgcctatgccccggactccatggggcaggcaaaactggctattgatgctgtcctcacgctgttgcgggcagttggcgtgctgttcttttacatgggtgtggttcgcgctcggcgttctctggttgacggccatacaggcctgtccgcccgtgaagacatcggcacaggcctggtcatggccatcaccggcatcctgctggcctgtaaccccgaattactgaatgcactgcaaaaaacactgggtctgacctggaattaa	MKALASVCLGGALIALQQMMNKAAHTLSFGDVSFDAIAYAPDSMGQAKLAIDAVLTLLRAVGVLFFYMGVVRARRSLVDGHTGLSAREDIGTGLVMAITGILLACNPELLNALQKTLGLTWN
38379	38762	+	hypothetical protein	atgcgtaatgtttctctgtttgtttccgtccgtctctggctggcactgtcttccctgcaagtgcgtctgacatctgcactcgtcgcgggtctgggtactgtgacactgccagcccatgctgccgacggtattttcgaaatgctggacggcgtagctgatggtgcagacaactcaggaaaaagcctgctgaaactggccaaatttggtggcatcggcctcgtaattgtaggggtgatcctttgggtagctaagaagaaaaatccccaaatctcatggggctgggtgctgacagcgtttggtgctggcttcatccttattgccatcgatcagttcatcaagaaaggccagagcactatccagttgaatccggttgatgtgggctaa	MRNVSLFVSVRLWLALSSLQVRLTSALVAGLGTVTLPAHAADGIFEMLDGVADGADNSGKSLLKLAKFGGIGLVIVGVILWVAKKKNPQISWGWVLTAFGAGFILIAIDQFIKKGQSTIQLNPVDVG
38823	39779	+	hypothetical protein	gtgaacctgttcccggaaaacgtgagtgccctgttccccgttacgctggagccctgtctgcccggtgatgacggcgacacagacaccccagctatccagcttgatgagccagataatctcaccctctgccagttgctcacaccgctggtcagccacttttattactgcagcatgactcgtcatgaggcaggttatgactgcgacgttgtgcttttacctctgacaccgctcacagaacacctgaaggcaataaaacagagtaccccgcaggtgccgctgacagaacgactcctgaaggcttttcgccgctgggctaatatcaatgtcgaactgctgcgtctgacgctgccgcgccgacagcaaaattttggcattgagcaacaaatatggggccatgaa…	MNLFPENVSALFPVTLEPCLPGDDGDTDTPAIQLDEPDNLTLCQLLTPLVSHFYYCSMTRHEAGYDCDVVLLPLTPLTEHLKAIKQSTPQVPLTERLLKAFRRWANINVELLRLTLPRRQQNFGIEQQIWGHESAVHSPAIRRRARKLTDDCCDFCGYTSKHNALIFRNSNPEDTADTNLGVACPVCACSRHLNNLGANDGVMVYLPELSPADISHLLRTVSIARQQGDKRQKQGATTILRWLAEHRAEAEAFWGTCHPGEFGQALLQARDRLREDLQQRLRHIALIPNPELISGNITADSIKPSTWLSLLNQYRSQN
39802	42879	+	IncI1 plasmid conjugative transfer protein TraU	atgaaaaatccattagtctccgcgcttgaatgcgtggaagaggcgctggcttatgcttcccgctacgcgctggggcaggactttacgcgctactgcgatctgcgtaccacaatcggtctcaccgacgatgacaaaaagcgccgcccggatatggaggcgtcttatatcttcgtgactgaggaaggacattatgccagcgtgttcgaagttgaagggacttactgccagttcaacgaacaacaggctattactgaagaagaaaaacgcgataaggcgctgttcagtagctatatcgaccggttgcaaacgttgctgaccagcgaatttcagaccgttggccataaactcagctttgtgtttgagcgtgatccagacaaggcacgcgaagagctgcgtaaa…	MKNPLVSALECVEEALAYASRYALGQDFTRYCDLRTTIGLTDDDKKRRPDMEASYIFVTEEGHYASVFEVEGTYCQFNEQQAITEEEKRDKALFSSYIDRLQTLLTSEFQTVGHKLSFVFERDPDKAREELRKLLAHQYRGLRRMGLDLTDILDERIEKLAPFVARERAFLVVYTSKEALATSERRDEEKRRDAILKAAPGARYGQNPLFHELEGLKIRHDTFVTTLENQFGNGDFGTRIRLMNAREFGFHLREEVERDSTSPDWKPFLPGDIKWPHGLPKGQDHSMLLAPHLNYQIFNSEPEADGSFVHLDGHWHATLALSLGPQQPETFSELFSKMSRRLPWRIRMDLMPNGLKVLGGKKMVLGMAALLPPLRSVYNSVQWLEHAGKSDPVCVMTVC…
42893	44086	+	IncI1 plasmid conjugative transfer protein TraW	atgaaaaaactcatactggctgcctgcataggcggtgtgatgctgcctgtgtctcaggcgttcgcctatcccgttgaagtcattaccagcaaaccgataacactggaggttgttccccagttatcgaccgcaaacggcacgctcggcagcattctcagcaccaatcagcagattgggggcgctgtcagctccggaaacgacaaaattgcagccatgatccagcagtccacagagaacatgcagcaatatgctacttacgcacagcaggtgcagaacctggaggaagcgcgacgcagctacaccgttccggagtcaatctgcagtgaatcagcgtccggacaagcttcgcagatagcacgacaggcaggagcgaagcaaaacagtctggccagtggcggt…	MKKLILAACIGGVMLPVSQAFAYPVEVITSKPITLEVVPQLSTANGTLGSILSTNQQIGGAVSSGNDKIAAMIQQSTENMQQYATYAQQVQNLEEARRSYTVPESICSESASGQASQIARQAGAKQNSLASGGGVSNAAIKKVLSSKPAAPEQSQFATADIHRNYCTQEDADAWGELCNGVSDLPGGDKQVRSLLAGAGAEDKAPELTFSQEQTDAAMMYLKNSSRRDVGRALKKGEVKTDSGRQYIGMMTEHDAIQSAAEQPQLAMVAASQPNEATKDVLAETLQTPSSKAWYDQNASAEAKRAGMMSLREFESFEVNRRYANTDYQTDLQNMDGDNLMRESIRVQSLQNALLLGIKQQLQENAILSGQQLSLSSAQYYEPRLAQKLQQASAGATR
44086	44691	+	hypothetical protein	atgaaaaatattatgaaagcagcctggcatgcagccagtgtattgtttccgttgtcagaaccagcgcgcaagcctcaaaaagagcaaagtgaaaacaggcagaggttcaccaaggcaacttaccgtgccgccaatgtgttacttcctctatctgaaacagcccgcatactgcgggctatgaaatattcgggcggtaagctggcagaacaagcccgccgtctgaaacaggtaaaggatgaatcgacaaccgaactcttgtcatttgatgatgcagtcagggcgagtggccagacccgtgaagtgcttttaagccgttaccttcgtagtaagcgcatttggcttttgctttttggcggtgcggcactgcttaccctgttcctgccagtcgcgatgctcatc…	MKNIMKAAWHAASVLFPLSEPARKPQKEQSENRQRFTKATYRAANVLLPLSETARILRAMKYSGGKLAEQARRLKQVKDESTTELLSFDDAVRASGQTREVLLSRYLRSKRIWLLLFGGAALLTLFLPVAMLISGIPFTGMLFGRTLSMSFMLAGFSGLMFVRALKNQYHLWQLQTRQLGTFSEWKAAGNWLRDIFSWQQR
44758	46899	+	IncI1 plasmid conjugative transfer integral membrane protein TraY	atgaaaaaaatccttctctttatgtcagccatcgcgctggcctgtattgcgctgccagcatttgctgacggcgttacttttgacacaataaactctgcagctacgcgcagctcagatttgtcccgtcagttgttagtcatggtgtttggtgatgtggtgaataatccgcttcaacctgcgaacgtcagctttattggtcaactttacggggtgttcaacggcatcatcgccggactcgcttttatctggtttatgggggtcacacttagggctaccgtcctgacgggcaaccggggaaaggtttttggtcgtggtaccacaatgatggcccccgtatcctccctggccggtttcatggctttggtgccgaccccatccggctggtcgatttccaatctg…	MKKILLFMSAIALACIALPAFADGVTFDTINSAATRSSDLSRQLLVMVFGDVVNNPLQPANVSFIGQLYGVFNGIIAGLAFIWFMGVTLRATVLTGNRGKVFGRGTTMMAPVSSLAGFMALVPTPSGWSISNLAFLWMASIMGVGSANLLTDKAADTIMDGQSMIMQPVAGETITAARGIFDMYLCKVALNTEQSQMHQNGSSNTPQMSVQHSTDGKEIRITNGSAICGSARLPETTENSSGFSFSVPINSGPLENAQNTAFTAINSTLSASAENFVNAWLSYQDGVQSQLPDVESEIQQAARQYEDTINAATSAVNNEGTIRGALANYLKQSGWISLGAWYQSFATANQKVNDVAHQSPIVTGPSSIGEVGVGRLQEEIKTALLAQRKNSTFTPPLGS…
47005	47223	+	RelB/StbD replicon stabilization protein (antitoxin to RelE/StbE)	atgccaaacatcattcatagtcatgtgactgccagtgtcagtgaactcaaaaagaatcctatggctactgtcagtgccggtgacggctacccggtggtaatcttgaatcgcaaccagccagcattctactgtgtacccgcagatctgtatgaacagatgctggaacacattggtgatcaggggttggttgagctgatcaaacagaaattggtcagataa	MPNIIHSHVTASVSELKKNPMATVSAGDGYPVVILNRNQPAFYCVPADLYEQMLEHIGDQGLVELIKQKLVR
47245	47925	+	hypothetical protein	atgacagtaaaatatacagatacatattcaaaaaagtggtcagtagcgcttgctggcacattatcagggatgtatttatttttcatactcccgtttcatttcatctttgcaagttggctatacgtataccgcaatgatgtggactatggtattcgccaacaagatataccgttggtttggtttatctgggcatcactattagtagttatttcgttaactacatatgccatataccgccagaacaaaaacatcaaagcgtttacctcttattttagtgaaaaacacttcaacgaggcgtctccatccaacacagctaaaagctggaccgggttaagttatctggctcttgatactaaaaatgggaccctgctgtacatcaatcaccctgacactactatc…	MTVKYTDTYSKKWSVALAGTLSGMYLFFILPFHFIFASWLYVYRNDVDYGIRQQDIPLVWFIWASLLVVISLTTYAIYRQNKNIKAFTSYFSEKHFNEASPSNTAKSWTGLSYLALDTKNGTLLYINHPDTTIFNFFSPKDVRVMGFGMYDWKSIEVEGNTLKIYTGIPELPSVAISTGKASQLYEKINAMRNQTWTYENNVPGYVEHQAKRIADEQGLNLILPPN
48021	49304	+	TrbA	atggcgcaacccattcgcaatgatgtccagtcaggcaatgactggacaatggccgctgtcggcctgtttattactctgatggtcgcagccctgtttttccggcagctcactattgaatgcaccaccaccttgctctactggttgtggagtctggctgatttcccccgcttccatgctgacgctgcctggcgtattaatcttctggcttcaacccacaacaatgcggaggcagtatcctggtctgaattcttctcggtgatggatgtaacagcgggtatcctgctgattgccctgttcccacttgctgttatcggcaccatctccgttcgccgccaccagataagccggacccgccgggatatttccattcactcgcttccccgcatcatggcgtcattt…	MAQPIRNDVQSGNDWTMAAVGLFITLMVAALFFRQLTIECTTTLLYWLWSLADFPRFHADAAWRINLLASTHNNAEAVSWSEFFSVMDVTAGILLIALFPLAVIGTISVRRHQISRTRRDISIHSLPRIMASFSPAIVPALTYGDKKTQLLNVDPEEHRSAQSPDEFAIEYKLVVNSRLRRELAEQKFIAQLGERLPHENGDVVKQGQLIPEFKHFSDHERAMFAIFGLQHFLDKRKEAELLLDALNRSTLKSDRKYRNKIGYPNLSLADKAFRKVAATPAAQAWIKQYGYVRTAIAALHDNDLHLPIRRYRWLKGLDRTLWYALASTGRPWPFVEGAGVISQSHWEKLAARYRVKLSKPIMSLALDGLETDLKNIGAVVDDSPPAMRPFNDEEEDDDD…
49309	50373	+	TrbB protein	atgtcagaacagactgttaacgaaacctcaatcgaaattcatggacagcacctacaggtacgactgaacggtcgcagcctgtttaatctgaatcgtcctttagacgatcgctatcaactgacgcttgagcaggatgcgggtcagtacactatctggatgcggcaatcctgcaacggcttcgccaagctctttactaccgacgaccctgagcttgccaacaacataatgaacaccacagccgatgcgttgcagcgtatggccatgaacgaaaccagagtgaaaccgctatacaaaagaggaggccactggctcattcctggcgtcatttttctctttctggcgggtgcatgggcgtcgtggctcattaacccccctcatccgacacggccaccggttccc…	MSEQTVNETSIEIHGQHLQVRLNGRSLFNLNRPLDDRYQLTLEQDAGQYTIWMRQSCNGFAKLFTTDDPELANNIMNTTADALQRMAMNETRVKPLYKRGGHWLIPGVIFLFLAGAWASWLINPPHPTRPPVPVPAFQSPVKTTESAASTLLPPSVVMPARTESVSTSSPAAVNTPAQRVSLSPEEAAEARHMLATRLKNGAAKQEFTIQLSSGHPRTLYIFSDPECPNCRIFEPTVQALSAQYNVEIFPVTLIGKARTAEQVIPLLCAPAAKRADMWRSIFDIGAGMLNPTAKSEPKPASCEAGQNALARNDMAFELYHLPGTPTVISDDGRMIPLQAMTSDAALQAFLNNAQ
50384	52684	+	IcmO (DotL) protein	atggatttaaaaggacgtcacgggccggtaggaaatcagctcataagccgacaggtacagggcagactggctgaacggttaatgctggcaccgtttactgtgcagtttttattggtatcttccctcttgttcggcgtgatatggccggcaaccctcctgctatccctgcccttcaatattatcctgctggtcgcgttcagcgatcagcgctttcgtttaccgctgcgtatcccgatggacgtgggtgggtttgatttgtctacagaacgcgaattgagctggaacataccgctgctgaacctgaatctgcctaagattgtccgtggggaagcggccggtacactgtgtctcggcgttggccgtggtcgtgaccggggaaaagaactgtggcttgaaacc…	MDLKGRHGPVGNQLISRQVQGRLAERLMLAPFTVQFLLVSSLLFGVIWPATLLLSLPFNIILLVAFSDQRFRLPLRIPMDVGGFDLSTERELSWNIPLLNLNLPKIVRGEAAGTLCLGVGRGRDRGKELWLETSDALRHMQIMATTGGGKTETLYSLYLNSLCMTRGCCISDGKAQIDLAVATWSMARRFGQEDDWHVLSFITGNDDRFKKLMLGDKSRPQSNSTNPFAYGSPTFIIQLMESLLPAGNGSDEGWKDKARAMMNALVYALCYKRARDNIMLTQAVIQSYLPLVKFVGLYREALNDGWHEEGYKPMENYLANLAGFDMKLINRPSDWAQGALDQHGYLIQQFTRMLSMFNDTYGHVFPKGGGDIDMQDILHNDRTLVVLIPALELSDNEAA…
52771	53307	+	Endonuclease	atgactatccgtacattacggtcaattactttggccggcgttctacttttggctgtcagttctgccgttgcagccccgacgatcgaggcgggtttctcaccagaaggcagtgcattacgactggtactagggaccatcgatgatgcccggcagagtattcggctgatgggctattcctttacgtcacccgaagtagttaaagcgctaacggatgcgaagcgccgtggcgttgatgtaaaggtggtactcgatgagaaaggcaatagcagcaaagccagtgtggcagcaatgaacctgctggttaatgccgatattcctgtcaggacagttaatcggtttaaaattatgcacgataaagttttaattgttgataatcatactgttgaagtaggcagcttt…	MTIRTLRSITLAGVLLLAVSSAVAAPTIEAGFSPEGSALRLVLGTIDDARQSIRLMGYSFTSPEVVKALTDAKRRGVDVKVVLDEKGNSSKASVAAMNLLVNADIPVRTVNRFKIMHDKVLIVDNHTVEVGSFNYSRAAARSNSENALVVREMPALAQTYLTHWQSRWDLGSDWQSSY
56110	53408	-	ATPase involved in DNA repair	atgaaaggctctgagtggagtaaatgggatttgcatattcacagtcccatgacgtggatggcgagtacatttaaaggtccggaaagtattcctgaatttataaaaaaactgggagagtcaggaatatcgcttattggcctaacaaattatttcttcctggcggaaaacgagattgagattatacgtgaggaaatagacaggcagggatttaatattactgttttgccgaatgttgaattccgtctcgcacaaccaaacaaacagggagactggataaatatccactgcttattctctgaaaaaatcccgactgctaagataaaccaggtgttgtcaaacctgacgatagcaacgaaaactgctgcaggtagacctgtttattgttcagagttgagcctg…	MKGSEWSKWDLHIHSPMTWMASTFKGPESIPEFIKKLGESGISLIGLTNYFFLAENEIEIIREEIDRQGFNITVLPNVEFRLAQPNKQGDWINIHCLFSEKIPTAKINQVLSNLTIATKTAAGRPVYCSELSLKESGKNISEITVNFEALCEHISSHFELFRDAIIAVCPNGYGGYRPNGEGRSKEVATQIDREGHIILDSSQDSLPVREFFLMTDRYPGANKKPVFRCSDAHGLEKTGTIFSWVKAKPTFEGLRQTLLEPEARLKLEEDWPQQRTAKVHFSRIEVEGKIFDGQEIRFKKLSIPLNEDMVAIIGGRGTGKSLILDGLQSRFTPSRPENVRARPVSPQRLSVQLSKTDGEYKEFDGIDNSYSYLHVSQGEIKDLCQEPEKISDEIKKMLR…
57539	56490	-	DUF1526 domain-containing protein	atgactatcacggctatcacgcagtcactttctacaccgcgttttgcgacttaccagttgccgattttgggaggtacctccccggaacagtgtctgggaatgtacctttggaacaaacaactcgccagcgcctttttacccgttcttcagattgtcgaaatctcgctgagaaatgcgattcatcagtcatatgttgccgcgcaggaagcagaaatcgaaaaaagttttccgcaacccacttgggcagctagaaaagaagcggctaaaagctggtttattaacgtgttcactccgataaataaccgcgaagctaacagaaatatcgaagctgctaaacggcagctgactatagatagaaagctacatactcctgaaaatattatcgcaaaactcactttc…	MTITAITQSLSTPRFATYQLPILGGTSPEQCLGMYLWNKQLASAFLPVLQIVEISLRNAIHQSYVAAQEAEIEKSFPQPTWAARKEAAKSWFINVFTPINNREANRNIEAAKRQLTIDRKLHTPENIIAKLTFGFWVSLVKNDYDTRRATYLTLWPDLRAEVFPNAVDTNTRNPLSINSIGNELKEINKIRNRLSHHEPLWRNNSAYQVEEIINKVIEHYDRCLKVINWINPSNLKLLELIDNNRKMAGLCNLHALWKNKQLPAGLATLPMNLAWADSVKLDTAHTGEVVAVISATAIMIKSEKDKVVFHCIQADVDGDMTAYTMGARVHFYPQISAARYPNAKNVTRL
59761	57836	-	IncP-type DNA relaxase TraI	atgcttgcggtagtcgctgaaagaaggcgtgacggtaaatccagtttcgtacaacttatctcttacaccatcctgcgtgatgatgtggagatgagcgaaacgttgtcgccagaaaaaccgtttgttcgtaagtcccgggcggaagataaaattttcaatgacctcgttgggtacgcgacgcgtaatgcgctgcctgattcgcaggatattatcgcaacgttcccggacggacgccagcaggtgcgttgcgataaagtcatctgcgaaactaactgtttttcactggagacttcgtctacggaaatggacatggtggccatgcaaaacacgcgctgcaatgaccctgtctaccacgccatcctgtcctggccgacctcagaacggccgacgcctgaccag…	MLAVVAERRRDGKSSFVQLISYTILRDDVEMSETLSPEKPFVRKSRAEDKIFNDLVGYATRNALPDSQDIIATFPDGRQQVRCDKVICETNCFSLETSSTEMDMVAMQNTRCNDPVYHAILSWPTSERPTPDQIFESARYCLKRLGMEDHQYVFAIHDDTDNVHCHLTVNRVNPASYKVAAPYNDYFTLDRCCRELELKNGWKHDNGPYMVNGDGAISRNRKFYKSAPSAARQMEHFGDKESLFSYAVDNCREKLNSLFMQSDYSWDEVHDILIAAGLELRKKGEGLAIYDVANDEQCSVKASDLHPELTLSCQQELLGKFNPASIVREVNKDGKDVLLSTVNIDSQYDNRLHRRDNGARAERRNARAEARQDLISRYKAYKTSFVRPGISADESRTRF…
60107	59763	-	hypothetical protein	atgagcaagagtgaaaaacgccagagaacggctttgctgggcagcgtgcgatgcttccctgaagagaaagaacagatacaggccagtgccaaatcagccggtctgtctaccggtgagtttcttcggcgttcagctcttggtcgtcgtattgtggctaaaggcgacacacggcagatgaatgagatactgaagctgggaggattgttgaagcatctctacagtgagatgaagaaagacggtgttatgacgacggaaagaagcaaagacttttctgacgctctgattgcgacaaaggttgctttgatgaagttcagagctgacagcctgaacaatactgaggactaa	MSKSEKRQRTALLGSVRCFPEEKEQIQASAKSAGLSTGEFLRRSALGRRIVAKGDTRQMNEILKLGGLLKHLYSEMKKDGVMTTERSKDFSDALIATKVALMKFRADSLNNTED
60376	60699	+	hypothetical protein	atggccgcaaacagtttttacacgcaggaacagctagaacttgcaaaaattcagctcgctgaattacctgatttgaatgcatcacgcatgaaaggaaaggatgtactttcacacctcagagaacagttgattgaactgtctgtgaaaaaaggttattcggtggctgagataaaatcagcgcttgatttggctgggataactgtcagcataaaagcgataaaagaggcgattgataccggtacgaccaaaagtcgcaagaaaccggttgttgagaaatcagcaaattcaaaaatttctgagcaggcagaatcaaaatcatcctga	MAANSFYTQEQLELAKIQLAELPDLNASRMKGKDVLSHLREQLIELSVKKGYSVAEIKSALDLAGITVSIKAIKEAIDTGTTKSRKKPVVEKSANSKISEQAESKSS
61016	60846	-	hypothetical protein	atgatttcattgtacaacggaaaaagaacgcttcttcgtctgaaagattttggtatgtccaagtccttgcggaaattcattctgaagatgatacaaaaacatcatgtccatatgattgagttcgatcgtgatggtgatgctattgagggggaagaatttttcgagtggtga	MISLYNGKRTLLRLKDFGMSKSLRKFILKMIQKHHVHMIEFDRDGDAIEGEEFFEW
61277	61041	-	hypothetical protein	gtgggaaatggcggaaaacttcaagaatctgaaaagttaatcacagccgataaccagccgttaaaccggctggttatcaaagagcacgataattttttaacgtcattcttaatacagggtatcgatatgtgcagtacctctcctgagtttaaaaaatgtctggtatgtagtatcgggcatatgacgctggcagattcaatcattctgaaaggacgttcatgggaaacggccagttga	MGNGGKLQESEKLITADNQPLNRLVIKEHDNFLTSFLIQGIDMCSTSPEFKKCLVCSIGHMTLADSIILKGRSWETAS
61687	61238	-	hypothetical protein	atgaatggtttagtgtgtggcgatacgttcggtgatattcgtgtcccgcataaaggagacgtcgttggtcaggtcattgagggtgcttacgaggtgctcaatatctttgacagcgttgctgaatcccgtgaagaaatgaaagctatcacgttgcgaccggatgagcagcacctgctggcgactactgcactgaactacaaatatgacggcgcacatataccggtggccgctgaagatgtattgctcacacgccgtcacgaagaccgcagccctgatttgtggacaacctaccaaaaagttcaggaaaaccttattaaaggcggactgagcggacgcactgcgaaaggcaaacgctcaacgacccgtggcgttaatggcattgcaggggacgtcaaactt…	MNGLVCGDTFGDIRVPHKGDVVGQVIEGAYEVLNIFDSVAESREEMKAITLRPDEQHLLATTALNYKYDGAHIPVAAEDVLLTRRHEDRSPDLWTTYQKVQENLIKGGLSGRTAKGKRSTTRGVNGIAGDVKLNRALWEMAENFKNLKS
62051	61653	-	unnamed protein product	atgcgtttagcttcccgttttggcaatgccaatatgatccgccgtgaccgaccactgaccaatgatgagcttgcccgctgtgttccaagtgtattttcggaagaaaaacatgagtcgcgcagtgaacgctacacctacattccgaccatcacactacttgataaactgcgcagtgaaggctttcagcctttctttgggtgccagacgcgcgtgcgcgatcagggaaagcgtgagcatacaaaacatatgcttcggctgcgcagggaagggcagatcgccggtaaagaagtccctgaaattattttgctcaacagtcacgatggctcaagcagttaccagatgatccctggcatgtttcgtgtgtatgaatggtttagtgtgtggcgatacgttcggtga	MRLASRFGNANMIRRDRPLTNDELARCVPSVFSEEKHESRSERYTYIPTITLLDKLRSEGFQPFFGCQTRVRDQGKREHTKHMLRLRREGQIAGKEVPEIILLNSHDGSSSYQMIPGMFRVYEWFSVWRYVR
62835	62539	-	Transcriptional regulator, Cro/CI family	atgaaaactgaactgtttaatgatctcgttgaaagtatgcaacagatggttgctattgagaaaggtacgctctctgttccagcggaaaacatccatcgtcatcgacttccagatgtaaaatcaatgcgtgaagcgagcggtcttaagcaaaatgaatttgcggatgtagtgggggtttctgcttctctgctccagagctgggaacagcatcgtcgtattccatcaggttcatctctaaagttgttgatgatgatagagcgtgacccagctgttatagacgctttacgaacgctttag	MKTELFNDLVESMQQMVAIEKGTLSVPAENIHRHRLPDVKSMREASGLKQNEFADVVGVSASLLQSWEQHRRIPSGSSLKLLMMIERDPAVIDALRTL
63033	62881	-	Cytotoxic translational repressor of toxin-antitoxin stability system	atggggaagcgggggggagtaagagttatttattacgtcataaccaaatcgggacgcctttatctgctactggtctatcccaaaaacgaaaaagacgatctgactgaagccgaaaaagctgtcctgaaatcgataagtcagcaaatcgaataa	MGKRGGVRVIYYVITKSGRLYLLLVYPKNEKDDLTEAEKAVLKSISQQIE
63356	63589	+	hypothetical protein	atgacaggttatgaattgcgtttgtggcgtaaagggatgggttgggatcaggaacgcgcagcggaagagcttggtaaatgcctgcgaacgtacaaagcctacgagaaatcaccggctatcgaccgcattgtcgaactcgccacccgttcgctgacactttcttcattgcttcccgcgctgtcaggtaaaaacagcgcggaaatctgtgcggttctcgacacactgctggactaa	MTGYELRLWRKGMGWDQERAAEELGKCLRTYKAYEKSPAIDRIVELATRSLTLSSLLPALSGKNSAEICAVLDTLLD
64094	63597	-	hypothetical protein	atgacctacgcagaaaaggtggacatgttgctgatgcggcattatggggtcacgcttgacgactgtatcgatctggctgaactggcagaatgcgaagccacctctcagcagccttttgaagtagtgaatcgtattgcggaaaaaagcgactttagccgcattgataccacgccgtttatgtcgtctgatcacccgctggatgctacctatcaatattatggtgagggaaaagagcggacaatcgaggctgtctctgttcaggccagaagtgctgaaaccattatgacggctgcacagcttgagaatttactgagttacatcgtgtgtaatggaaatcgctgtaaccattttgaaccctcagaattgcccgctggggcgcagggaatgctgtatcgctgt…	MTYAEKVDMLLMRHYGVTLDDCIDLAELAECEATSQQPFEVVNRIAEKSDFSRIDTTPFMSSDHPLDATYQYYGEGKERTIEAVSVQARSAETIMTAAQLENLLSYIVCNGNRCNHFEPSELPAGAQGMLYRCEESESWVMVWIAGGWPVAVNDVFNFDGFLMAS
64450	64091	-	FIG086910: Hypothetical protein	atgctgttatttactgcgaaaacgcttttacccgtcattgcttttatccaaaaaaataatgccgatttgctgctggtaaaagatgaagggatctacgttatgtcttcaatagaaaaggtaaaaaaagaaagcaaacgcacagtggcttattccgaaggttttgatcccaatgttttcgctgacgggagtgaattgtatgacgcttgtgtggcagctgttggcggtgatgattttgccgagtcgattaagctgtcagacgtcgttctggacgctttagccagaggccagcatgatttacacattttcgttacgccaactcaaatccggatagaactggaacccgcaggagaaaccgcatga	MLLFTAKTLLPVIAFIQKNNADLLLVKDEGIYVMSSIEKVKKESKRTVAYSEGFDPNVFADGSELYDACVAAVGGDDFAESIKLSDVVLDALARGQHDLHIFVTPTQIRIELEPAGETA
66021	65209	-	possible type I restriction enzyme M subunit	atgtcacagctgagtttagaggggctttgccgcgcttttgacagtgcgccggtaatggcaaaacccgttttacccgcttcccctacgcgcgcattgccggtgatgtacatcaatgatcatcgatgcgcattcattaaattattcggggaaactgcccgttatcatcatcgctatgaggtttttcgtgatctcgtcgcgatgtccgctatagcgatagaaaatgcatttcttaagtctgaggtgctggaaaaaacgtatcttgaaatagcagggcgttaccagccagaagatatgacccgcattgctcaattactgggacatgttgttatgggacttgaaacggaaatgtgtgattttttaggttctgttttcatggagcttgatctgggttccggcaac…	MSQLSLEGLCRAFDSAPVMAKPVLPASPTRALPVMYINDHRCAFIKLFGETARYHHRYEVFRDLVAMSAIAIENAFLKSEVLEKTYLEIAGRYQPEDMTRIAQLLGHVVMGLETEMCDFLGSVFMELDLGSGNWGQFFTPYSLQSLMAQLLSPAIGETISKQGWVDLSEPCCGSAGMVIGFAQKMIEDGFNPSQQLWASCIDIDPKAADMAYIQLSLLGIPAEVITGNTLSMKFSRTRFTPVYYLNDWPEKFAFRDRVKAMKKVLSGFAA
66211	66065	-	Succinate dehydrogenase flavoprotein subunit (EC 1.3.99.1)	atgcaatttgacccgcaaatcgtcgcacaggcgaaaacgtttgtaaatgcctaccgctctggaaaacgtgcgcatatgccttccctgcgctttgaattctggcagcagtttatgaccatcgtccgcgccgaactcggcattcagtga	MQFDPQIVAQAKTFVNAYRSGKRAHMPSLRFEFWQQFMTIVRAELGIQ
66653	66297	-	hypothetical protein	atgcaattacgtcttacccagtccgatgctgttttaggaatgaacgcgacatcagaggccgagcgcgattactggcaggcacgtgagaaggcatcagtctgtcaccctgttgaaattaccgttaacgcgtttcatgacgctgccggactgatgtacccgatgaactggcgaagcgaagccgatcaggatacggaaactttcatgatgcgggaaatgtactgcggcaacgtgactgaaatttatacccgtatcggggcgcgttatttccagatgcgggactacagcaacctgaaccacggcgagatcgtggagcgagttaaggaggtgatgagcaaaatcgacaagaacctgaaatga	MQLRLTQSDAVLGMNATSEAERDYWQAREKASVCHPVEITVNAFHDAAGLMYPMNWRSEADQDTETFMMREMYCGNVTEIYTRIGARYFQMRDYSNLNHGEIVERVKEVMSKIDKNLK
67607	67407	-	hypothetical protein	atgaaactcagccccgaaacccgcgacattatccgccaatataaaaccgtcgttaataaaagccgccagtcagctggcctgtcgccgcttaaaacagaacgcattattgaagaaatttgctactacatgacgtgccaaaattccgtctatattggcggagccttcatcattcagcgcgggcagaatgctgccttaaagtaa	MKLSPETRDIIRQYKTVVNKSRQSAGLSPLKTERIIEEICYYMTCQNSVYIGGAFIIQRGQNAALK
68150	67650	-	Antirestriction protein ArdA	atgagcactacgacacctgctgtatacgttggcacgtaccacaaatacaactgcggcagtattgccggccagtggtttgatctgaccgattttgattcagctgaagacttttacgcggcctgcagcaccctgcatgctgatgaggatgatgctgaattcatgttccaggactgggagggaattccctctcaatttgcatctgagactcgggtgagctgggagtttatcgacgcctataagcacgcagagagcgaagggcaggcggcagcattttttgcgtggtctgagtattccggcgaatgcgattacgacaagtttgacgaagcataccggggtgaagccgacagtgaagaagcctatgcatgcgagtttgtggaggattgcggcctgctcagtgaa…	MSTTTPAVYVGTYHKYNCGSIAGQWFDLTDFDSAEDFYAACSTLHADEDDAEFMFQDWEGIPSQFASETRVSWEFIDAYKHAESEGQAAAFFAWSEYSGECDYDKFDEAYRGEADSEEAYACEFVEDCGLLSEVPESLRDYFDFEAYARNLFTGGLVFVDGYVFSA
69009	68548	-	hypothetical protein	atgcaggcacctttgattcaactgctgctaaaagccctgcgcgccgaaattaacgacatctgcggcagggttgccgccgatggctatcgtttatgcgatgcagtaaacccttcctacagaccttcggtgttccagcggaaaacccgtaatttcgtcgtctctgtgacggaaactaaaccggcagagcaggggatcgatgagtggagcaatgatgcgctggacagttgcattgatgccattttgcagaaaaatgccaccttccgtacgctggaaatcaggatcagctacggtgaaaacaacaagatgctgggacgttcgtgggtaccctatgtgaagcgtctgcccgatctgccagtgcgctgctggtttggttgtgagttgttacgtgacgccgtcacg…	MQAPLIQLLLKALRAEINDICGRVAADGYRLCDAVNPSYRPSVFQRKTRNFVVSVTETKPAEQGIDEWSNDALDSCIDAILQKNATFRTLEIRISYGENNKMLGRSWVPYVKRLPDLPVRCWFGCELLRDAVTEAKGNIADMLAALESFKQAA
69232	69444	+	hypothetical protein	atgctggcttgtatcgacttccagactggatggccacccacgggcgatcagctgattgcggcaatggcgaatgatctgggtatgtgcggtattcatgatgaaatcctccggttaggtgcggcgcaacttacgccgtgcccccacgacagccttgcgcacagcggaataaacaagggcgacgccgcaagccgcagcgcaggcgtaaacgggtga	MLACIDFQTGWPPTGDQLIAAMANDLGMCGIHDEILRLGAAQLTPCPHDSLAHSGINKGDAASRSAGVNG
69609	69487	-	hypothetical protein	atgatttcccccgccggttgcggcaggggagtctattacgatttccaatatgatgtcgtcacgctacgctctttatgctgtggctttgccccggctggcataagcgccgtgcccgcactgtag	MISPAGCGRGVYYDFQYDVVTLRSLCCGFAPAGISAVPAL
70079	69609	-	hypothetical protein	atgcacaaacttactcaaataattctcgataacggcaaaatggcgttgtacttcgacggctattacgtggggagtgaagataatagtggcgataaaatgagcctgtctgacattgcaacgtcgctgctgaaggttccctccgtctgtcggcaggttgcttatcggacatgtccgatgcaggaagactggtgttggaatgatgttgcggctccggttttatcttttcctgatcgtattggtgcgcatgactctatgacggtggaagcatttatggccagactctctgaccatcctgcggatgcactttgctgtggcacattctggctgacagaagacttcctcgaagtagatgagtcgctgacaactgacgagatccatttagctatggaaatagcgcaa…	MHKLTQIILDNGKMALYFDGYYVGSEDNSGDKMSLSDIATSLLKVPSVCRQVAYRTCPMQEDWCWNDVAAPVLSFPDRIGAHDSMTVEAFMARLSDHPADALCCGTFWLTEDFLEVDESLTTDEIHLAMEIAQHSHDANNGYNWEYLRWAAEQAKN
70819	70418	-	stable plasmid inheritance protein	gtgagtgacaaccggagaaagtttacgctctatttgcatcctgaagaggcaaataatgatgctcaggcgatatcggtgattgatacggtttcacgtcgctctcggggcgatttgtttcgtcaggcatttgtagcagggctagccttgcaacagttagatgaacgtttgcctgcgcttatagcaacaatgttgacgacaacattgactgctgaccaagtcattggcctgatagcccaaacgactggctggaagccgtcacaggcatcaattaaagaggttatgtctgtgatacagcgtgaggggggcttaaaacctgttgctgaaatgctcggctctgatcctgagcaggccagaaaagaggctattcagtcagccaaaaagaaaatgtcgggcttcatg…	MSDNRRKFTLYLHPEEANNDAQAISVIDTVSRRSRGDLFRQAFVAGLALQQLDERLPALIATMLTTTLTADQVIGLIAQTTGWKPSQASIKEVMSVIQREGGLKPVAEMLGSDPEQARKEAIQSAKKKMSGFM
71798	70821	-	Putative stability/partitioning protein encoded within prophage CP-933T	atgatgaatgtattttgtgatgatggttctacaaacgttaagttggcttggcatgataaaaaaggactgcaaggctctgtatctgctaattctttccgaaccggctggaaagtagagggtatggggagtcgccaaacctttaactatgcattggatggtaaaaagtatacgtatgacgaagtgagcgctgatgccattaatacgactcatattgagtatcaatactcggacgtgaacgtgttggctgttcatcatgctttgctcaacagcgatcttgcgcctcaaactgtcagtttgaccgtcacattaccgatcagtgagttctatacacctgaatgccagaagaacacggtgaacatttcacgcaaagtagaaaaccttatgcgtccagttgttttg…	MMNVFCDDGSTNVKLAWHDKKGLQGSVSANSFRTGWKVEGMGSRQTFNYALDGKKYTYDEVSADAINTTHIEYQYSDVNVLAVHHALLNSDLAPQTVSLTVTLPISEFYTPECQKNTVNISRKVENLMRPVVLNKGEVFCIESVTVMPESLPAVFTRLIEDQVGPFEKSLVIDLGGTTLDVGVIVGQFEDVTHIHGNASIGVSMVTQAALSVLKMASSDTSARVADELIIRRNQADFVKQVVNDESKTAFVIETIEASIARLGERVVDELADFKHVNRIYIVGGGAPLIEKAIKTAWSHLGNKVVMMESPQTALVQAIAAFKEGE
72099	72752	+	Chromosome partitioning protein ParA	atgatacttacagttggtaatacaaaaggtggagttggaaagtccactctggcagtgaacattgcaataaccagggctctgcaaggtagggatgtatggcttgtcgatggggataagcagggctcatcccaaacagctatttatatacggtcagaggcaggcgttgagccagggattgcctgttcgttctacccagatggtccagtactccggtcacaggtacttcagcaaagagataaattcgatgacatcattattgaatgtggcggccgtgattcgacagctttgcgggctgcgttaaccttaacggatgtccttttggttccattcattcctggtagctttgaagtatgggcaatggaacatgtatctgagctcatcaaagaagcacgtagtgtg…	MILTVGNTKGGVGKSTLAVNIAITRALQGRDVWLVDGDKQGSSQTAIYIRSEAGVEPGIACSFYPDGPVLRSQVLQQRDKFDDIIIECGGRDSTALRAALTLTDVLLVPFIPGSFEVWAMEHVSELIKEARSVRDNLVAYSILNKADTNPRTKDNIEVVDAIREFSEVQLIEDYIYQRKAYANAAGSGRCVKELKLRKAEKVAIDELDKIISILFND
72786	73067	+	hypothetical protein	atggctattacaaaaccccctaaaaagaaaactgacattgataacattgcagcagatgcattcatcagtggggcaccagacgcccaggtaacaaaacctaaaaaaggtgtgaaaaaagggaaaaagcagcaaataaccctgacgatatccccagaactattagaaaaaattgatgaaaaagcagcagagatagggcaatcacgagccggttacatcaacatggcttgccataatgccgttgatcacgggatacagattaaaggaaacaaaagcgagttataa	MAITKPPKKKTDIDNIAADAFISGAPDAQVTKPKKGVKKGKKQQITLTISPELLEKIDEKAAEIGQSRAGYINMACHNAVDHGIQIKGNKSEL
74224	73268	-	Resolvase	atggctatgtttgttcgtgcctacctgcgggcttcaaccagtgagcaggatgcgcaacgtgctcgcgatatgcttgaccgctttgctcatgagcataatgtcatcatctgtaactattatgctgagaatgaatcaggcgcgcgcctagagcgccccgagctttttcgtttgctcaatgacagccgccttggtgatgtattgcttattgaggatgtcgatcgcctttctcgcttaaaaggagatgagtgggagaaacttaaagcgatcattcgtcagcgtggcgtatgggtagtagcagtcaatgttcccaccacctggcagcatctttcccctagcgctaatgaatttgatagcagaatgtttgcggccatcaatgacatgctgctcgacatgctggcc…	MAMFVRAYLRASTSEQDAQRARDMLDRFAHEHNVIICNYYAENESGARLERPELFRLLNDSRLGDVLLIEDVDRLSRLKGDEWEKLKAIIRQRGVWVVAVNVPTTWQHLSPSANEFDSRMFAAINDMLLDMLAAIARRDYEQRRERQQQGIIKAKAAGKYRGRQINKVRYDAINRLLLSGSSWSQVQKTIGCSRSTISSAIKYAVSQSEVCIVDSPVPLSTTLFVSIENGSKFTRGKKKTQELIDWFIEAEFDGQTLGGNEYRLPMIAESDEQLKGQIEYLFSEINMIADIRNCMVIDCLLTNDQTGQGWDDCTGCWQ
74748	75671	+	hypothetical protein	atgaaaaatctatataaatatatgccttttaggacgtcgttttttgatgatccgttattacgactgactcctccatttgaactgaatgacccatttgactctaaacccagccaagctgctatagataaaaaaatggaatttttctttgataggggaaatgattttgaagagtccgatactaactctatagatatacgctcaacatacgaagatgatctccgtacaggcctaaacaacttcggcataatatctctttctgaagacccttccaatttattgatgtggtctcattacgcagaagaacataaaggaatggttgtctctatatcatgtgattattcaacattcgaataccatagtttatttacggaaagttgtaagttatcaaaaaaagaacct…	MKNLYKYMPFRTSFFDDPLLRLTPPFELNDPFDSKPSQAAIDKKMEFFFDRGNDFEESDTNSIDIRSTYEDDLRTGLNNFGIISLSEDPSNLLMWSHYAEEHKGMVVSISCDYSTFEYHSLFTESCKLSKKEPVKVIYSNIRPGYEMPEDTIYEYFEENFHSHFATIKGDSWFYEKEYRYLLRLLEADSAIVDVQSSLENIQNPDIRLTHLDGNTYKIDASSAEKRNLLPWFLALAQGRRDISNVKFFKRLTKKSIQGFYFGSRVSEESIIEARHKIENNPLFGDSINFYRSIESPNFFQINFEQIA
75988	76683	+	Mobile element protein	atgtctctcattcgaaacgccttctgtcgtctgcattatcccgtcgatattattgctcagggtgtccgctggtatctggcttactcactgagtttacgcaacctggaagagatgatggcagagcgcggtattgttgttgatcattccacgctgcaccgctgggttattcgcctggtgcccttgttggataaggtatttcgccggcataagcgcacagtgggtcggcggtggcgaatggatgaaacctatatcaaagtcaaaggccagtggaagtatctgtaccgcgcggtgaatacttcaggccagaccatcgacttcctgctgacggccaagcgggatgcagcagcggcgttacgcttctttcgcaaagccattcgtcatcacggcgaaccggaggta…	MSLIRNAFCRLHYPVDIIAQGVRWYLAYSLSLRNLEEMMAERGIVVDHSTLHRWVIRLVPLLDKVFRRHKRTVGRRWRMDETYIKVKGQWKYLYRAVNTSGQTIDFLLTAKRDAAAALRFFRKAIRHHGEPEVVTIDKSGANTAALATLNADKSDEEAITIRQSKYLNNLIEQDHRNIKRRSRPMLGFKSFRRAQTVLAGIELIHMIRKGQYQHPESEGLSPAEQFYLLSA
77358	76777	-	Resolvase	atgaaagcctttgtggaagagaaaggttttcgaatggccagctggtacaccgaaaatgtgtccggggcttcactccagcggccagaactgttacggctgcttgatgacgcggcaccgggtgacatcattcttatcgaacaggtagaccggctatcccgactggatgaggacggctggcagaagctcaagcaccttattcaggaaaaaaggcttgttgttgttagcctggatctgcccacaagtcacatggcactgactccgaatgcacctgatgagtttactctggccatgctgaaagccatcaatggcatgatgctagatatgctggccgctatcgcacgtaaagattacagtgaccgacgccggcgccaagaagagggaataaccaaagccaaagct…	MKAFVEEKGFRMASWYTENVSGASLQRPELLRLLDDAAPGDIILIEQVDRLSRLDEDGWQKLKHLIQEKRLVVVSLDLPTSHMALTPNAPDEFTLAMLKAINGMMLDMLAAIARKDYSDRRRRQEEGITKAKAAGKFRGRQADLLLHEKIIELRIKNGQSIRDTARLTSVSERTVIRIVNKAKMAIEKSNENK
77761	77895	+	hypothetical protein	gtgctccgtgatgctttgcgtttattgcgtgaaaagcaggctgaatcccatttacaatcattacgggacttattggctgaaggtgtgagtagcggtacgccagaaacctggaacaaagaggttgtgtcgcattaa	MLRDALRLLREKQAESHLQSLRDLLAEGVSSGTPETWNKEVVSH
77943	78638	+	Mobile element protein	atgtctctcattcgaaacgccttctgtcgtctgcattatcccgtcgatattattgctcagggtgtccgctggtatctggcttactcactgagtttacgcaacctggaagagatgatggcagagcgcggtattgttgttgatcattccacgctgcaccgctgggttattcgcctggtgcccttgttggataaggtatttcgccggcataagcgcacagtgggtcggcggtggcgaatggatgaaacctatatcaaagtcaaaggccagtggaagtatctgtaccgcgcggtggatacttcaggccagaccatcgacttcctgctgacggccaagcgggatgcagcagcggcgttacgcttctttcgcaaagccattcgtcatcacggcgaaccggaggta…	MSLIRNAFCRLHYPVDIIAQGVRWYLAYSLSLRNLEEMMAERGIVVDHSTLHRWVIRLVPLLDKVFRRHKRTVGRRWRMDETYIKVKGQWKYLYRAVDTSGQTIDFLLTAKRDAAAALRFFRKAIRHHGEPEVVTIDKSGANTAALATLNADKSDEEAITIRQSKYLNNLIEQDHRNIKRRSRPMLGFKSFRRAQTVLAGIELIHMIRKGQYQHPESEGLSPAEQFYLLSA
79527	79751	+	Putative resolvase	atggccgcaatatcgcataaggactggctgagtcgccgccagcggaaaaaacagggaattgagcgggcgcatacgctgggtaagcaggccgatcaggaacgacatcagaaagtcctgtactatcggcagatcaagaaactgagcataagagaaactgctgaagccaccggttacagcacatctcaggtctgcaggattcaggccctgtacaggcctgaacattaa	MAAISHKDWLSRRQRKKQGIERAHTLGKQADQERHQKVLYYRQIKKLSIRETAEATGYSTSQVCRIQALYRPEH
80615	79779	-	S-formylglutathione hydrolase (EC 3.1.2.12)	atggaactcatcgagcagcatgccagctctggcggttggcaaaacgtgtaccggcattattcacaaacccttaattgtgaaatgaatttcggtgtttatcttcctcccaaagcagcaacagaaaaactgccggttctttactggctctcgggtttgacctgtacggagcagaatttcatcactaaatcgggtatgcagcattatgcagctcggcacaacatcatcgtcgttgttccggataccagtccccggggcaataatgtcgcagacgccgacagttacgatcttggccaaggggccggtttttatctgaacgcgacggaacggccatggaatgcgcattacaggatgtatgactatattctcagagagcttccggatgtcgtcatgaatcatttt…	MELIEQHASSGGWQNVYRHYSQTLNCEMNFGVYLPPKAATEKLPVLYWLSGLTCTEQNFITKSGMQHYAARHNIIVVVPDTSPRGNNVADADSYDLGQGAGFYLNATERPWNAHYRMYDYILRELPDVVMNHFPATARKSVSGHSMGGLGALVLALRNPDKYVSVSAFSPIVSPSQVPWGQQAFTAYLGENKKTWEAYDPACLILQGEKLPEIFIDQGLSDAFYEEQLRTKSLERVCSEMNINASIRYHTGYDHSYYFISSFIGEHIAYHANRLRLLA

## Sheet: pLT
start	stop	strand	function	nucleotide_sequence	aa_sequence
478	92	-	hypothetical protein	atgacattaaacaccctgaaaagttatttagaaatggataccccgtcatatacccaacaatgtgattatatcgcctcactgaacgccgcccgtgctgattttgctataccactgaaagagatcaggttggcaccgactggcggtatgcttttaccacgttcgcgataccgtgctccccccggacacgccgataaagccgcttggacgcatatcacaaaccagatacaagaatgggtggctctgattgaacggaataaccaagctaacatagccccgataaaaatccgctcgttgatctgggtgaaaaagaaggtaagcaatctgctgtcaaaaacggtttggtcgcttttcattgccttcaccctttctcgacttggactgcaataa	MTLNTLKSYLEMDTPSYTQQCDYIASLNAARADFAIPLKEIRLAPTGGMLLPRSRYRAPPGHADKAAWTHITNQIQEWVALIERNNQANIAPIKIRSLIWVKKKVSNLLSKTVWSLFIAFTLSRLGLQ
852	499	-	hypothetical protein	atgtcatttaataatgagggtattcttttgcttattaatcataacgccgtactagaagtcgctccctgtcctgaagccccaacagaagatgactggaagcctatcgggataacatacagcgtagtgcaggatagaaatactggaattatctgcggtgaaggggaggtcagtaaagaatgggcggataatttttatcgttattatgcacaacaactatctgaaaacggcaggacatggctacgtgtaaatgatgatttattccgggttaacctctatatcaacataatctcgacgcacaataacttgactgtctttacatttaaacttatcggcatcccccaccccagtttgtga	MSFNNEGILLLINHNAVLEVAPCPEAPTEDDWKPIGITYSVVQDRNTGIICGEGEVSKEWADNFYRYYAQQLSENGRTWLRVNDDLFRVNLYINIISTHNNLTVFTFKLIGIPHPSL
1267	1431	+	hypothetical protein	gtgacagcattacaagccatagcaaacagcaaaggatggacgtttgaggcgttggctgttaggtgggaagtatcaccgaggcaaatgtcacgtatcgcggcagcaggtaagcaacgggatattgatgctgccaatgggttgccagataagaaaattaaatcttga	MTALQAIANSKGWTFEALAVRWEVSPRQMSRIAAAGKQRDIDAANGLPDKKIKS
1453	1620	+	hypothetical protein	atgaatatgtttaagtcaataatgcaagagttagcaaaagcactcacttttatcgttgtaacctattttttattaaaaatgttcgatttgtcgcttattactgcaacattactttctgcaattatgtgctctatagttttcgttttgcttaagcggcgcattcgttaa	MNMFKSIMQELAKALTFIVVTYFLLKMFDLSLITATLLSAIMCSIVFVLLKRRIR
1661	2083	+	hypothetical protein	atgaataatgtcaatcgcagtgttttcgattacctaaaagtcagcttttttggtggtaacataatttattttgttttgtttatggctttttgggctggatgtgtttttcttttttataagttatcgaaagataaaaaacggattcctgttaagtcttttatggggattatctttgctttcattacacttttcaccttaatggatattaatacttatcttactagagtcgattttatggctaatagtaataaatatgccattggggaaatacagagtgaactcggtcgtcggtttgtacaagttgaaaaaatttcagggagtatagacaagctggaagtgataacgagaaccccgctgggcgtttgtacatcctattttaatttcacctccctattagaa…	MNNVNRSVFDYLKVSFFGGNIIYFVLFMAFWAGCVFLFYKLSKDKKRIPVKSFMGIIFAFITLFTLMDINTYLTRVDFMANSNKYAIGEIQSELGRRFVQVEKISGSIDKLEVITRTPLGVCTSYFNFTSLLETNCGLDK
2083	2223	+	hypothetical protein	atgaaaactctattttatcttataatgtttattgtggtgatatctgttttatgtaccgtatttggcaggcgtacaccattgcaatggattatccaaaaaagacgtgaaaagaagcaaaagaaatacagtcagcgttattga	MKTLFYLIMFIVVISVLCTVFGRRTPLQWIIQKRREKKQKKYSQRY
2507	2812	+	hypothetical protein	atgccagttaataaagttcttgtagttaaacgtcttaaagaaatctctggtttttccccatgcgatagcaccgaacgcgactcttgggaactcgaagctaacgaactgttgcgtttatgtggactcaaagaaattaagcgctcaacgggtggtatgcttttgcgtcgttcacgaataaaaaaaaccatcaccccagaagagagtaaccttaattcgtgggagtggtttattaaagaaataagtccagtcattactcagatggacaaagatgttgcggttgaaaaaaaatatgacaaccataaatag	MPVNKVLVVKRLKEISGFSPCDSTERDSWELEANELLRLCGLKEIKRSTGGMLLRRSRIKKTITPEESNLNSWEWFIKEISPVITQMDKDVAVEKKYDNHK
3787	3230	-	hypothetical protein	atgggaacgtatataaaaacctgcgcggagattaaaaccgcaaacggctggaagcctgtcagctacggcgtgtttcctcctgtgccgtggcatgacatggacgagtatgaaaaacctgagtttagcgaaccctttcgcttccagaactacggtatgtttggcctgtttgccggtgtcagaaactacagccacagtcaggtgctagctgaaccccgcatgcttccggacgacatctcggaagaagcgttgctgcacctggtacccgaaatcttacaggtcgataattatggctggggatgggttgaaccgtcgctaccagcaactgtatctgaacgcatttcccgttcggataccgacagttacggatattcctggttgagcgcatcagtgctgacggag…	MGTYIKTCAEIKTANGWKPVSYGVFPPVPWHDMDEYEKPEFSEPFRFQNYGMFGLFAGVRNYSHSQVLAEPRMLPDDISEEALLHLVPEILQVDNYGWGWVEPSLPATVSERISRSDTDSYGYSWLSASVLTEFDYDQTFTDQRTEPPETVTYRDFLGERYLLHLDALKGLSVNDEVRVLFCFLG
4537	3899	-	Resolvase	atgtacattcacggctatctccgcgcctcaaccaaagaacaagacgcactccgagccaaaaatcgcatgaaagcctttgtggaagagaaaggttttcggatggccagctggtacaccgaaaatgtgtccggggcgtcactccagcggccagaacttttacgactgctcgatgatgcagcacctggtgacattattcttatcgaacaggtcgaccggctatcccgactggatgaggacggttggcagaagctaaagcaccttattcaggaaaaaaggcttgttgttgtcagcttggatctgccgacaagtcacatagcacttaccgcgaacgccagtgatgagttcacccaagcaatgctaaaagcgatcaatggcatgatgctggatatgttagccgct…	MYIHGYLRASTKEQDALRAKNRMKAFVEEKGFRMASWYTENVSGASLQRPELLRLLDDAAPGDIILIEQVDRLSRLDEDGWQKLKHLIQEKRLVVVSLDLPTSHIALTANASDEFTQAMLKAINGMMLDMLAAIARKDYSDRRRRQEEGITKAIAAGKFKGRQADRELHERIIALRVNNGLSIRETARLCGVSDRTVIRVVKNAKSKQTQKE
5557	5060	-	hypothetical protein	atggcacaggctataaaaaatttaccaacgttcaaggatttaggacttccagatttaagagttcttgaaagtgaattcagactcgagcctacgcctgaaattgacgccgctgatagcattgagggcgccgtcgctctgcttgaattacatatgggttttctggaacctaatatgcttctcgttcccaaaaccaccatattaggtacactgagtattctaagaactaatctggttcatatagttgaaaaacgcctcgatgcccgcgaacgctatgtaatgctagctctcgatacgcttgaaaatccgtatgaaatttgggaaaccatgtatgacgatcagcaggtaagatatctgtttatcggcacatacagacaaagacagcagatgcttgtcgtagtg…	MAQAIKNLPTFKDLGLPDLRVLESEFRLEPTPEIDAADSIEGAVALLELHMGFLEPNMLLVPKTTILGTLSILRTNLVHIVEKRLDARERYVMLALDTLENPYEIWETMYDDQQVRYLFIGTYRQRQQMLVVVAPWDGKVLWNFMHTEAKSLNKHRQGNLLYKRH
5842	6915	+	hypothetical protein	atgtataagaacgaagccgttcgtaaagcagaaattctggacgctacccctgcccttgcagaatatatcaatgatatacctactcaaaaggcggaacaggcttttagcaatatgtcgtttaggccggatctgcgtgctttcgactgccagctagattatgcaacgcgcctcaaccaacaaaaaaccttggtgttaagtcgtatcgaatcagctcagcagaatggtgcgatccttgttgaggattgggaggtagaattcagtaagtggtttgattcattccatgctcggctcaaaacggcatatatgggctatttgtcgaccatgagtggttgtgccaactcaatgataaccggcccggcaaacttccctgttgagcgtatgcgtaaacggggtcgtatt…	MYKNEAVRKAEILDATPALAEYINDIPTQKAEQAFSNMSFRPDLRAFDCQLDYATRLNQQKTLVLSRIESAQQNGAILVEDWEVEFSKWFDSFHARLKTAYMGYLSTMSGCANSMITGPANFPVERMRKRGRIADDKYRQLHEYTQKAPERFLRRIMPFGDGTIIQSNAPNVTELLSNKIARMEKTHAEMIGANKIVRKTFKGGSAEGVSQEAQQNCALALAEYLSIPLDKALNILEPSQYHSHRKVVGFYSYQLANHSAEISRLKQRLAEVSHLQNESLFIEQTLTNGIEIKLSEDGKIEIHFGYKPDEETRGMLCDNSFKFSRYRNNAWVRKFTPNAQRVFGRVVKPALEKLPQK
7021	7359	+	hypothetical protein	atgcaaagcaacaccatcgcaggacgtttacttaaacccgttagattaattcaaaaagacgacgttacctattgtcgccttactgtagcagagagcaaaaaacgcaataattcttctaccattatcgagttcacagtctacgatgagttggctctgcgtgctgaacgtcaattagatataggtgacctgatcgtcgtccatttcattgttaaaaactctcagtatgaaaaagatggcgtcaattatcacggctatagctttaccgctgagagtttcgaatacctcgcggcaggaaaagcgaagcaaacgcgttctcaatctatggcccatcaacaataa	MQSNTIAGRLLKPVRLIQKDDVTYCRLTVAESKKRNNSSTIIEFTVYDELALRAERQLDIGDLIVVHFIVKNSQYEKDGVNYHGYSFTAESFEYLAAGKAKQTRSQSMAHQQ
7400	8272	+	Chromosome (plasmid) partitioning protein ParA	atggaaaacagtcgtacatctgaagcactcggtttagttattgttgttgggaatcagaaaggtggtgttgttaagtcgcagtcatctaacgagatttcgtatgatttgcagcagtctggttttaagacgctggtcatcgatatggattggacggctgggttaacagagcggagtttccctgatggtatgcctatcgaaattgaacgcgaaccttttaagcatgagttttccccaggggaagcacacacgttccaattattttttccagacacgattgtgaagccgatccagttagaggatggacgtcatatcatcggtacgacttacgaactgaatgagattaactatcgcccacaggactgcatttttgattttaaagacagcatagatgagctacgt…	MENSRTSEALGLVIVVGNQKGGVVKSQSSNEISYDLQQSGFKTLVIDMDWTAGLTERSFPDGMPIEIEREPFKHEFSPGEAHTFQLFFPDTIVKPIQLEDGRHIIGTTYELNEINYRPQDCIFDFKDSIDELRKIYDYIIIDSNPTYSNVMIASHLVADYLIIPTLLEKSSRNGVSKQLGHMKKIKKNLNPKLEFLGLYVTQAVVSNYKKDLLDGRFTEVDTVNLKLLFEILELNGYSEDKVLAYISHVLTTAKEAIELGLTFKEYAPKSYPALQYEELTQKLISLTQGV
8274	9419	+	Chromosome (plasmid) partitioning protein ParB	atggctaagaactttaaaaaacaattatcagcacgtaatcaagaaaaaaaacaagcggcggtagtgccaggtatccaagagaacctgcttatgcgtgaacccattatatccccatcacccgttgcggaacatagtttactttctgaaatatcgcggcctgaaatcgcgccagctgggcagatcattcgtgttcgattagatgaggtctattccatcgagcaggtgcgtccagatgaagattttgaagaggaaacgctgaaggggatggaggaaacatatgacgaagttggcatgttgacgccgccgcgtgtgttccctcgtgataaaaatggctaccggatttggttcggcgaaacccgtatacgcagtgctcgccgacatggtgatgagtatattgat…	MAKNFKKQLSARNQEKKQAAVVPGIQENLLMREPIISPSPVAEHSLLSEISRPEIAPAGQIIRVRLDEVYSIEQVRPDEDFEEETLKGMEETYDEVGMLTPPRVFPRDKNGYRIWFGETRIRSARRHGDEYIDVYVGVPPKNDKVRLLGQLIENLHQSGLKPLATANAMLELKTKWGMNGEQIAKSLGKPVSFVSKHMRLCDAPVVIRNLLKDKITGDVDLVYTLCQIHDRSPEIAEQLAQTARTKTLTRQAAKAELGKLKNPKTPADTEKPNKPTENNQSVVTKEQTSPKNELTILPTTQGNEAGNTSINEIKPLDAKTSSSAAAVSQKENRLIVRVDGQIGYLLINKMAEEYGQVWVKLEMGELCVEAKSVALVGIKEA
9420	9860	+	hypothetical protein	atgactaatacccccttttcagagctgtcacgggcgtttcgcgcccgtgttgttaaaacgtggattatgtcgacggatctttcagctgcggccggagcggaaatgttgaaggataccggcgttaaacatgattttgtgaggcgtgataatccagtgctgggttcatcgttggcgggatgggctaaagacggtcacacacccttatgggcttcccagtcggcattagttctattgttagaaaagaactggtcaccggttagccatgaagactgggcgggatttgccgctatattcatcaaaatacatagggattctgactttgaaactttaatttattcagtgcctgaatcaattaatagagacattgccgcgggttggttaagtgctgcaattgaagaa…	MTNTPFSELSRAFRARVVKTWIMSTDLSAAAGAEMLKDTGVKHDFVRRDNPVLGSSLAGWAKDGHTPLWASQSALVLLLEKNWSPVSHEDWAGFAAIFIKIHRDSDFETLIYSVPESINRDIAAGWLSAAIEEDARYKVSKKKART
9857	10177	+	hypothetical protein	atgacatttcgtgagcttgaaaaaatcattgttgctactggccggaaaggtgatgcgttgctgctcctttcgctattgctggattattttgataacgggatcgtgtgcgtcgatattgatactgtgatggctgaaaccggtttaaaaaatgctaatatctctgcggtcacaaatcgcctgaaagacttgggagcgctcaccattttgtataaagatatacgcaatgacgatagtttgttttctgaggtaagaaatggtcgttggtcaaaagcatactacaaacttcccccggcaattttacaattgtatcgcagaggataa	MTFRELEKIIVATGRKGDALLLLSLLLDYFDNGIVCVDIDTVMAETGLKNANISAVTNRLKDLGALTILYKDIRNDDSLFSEVRNGRWSKAYYKLPPAILQLYRRG
11439	10207	-	Error-prone, lesion bypass DNA polymerase V (UmuC)	atgtacgccgcctgcgaacaactctttaggccggacctaaaagggaagccggttatttgcctatcgaacaacgacggcgcaatcgtggccgccaacaaagaagctaaaaaactcggtataaagcgcggtgtcccctattttcaaatgaagtccctcatcgaacgctaccaagtggcctgctttagttcaaattacgcgctgtacggagatcttagtgccagaaccatggcgatactagaatcattagcaccctctctaaccatttattccatcgatgaagcctttatgaaaatcgatggaatggaaaactacgagtctctgctcaatttcggtcagcgcgtgcgtgagactgtcctgcaacaaacgggattaacatgcggtattggcattgctcaaaca…	MYAACEQLFRPDLKGKPVICLSNNDGAIVAANKEAKKLGIKRGVPYFQMKSLIERYQVACFSSNYALYGDLSARTMAILESLAPSLTIYSIDEAFMKIDGMENYESLLNFGQRVRETVLQQTGLTCGIGIAQTLTLTKLANHAAKTWPATGGVVDLSDRTRQRKLMAILPVSEVWGIGRQLSIKLKTMGIETVLQLADANLQLIKKTFGVVVERTVLELNGIPAITIDTLPTKQQIIVSRSFGERITDKESLRQAICKYAERSAEKLRAERQYCKHINVFIRTSPFAINEPFYSNNYSIKLMLATQDTRDIVSAATKALDAIWRKGFRYQKAGIMLNDFCDKPGQIDLFDEMPPRVDSDRLMNIIDKINQSDLGKIWFAGQGINQAWAMRRDLLSPCYT…
12112	11474	-	Error-prone repair protein UmuD	gtgcaggcgacgagccgaccattcagggtcggggagccttgggccacagttatcctttttcctccaccagtttacccactgtttctgtggataaggtcgacagaaactatttatggcgacaaaacagcacgctataagaaaacagacagccgcaccttgcaaaataggaatattatcatagataatactgtatataattacagtgatattgagctaataatgaaagtaataatcctcactgcactaaccgaatcccgcatccaaataccgctattcggtgaaaattgccaagccggatttccatcgccagcaagtgactacttagaaaaatccctagatttaaatgagctatgcatacttcatccaagtgcgacttactttgtacgagctgaaggtgaa…	MQATSRPFRVGEPWATVILFPPPVYPLFLWIRSTETIYGDKTARYKKTDSRTLQNRNIIIDNTVYNYSDIELIMKVIILTALTESRIQIPLFGENCQAGFPSPASDYLEKSLDLNELCILHPSATYFVRAEGESMIEAGILSGDLLIVDKAVNPTHGDIVIAAIEGEFTVKKLCTHPRLCLQPMNPEYSPIFVDPDELNIFGVVMHAIHTLR
12665	14626	+	putative plasmid stabilization protein	atgactgtattgaaagctgaagttaaatcctctaaagcaaaaaaaaccacccgtaaaaccgatgaaaatggtgttcacgctctggcagtggccttagagcaagcgcctgtcgaattggtggcctattcccgtttggctgatacagaactgaatgttcgttttattccgtattcacaggagagcattgatgatcttgctgacagtattgctgttatgggcatattgcagaatttggttgtggttgaacagcccgaaggttcattggctgtagcggctggcagtcgtcggaaagccgctataggggtgcttgtgcaacgtggggttattcaacccgatcaactggttgtacccgtcaaaaaaatccctgctgaattagctgtcgctgcctccatgacggaa…	MTVLKAEVKSSKAKKTTRKTDENGVHALAVALEQAPVELVAYSRLADTELNVRFIPYSQESIDDLADSIAVMGILQNLVVVEQPEGSLAVAAGSRRKAAIGVLVQRGVIQPDQLVVPVKKIPAELAVAASMTENGKRKDMHPAEQIVGFRTLADEGKTPAQIGDLLGYSSRHVQRGLKLAHLAPALLAALAKDEINLEQCQILALEDSQEKQAQVWEQAQQVFGKSPQNYQLRNLITEQEVSIKNNKKFAFVGSDELTAAGAVIRTDLFSDENEGWIDRALLDRLTLEKLEAIAVATQESEGWSWCVHQMEPIGNWGEDARQYKIMSEPTPVYTESEQSHIDTLTAALEATETYDDENDIQQQIEDAESAASIRGWTAEQKAQSGVVVSFDSGDLTFQR…
14663	15109	+	hypothetical protein	atgacccaagaagaaaaattcacgttattaaagctacaagcctttacctccaccgattttgagcagtaccgcgaacggggtgagggttttcgtcaaacattgtccagtgcggtgatcgcctgtttgttattgcccaaagggtgggtagtaggctgtgagtttcatcaggagtggggtggaatgtatccggtgcatttacgcctagctatacaatcggctccgacaattaagatagagatcatcagccctagtcatgattcaccttactggtacgggcgggtgtggtttgaagccggtgagtccgtggcgtggttctacagtggtgacgtatttgagcctgacgctattagggcgagtttaggggttctagacgaatatattgatgctggttataacgat…	MTQEEKFTLLKLQAFTSTDFEQYRERGEGFRQTLSSAVIACLLLPKGWVVGCEFHQEWGGMYPVHLRLAIQSAPTIKIEIISPSHDSPYWYGRVWFEAGESVAWFYSGDVFEPDAIRASLGVLDEYIDAGYNDADALAVALRMGGHVV
15106	15837	+	Plasmid SOS inhibition protein PsiA	atgatcccaaatcatttagcgttggtgaccatcaaccattttcaggccgcagtgacacaagccatcatcatggtggaaaccaagcgggaagcagggcgaaaattaccgcgatgcccctatactaaagcgttatttcgcgcactaaatgagggcaggacggagatcacagcagcggatatctggcggattgatagtggttacgatccaaggaaccgacagagttcaacaaaacaacactatatcgaagcgatagattgtctgattgctacgcagggtgaacagtgcccgttaccgttgtcaggcagtatcgtagcctcatttttcccagaaacccgccatcgtcatcaggaacgtactgttagacgttgggacgtaaaatttcagcgtagagacagccaa…	MIPNHLALVTINHFQAAVTQAIIMVETKREAGRKLPRCPYTKALFRALNEGRTEITAADIWRIDSGYDPRNRQSSTKQHYIEAIDCLIATQGEQCPLPLSGSIVASFFPETRHRHQERTVRRWDVKFQRRDSQQEKAIQQKRRRYQTLVAQAEVDLAYTTPKEFSAWNKRQAQKGIYGDDLIAMVQSWGRRFVSLNRITLYCLDDLYQILDDMHADLEKRGEVVLWLDTLMLPNKLGVVSTEN
16389	16703	+	hypothetical protein	atgaaaaaaaatatcccaaacgccacgccaaaatcttccgacatatatggagaagaaccaaatccgtacagcattgacatggcagagggcaagaaaggagccgcccccgccgattttgaatgctacggatttgattcactgaaagcgttacaggaattccgcaaatcatttcctgaaaaaatgaagaatgaatattgctaccagttgagtacatatgcgatgtcgaacggtagataccaaattatcggtatcgtgagcgcagaccattacaaacaattcgtcaaaaaagtcaaagcgtcggggatcaatatctag	MKKNIPNATPKSSDIYGEEPNPYSIDMAEGKKGAAPADFECYGFDSLKALQEFRKSFPEKMKNEYCYQLSTYAMSNGRYQIIGIVSADHYKQFVKKVKASGINI
16766	17113	+	hypothetical protein	atgtatcagacaacaaacgacacgactgaccgttttagctgggatgccggcgtggagacggcatattggcagtcgcgggaagtttcagccaaaaccgaaccggaagcgatcacattgactgagttcatggacgccatcggcaacatgtatccgcttgattggcaaggtgacgcacatagccaatcgttcaaactgccggaaatgtactgcggtaacgtcacgtacatttacgcaaaagtgggcgagtgctatttcaagtttcgtgatgtgctcacgctgagtcataccgcgattgttaaacggctggagaaagagatacaaagcctagaaagcaaaaaccagaaatag	MYQTTNDTTDRFSWDAGVETAYWQSREVSAKTEPEAITLTEFMDAIGNMYPLDWQGDAHSQSFKLPEMYCGNVTYIYAKVGECYFKFRDVLTLSHTAIVKRLEKEIQSLESKNQK
17201	17461	+	hypothetical protein	atgaatattgaactttcaatagttacaccaacggcgctgtatgtaaagcaattagcagcaaaaaaggaagcaccgaaaaagcaggtacgcattaagcgtaaggatattgcggcgaacgaggttgatcctgaactgtgcgaattggggctttatatagccagttgccgtaataatggggagggtgtcagggttcccgcgatgtgtgcgagcgaatgggggcatgtattacgcactcttgagctgaaaagggcatttgtttga	MNIELSIVTPTALYVKQLAAKKEAPKKQVRIKRKDIAANEVDPELCELGLYIASCRNNGEGVRVPAMCASEWGHVLRTLELKRAFV
17521	17775	+	hypothetical protein	atgacatttacaaccgatgaacaagcgactactgatcacacaaatatctgcacagatgccagcataaatcctacagaagatggagagctgatcccctcagcatcgattgaccgcattattgcattccgtaaacagggattagaaacttatgctcaggctattgcgttgtttaatgaatccaaaaaaaaatttgaaagtgcaacgggaggaagttttcatgggttatcacattgtgtaactgatgctatgagttga	MTFTTDEQATTDHTNICTDASINPTEDGELIPSASIDRIIAFRKQGLETYAQAIALFNESKKKFESATGGSFHGLSHCVTDAMS
17843	18397	+	Z1226 protein	atgaatgatactggcatgtatacgttcatgagcagcgcccaacgcgaccagtggagtaaagaactggacagtgacaaaatgcccgcagtgacactcgaaaatgtgtttgcaacgtttaaacacctgctggctaataagctggacacgtttgagcaggggattgtagatgtattccgatcattgtcgtgggactacaaaactaacaatccgtgcaaaattggcaagaaaatcattatcgaagggatgattgatggaatgagatataactcgccgtcaatcacgacacggggtagaacaaaaatcgatgatttaacaaaagcctgtgatttgctggacaggaaaaacacgctcgatcatcgtagtggtactggttcccaatttgcagaatggttcagacag…	MNDTGMYTFMSSAQRDQWSKELDSDKMPAVTLENVFATFKHLLANKLDTFEQGIVDVFRSLSWDYKTNNPCKIGKKIIIEGMIDGMRYNSPSITTRGRTKIDDLTKACDLLDRKNTLDHRSGTGSQFAEWFRQENWGSMFASDYFSLRVFKKGSCHVVFSRMDLVDEMNAIVARQYPNMLPQRV
18506	18829	+	protein gp49	atgttcacagtaatctaccattatgaagctgaaaaagaagtcaaatcactgcctccaaacattgctgcaaaattatccagaataatcagtaagctagaaatcgatccccgtcagctgagggaacccgatacaaaaccgcttggcaatgggctttatgaaatacgaacgatgggtagggatattgcacgaggtttgtgggtatatcagaaaggtgagcgcatttttctgttaagggtattcatcaaaaagacaccaaaaaccccaaaaagtgaaattgaactagcaatacagcgtttagaggagatgctaaatgacaaagtataa	MFTVIYHYEAEKEVKSLPPNIAAKLSRIISKLEIDPRQLREPDTKPLGNGLYEIRTMGRDIARGLWVYQKGERIFLLRVFIKKTPKTPKSEIELAIQRLEEMLNDKV
18816	19097	+	protein gp49	atgacaaagtataaaacacatgcacaagtacaatcagaaatgatgcaaaacagtgagttcaaagcggcacttgaggatgaaatgcgcaaagaacgcttacagaataccttggctgaatggcgacgagtggcaggattaaccagtgctcaggttgctaaggttatgggggtaaatgcctcaactgtcagccgaatggaaaataatgtcacaaaatccagcgttgaaactcttgttcgctacgctaaagcgtgtggtatagagcaccctacaatttctatctaa	MTKYKTHAQVQSEMMQNSEFKAALEDEMRKERLQNTLAEWRRVAGLTSAQVAKVMGVNASTVSRMENNVTKSSVETLVRYAKACGIEHPTISI
19552	19713	+	hypothetical protein	ttgttaacatattgccgctgtcagtttattgcgtcttcgactgatggcagccgtgttgctttaagctcggcggcttcgcataaaaccggcttggcagggcggaagggtggcctgtggaatattcacgcctgtacagccgatggctggcttacgcgacactga	MLTYCRCQFIASSTDGSRVALSSAASHKTGLAGRKGGLWNIHACTADGWLTRH
20197	20772	+	hypothetical protein	atgaatgcagctgatgtggtaaaagtatatcgcagtgcattagccgcagaactggaaaggctagatgatgaagctgcacaagaggtagcgtttagtctggctgttgaaaatattaaaacagcgccagaatatgaaaaactaaaacaaggtaatagtgacataactctagccacaagtaatatccgcaaagaattaaaaaatgcatttccaaatgcaaaattttcagtgcgtaaacgtaattacgattgtgtttacgttaattggattgatggtccaatagaagatgatgtgaaggctatcataagtaagtataaaggcggacgttttaacggtatggaagatatctatgaatctatttcaacaccatttaacgaagtttatgggagtgtgtcgtatctt…	MNAADVVKVYRSALAAELERLDDEAAQEVAFSLAVENIKTAPEYEKLKQGNSDITLATSNIRKELKNAFPNAKFSVRKRNYDCVYVNWIDGPIEDDVKAIISKYKGGRFNGMEDIYESISTPFNEVYGSVSYLFTNREYSEILTEKAIELFKEKYKNRFDTEISLEKYKAGDLWRIGSGEFWHGHGVGGDK
21715	21269	-	X polypeptide	atgagaaaagttttaattctacttttattagtaagcagccaatcagtaaatgcaggggattgttttgattttgcaggtcgagattaccagatagatccagatttactgcgtgccatttcttttcgtgagtcctcacatcgggatagcgccttaaatgttaagactaatgaaaagtatgccgtgggtagaatgcagatatattcttcaaactttcagcacctatctacttttggtatcactcctcaacggctttatgaaaatggttgcttgaatatatacactggcgcttactaccttgctatcgcattcaaacgctggggagtgaattgggatgccgtaggtgcatataatgccggattcaagaaaaatgcagagcaagataaaaagcggaaaaaatat…	MRKVLILLLLVSSQSVNAGDCFDFAGRDYQIDPDLLRAISFRESSHRDSALNVKTNEKYAVGRMQIYSSNFQHLSTFGITPQRLYENGCLNIYTGAYYLAIAFKRWGVNWDAVGAYNAGFKKNAEQDKKRKKYSQDVYQTYMQYKNSK
22151	22537	+	hypothetical protein	atgccaagaattcaaacttttgttagtaacgatatcgagcaagagattgtagatattataaatatcaaacgaagtgaaggtgcaagtaaagacgaggcaaacgtttctaacacaacatcgatgctgattgagctggggattcgcgtatataagttgcaacgacagaaatccgaaggggggttcagtcagattgaatttaataaagttatgctggagaacatgatgaaaaccagcttcatttgtcaaaaacttcttggcataaattcctttaatgcagaaatacacgctatgcctaaattccagtataaggaaatggcgactcaaattaaaagtgatgtggatagtgtaatggttaactttttcccatcagaagatgagaaagattga	MPRIQTFVSNDIEQEIVDIINIKRSEGASKDEANVSNTTSMLIELGIRVYKLQRQKSEGGFSQIEFNKVMLENMMKTSFICQKLLGINSFNAEIHAMPKFQYKEMATQIKSDVDSVMVNFFPSEDEKD
22752	23468	+	Transcriptional regulator, LuxR family	atggctggttctcatgttagagatcctaatgaagaatctcaacctatttatattgaactgataactcaacacatttctagttgggagcggagtcacgacccttggggggcaaaagattgcaattatcgttttatctacgccaatcaggcttaccttgagctactaaatattcctactggatacgatataagaggatgtttagagcatgatttgcggttaatagtatctaacttaaaagacgaatataatgcgcatgaacgtaaggttcaagaactcggcgatagagtaagttgtctggaagttaacttctttggcagagatcgcgtattgcaaccttactttttcgacaaaatgccattttttgattcaagtggaagtttttctggtactataattcac…	MAGSHVRDPNEESQPIYIELITQHISSWERSHDPWGAKDCNYRFIYANQAYLELLNIPTGYDIRGCLEHDLRLIVSNLKDEYNAHERKVQELGDRVSCLEVNFFGRDRVLQPYFFDKMPFFDSSGSFSGTIIHGRKAEIYSHDLLLSDDSPRSLYFNVPNSSFTKREWDIIYFLLRGLSYSLIAQELNLSIRTVKNNVQRLFVKSNVKSVDALVSSFKECSYEYYFPSKYLHIKYLVL
23679	23882	+	hypothetical protein	atgtcatcggatgataaagaatacggtaatgtctctattgttattagtttgacaagcgatatgaataagagattaactcttgcatcagagcgttctcaacgttcgaagacgaaagaagccactctaaggcttcacgaccacctaattaactttgatgatattgccacactaggtaaacgttttaccgtagatgaaggagaatag	MSSDDKEYGNVSIVISLTSDMNKRLTLASERSQRSKTKEATLRLHDHLINFDDIATLGKRFTVDEGE
23996	24322	+	hypothetical protein	atggaattgtctaataaggcaatggggcctttctgcaccaaaaaaaccaaacaacaagtagtcaccaaatggatgatggtattcttcctgccgttatttgtacttctgtcgtataccggcttggttcgtgcagacgatttaatggccgcaggtcaggaaactgttactggtacttttggtgcaggttcatcaatcgccaagtggattatcttagctgaagttattgtgggtatcattacttacatcaaaaccaaaaatatgttcatgctctttggtattgcggtcgtaattgtgtttacaactattgggttcggtttggtagcgtaa	MELSNKAMGPFCTKKTKQQVVTKWMMVFFLPLFVLLSYTGLVRADDLMAAGQETVTGTFGAGSSIAKWIILAEVIVGIITYIKTKNMFMLFGIAVVIVFTTIGFGLVA
24336	24644	+	IncF plasmid conjugative transfer pilus assembly protein TraL	atgcgaacggaagacgaattaataaaatatcgttttccgaaaacattgagtgagcagcgccgcatactcggtcttccttatgacgaagcaataccttcattcccagttttaatttggggagtattggttcagaaagcgttatttggtatgggtatggcggtgctgatttggtttagcattcgtagcgcgaaacgcggtaaaggaagtatgtggctatataactttctttattggtatttccctaccatgctcttccggggcgtttttaagataatacctgactcaagttttcggcaatggataaagtaa	MRTEDELIKYRFPKTLSEQRRILGLPYDEAIPSFPVLIWGVLVQKALFGMGMAVLIWFSIRSAKRGKGSMWLYNFLYWYFPTMLFRGVFKIIPDSSFRQWIK
24662	25228	+	IncF plasmid conjugative transfer pilus assembly protein TraE	atggagctaactgcccgtaattcatccaataaaattatagcaataacattgatttcattatttttacttttggtactgagtcttgcgggaacgatcattcttggcttgcagaatcattatctgtctacacatcaaaaaactattgtgacacctatggttttttccgcgccattctctgtatcagaagcagatggcagccctggttatatgcagatgatggcgttatcttttctttctcttaggttgaatgtttcccctgaaaccgtcgatgcaaaccatcagtttttggtgtcattcgccaaacccggagcacagcctgaatttaaggtcactcttgctgaagaggcgcgacgtattaagcagaatgaggtcaattccgcattttacaataccagtatt…	MELTARNSSNKIIAITLISLFLLLVLSLAGTIILGLQNHYLSTHQKTIVTPMVFSAPFSVSEADGSPGYMQMMALSFLSLRLNVSPETVDANHQFLVSFAKPGAQPEFKVTLAEEARRIKQNEVNSAFYNTSIKVFPAENIVEVRGFLKTWIGNGKPSSETKHYNLKLDYADGITSIVAFIEVDDEKK
25215	25955	+	hypothetical protein	atgaaaaaaaataatcctcgtttgattggcattttcgttcttggagttttgttctcgggcgctgccgatgccgtcatagaaccacaaacattctcgtttccggctaacggtcaatttcaattggcaatcagcaataccaatccaaatctgattgttattcctggtgaccgtgttgttgtcatcaatagtgctgctggcacattaacggataaacacagtacgaaggatggcggggttctattttcatctaatagcgaaaaaccctttactgtttttatcgagacggagcatggtcaggttttttctattcaagctacaccacggaaaggagaggggcgcagttaccgtttattagcgtccaagcccttacctcgccctatggcaagagtatgggaaaca…	MKKNNPRLIGIFVLGVLFSGAADAVIEPQTFSFPANGQFQLAISNTNPNLIVIPGDRVVVINSAAGTLTDKHSTKDGGVLFSSNSEKPFTVFIETEHGQVFSIQATPRKGEGRSYRLLASKPLPRPMARVWETSQPYESLLVELNKAVLQGLIPESYAPTDISNDRLSAPAGLSMRAEEAWVGNALRIVRYRVQNPHSYAVSLKEQDFWRQGVRAVMLGLRTNTLLPGASISIYITQGLEVNSGEH
25942	27261	+	IncF plasmid conjugative transfer pilus assembly protein TraB	gtggcgaacattaattcactgacaaaacgcaagcagatagccttattggttgctacggtcattggtttgtcggccgcggtaggaacaggctggtatgcatccacgctctccatcaaaagcgaagtcgctacaaagaaagcaaataaagaacctgcaccagacatgacaggggtggttaatacaacgtttgacgataaagttcagcgtaatgcaattactgaaacgcaaacaacaaataaagaaattcgtaaagaaatggacacgttacgcaaagagctagggttaatctctcgtgaccggaaaagagatcaaggccggattaatgaactagaagatatgaacaagatgctccaatcacaactggatgcttttagtaatgcaccttctgatgaaccgatt…	MANINSLTKRKQIALLVATVIGLSAAVGTGWYASTLSIKSEVATKKANKEPAPDMTGVVNTTFDDKVQRNAITETQTTNKEIRKEMDTLRKELGLISRDRKRDQGRINELEDMNKMLQSQLDAFSNAPSDEPIPSIAAVPQNGNVPPPTQFYPGMGATPQGQTTFTPMAPMQKPGTIDSTPFTFEEISTKPKLPYIPSGSYAESLVIEGADTNAAVTGAQNMSPMQFRLTGKVQMPNDREYDLTGCFVNAAAYGDVSSERAKVRTRSISCHLGDDIIDQKIAGHVSFMGKNGIKGQVVMRNGKILGWAFGAGFVDGIGKGIEKAASPQVGVGATASMGAGDIGQAGLGGGASQAAKTLSDYYIKRAEQYHPVIPIGTGNEVTVVFQDGFQLESIEEVRN…
27514	27648	+	hypothetical protein	atgctaaaaatggatggcggtagcgtatctgaattgagtgtctataaaatcaacccaataatctttcatgaattaaatgtgtttttcaaattaatgcaatcgtggttatttatatttaaaggaaactataaatga	MLKMDGGSVSELSVYKINPIIFHELNVFFKLMQSWLFIFKGNYK
27645	28265	+	hypothetical protein	atgaaagtacagaatcagattgaaacggaggggaataatcgtttgaaatatgcttttttatttcccgtactcggtagcttattcttgctggtaggttgtgctggcgtgagtggtgactttgaatgtaatgaaaccacgactgaccgttgtatgacaatggatcaagctaaccaaaaagcccgaatgaaaacggactcatcaaagggaaagcagggtgcgaccgcattgcctggactggttaatttaccgccgcaagcctcacgttcagcccctgtaatgtcacagccgttacctgcacgtcctgttatcacatcaccagtccgctctagcgagagcaaggcagtaagtaacacaacacaaaacagaatgtttgccgcctccacgatcaagccagttgca…	MKVQNQIETEGNNRLKYAFLFPVLGSLFLLVGCAGVSGDFECNETTTDRCMTMDQANQKARMKTDSSKGKQGATALPGLVNLPPQASRSAPVMSQPLPARPVITSPVRSSESKAVSNTTQNRMFAASTIKPVAPAPVRTVMPVITAPSCPQQRCDNLGETRPQRSVETMANVWVAPWVDANDVFHQPGRVSFVVDASRWQLPQSVY
28276	30867	+	IncF plasmid conjugative transfer pilus assembly protein TraC	atggaacgtcttgttgaaacggtgaacagattgatctccggttttacttcacatgatggtgctgctgaggcgaacaaaactctgggtgaaatgaagtttccgcaggtcagcagtatgttgccctatcgtgattacgatgaagacagcggactgtttatcaataatggttcactcggttttatgcttcaggccgtaccgctaattggggctaacgagcatattattcaggtgttggatgatttggtgaagagtaagttaccgcgacagacacctataactttccatcttgtttctagtcgattagtcggtgaacagatagatttaggtattgctgactttcgttggaaaggggaacacgctgaccgattcaacaagataacacgcgctttttatcaacgt…	MERLVETVNRLISGFTSHDGAAEANKTLGEMKFPQVSSMLPYRDYDEDSGLFINNGSLGFMLQAVPLIGANEHIIQVLDDLVKSKLPRQTPITFHLVSSRLVGEQIDLGIADFRWKGEHADRFNKITRAFYQRAAQHQFNSPTHLPLTLRDYRLYISYAMKTKKKDTAAITELTHLLKVIRASLDSAKISNVPASQQEFVNIVSQMANHRQDELYTDPVKISAYDDMHRQCIDRSTDLLVKPDYLTLTLNKQKGGKSKTRIMNFMLETNPDIFFLWHGGDNICNLLSPDLTIASPFVITFTLEAEDQVSTQNEAGRKFLDLDKKAGTPYAKLFPGVVRQAKEWGELRERLNSNQSCVVRYYFNITTFCADDDNAALVCEQQVLNTFKKNGLRMYSPTYM…
30870	31274	+	hypothetical protein	atgacaaaccaagcagacgccactacctcagaaaaaaaaatccgcagcaaacgccgtaatcggtgtatccggcccgtcgcgatggttgctgtttgcatgttagcgctgaatgcagggatcgccttgttgcttatgcagtggatagctccgacaacggttacattcgatatgaagggaacggtcgatgcctttatggatcaaacggccaaaaagtcactcagtgaaaaacagagtgctctgctcgctggcagattcactgaatcactggaaagcagcttgggggaataccagagaaagcaccgtgcagtcatcttggttgtaccctcagttgtggcgggggcagaagacattaccgatacaatccagcgggatatcgccgtccggatggcgggagggcat…	MTNQADATTSEKKIRSKRRNRCIRPVAMVAVCMLALNAGIALLLMQWIAPTTVTFDMKGTVDAFMDQTAKKSLSEKQSALLAGRFTESLESSLGEYQRKHRAVILVVPSVVAGAEDITDTIQRDIAVRMAGGHQ
31271	31900	+	IncF plasmid conjugative transfer pilus assembly protein TraW	atgaaacatcttctgctgatcgctgcattatgtgcttcagaagtggttcaagctattgacctcggcacatggggtgacctctatcctatccatgaacaagacatgctcatcaccattgataatcggctaaaagcaatggaggccagcggcgaactggctcaggagcaagaagcctttaaagagcgtgtaattaaaaatagcctacggccggcaccggtatcagatctcaagctggcatcagaagatagcagccactatatcgacccgtcttttgctgtggctaatgatttagctgaccatgaagggcgtgtgtttgcacacaaaggggagcgtcataatccgttagatgttgttcctttcgtgcagactctttatttcattgatgcagacgatgagcgt…	MKHLLLIAALCASEVVQAIDLGTWGDLYPIHEQDMLITIDNRLKAMEASGELAQEQEAFKERVIKNSLRPAPVSDLKLASEDSSHYIDPSFAVANDLADHEGRVFAHKGERHNPLDVVPFVQTLYFIDADDERQIAWLKQQKPSTTIYKVILVKGDIKESTDALAMRIYFDQQGVMSRKFQLTAVPARITASNDGKRLRVDTFSLEPKP
31897	32880	+	IncF plasmid conjugative transfer pilus assembly protein TraU	atgataaggcatttactcttattatcggtgttgcttgtgtttatcaattccgcacaggccgccgcaccagaatgtcagggaaaattcgttaatccggtcaccgatatttgctggcagtgcattttccccatttccattggcagtattcagatgtctccggggatcgccccagataccgctaatcctggtagccctattcaattgtgtcctatgggtattttataccgtgttggtctggctattggttattgggaaccaatggcactcaccgatgtgtccagagcaccttactgcatggtgaacctgggcggttttagtttgggtgttgccaatgtgggaacaggcacggcagggcaaagtgataaagactctccaggcgcgttttaccatgtgcattgg…	MIRHLLLLSVLLVFINSAQAAAPECQGKFVNPVTDICWQCIFPISIGSIQMSPGIAPDTANPGSPIQLCPMGILYRVGLAIGYWEPMALTDVSRAPYCMVNLGGFSLGVANVGTGTAGQSDKDSPGAFYHVHWYKYPLTYWLNIITSVGCLQGGDMDIGYLSELDPMWNDSSISLIISPEAMLFNNVIAQGACAADAIASAVGKPIDALFWCAGSHGSMYPITGYTSNEFSPLQSSVLLSERMAFKLHRQGMIMNSIGTNNAVCFEYPSPIIPKERWRYQMVNMYPDVAQCHPFGRSVMSWEIGHNMPNDRKNFGYLLWRKRNCVFL
32889	33500	+	IncF plasmid conjugative transfer protein TrbC	atgaaaaggataacgacttttgtagcaacaacattgctgatcggtccggttatggctacggataacggagagactcaggcgtttcttagtgaacaaatgaaactacgcgattcactctcagctgccccgaaaccggcgttagatttcctgcaaaaacaaaatccacagttgaagatgccggatcagacattcattgatgagctgcaacagcagcaccagcaatttaagggagaggaaaaggcagtaccaaaagcgctgtattttgtgtccttttccattcccgaagaggggctgaaaataatggttaatgaggctgaccgtttgcatattcccgccacggtacgcgggatggtgaataacgatatgcgccagaccgcaaatgcggtactgcggttggtc…	MKRITTFVATTLLIGPVMATDNGETQAFLSEQMKLRDSLSAAPKPALDFLQKQNPQLKMPDQTFIDELQQQHQQFKGEEKAVPKALYFVSFSIPEEGLKIMVNEADRLHIPATVRGMVNNDMRQTANAVLRLVTEDKRGGVQIDPMSFRTFGINAVPALVVTCQGKFDRIAGNINLTGALKHIAEKGECAETAQEILKEAADQ
33497	35344	+	IncF plasmid conjugative transfer protein TraN	atgaaaaagggactaatcacagcgctgagcgggggaatattagtgctggggctgttgggtgtcatcagcactcaggcgaatgacgaatataatcagggcgccggttatgcccgcgaaattcaagggcaagggactcatgccttaaaagattttaagcctggcgaggcattgccgaattacacggagaacccagctgaaaaaaactattatggcggggtcacaacacccagtatcaatcttgatgatcagggaagtcaggcgcttgttaactccgatgtgggtaaagccatcaccgaatcaatcctcaataatcccaaagagccactatcaatggatgccccctttatttcagtcggaaccgacgcccagggaaaagcagagcaggtcactgatgggagt…	MKKGLITALSGGILVLGLLGVISTQANDEYNQGAGYAREIQGQGTHALKDFKPGEALPNYTENPAEKNYYGGVTTPSINLDDQGSQALVNSDVGKAITESILNNPKEPLSMDAPFISVGTDAQGKAEQVTDGSFDGCVEQSVSNTEFTNHICARDTRVEQACTRTATISGDWIDSSKDVDVIINSTQLSFYAYGNGKIRDSGARTTYIVPADINGPILSATMTHMGMGSTYLIMQVMGVELNISDGTRNFTPSIATLTPGQQIPVNIILSSRPSATADFYNNKQHWFTVVLKVRTGSREYQPKVVWTESCPFSRTEGAITKTECSEPGGNKTVYVEGKPYSLYSACWAYKDTYITQAETDGTCGEYSKNPACTIATRQCAYSLDGFCMRENLTYSCESK…
35344	36099	+	IncF plasmid conjugative transfer pilus assembly protein TraF	atgcgtttgctgaatctctctgtggtgcttgctttgacttcatacggatgtctggcgcaagaactcgcgtatgacgaccctcaaggctggcattggtataacgaggcactagatgaagatatagagcctgattcaacaagacccatcacgcagtcgctttctcctacagaacaaaagaagcttttacaaaaagagacacaggcggcgctggataccgcaatcatgtatccaactcctgaaaactttaaatattatatgacgttacaaaacttttggacgtcaaaggctggcgaattcagccagatggccaaacaggcaatgctcaagtaccccgagctggactacaacctgcaatacagtcactacaacggtacggtcaaaacccaacttgccggtgac…	MRLLNLSVVLALTSYGCLAQELAYDDPQGWHWYNEALDEDIEPDSTRPITQSLSPTEQKKLLQKETQAALDTAIMYPTPENFKYYMTLQNFWTSKAGEFSQMAKQAMLKYPELDYNLQYSHYNGTVKTQLAGDRSKEKYAITALASRYGVFFFYRGNEALDSQLALVIKNFTREHHIALIPISVDGMLIPTFPNSRRDSGQSQNMGISHFPALFLVDPKDESYQPLAYGFITQDDLARQFLDVATGFKPNF
36111	36659	+	IncF plasmid conjugative transfer protein TrbB	atgaaaaaaatcagaaccattaaaattatcagtggcatcttattctttgtttcgataacggtttgtgcttcaacttgggatgatattgccgctattgaagcggaaaaaatgcaaaatgaatcctcaaaaaaatcacaactaaaacccgttaatgtagaaaaacccgctaaatggtttcaactctcagatggccgaaaagttaatctaaataactggacgattgtattgttcatgcaatctacctgttcgtactgtcataaatttgacccaatacttcgccagctatcggaagagtcagggttgtcagtgtttgcctacagtttggatggtcagggtgatgctgcttatccaggcgcattaccggttccgccagaagtgatggttgagtactttcagagt…	MKKIRTIKIISGILFFVSITVCASTWDDIAAIEAEKMQNESSKKSQLKPVNVEKPAKWFQLSDGRKVNLNNWTIVLFMQSTCSYCHKFDPILRQLSEESGLSVFAYSLDGQGDAAYPGALPVPPEVMVEYFQSGIPIATPTTFLTNINTNTAFPLLQGAADKQLVIARMDEVLKVALDGGLK
36731	38098	+	IncF plasmid conjugative transfer pilus assembly protein TraH	atgcgtcagacatcttttgcacgaaaattcgtcgttgtactgaccctgttgatcgcgagttcagcacaggctgatgtgaacggggatcttaatagtttcttcagtaaactcgggttcgaaagcaatacctctatgccacaagtctggcaggggcaggcagccggttacgccagtggcggctctatttatatgagaacctccgtcaaacaagtgcagatggtatcgatgacattacccaatctgaattcggggtgtagcggcattgatgcatacctgggggcgttttctcacattaatggcgagcagctacaacgatttgttaaacaaattatgggcaatgcggcgggctacttcttcgatttggctctgcaaacgacggttcccgaaatgaagcaggcg…	MRQTSFARKFVVVLTLLIASSAQADVNGDLNSFFSKLGFESNTSMPQVWQGQAAGYASGGSIYMRTSVKQVQMVSMTLPNLNSGCSGIDAYLGAFSHINGEQLQRFVKQIMGNAAGYFFDLALQTTVPEMKQAKDFLQKLASDVNSMNMSSCQAAQGIVGGLWPRTAVSQQKVCQDISGESNIFSDWAASRQGCTVGGSYNSVTDKAGADMKDEVLKNKNLMWDSLSKNRIFDGNKELKEFAMSLTGTLVFDSAGKIRVLVPLTTNEDIIKAMMNGGSAKIYACDTTDVCLNPTLSTVSITAGQSMNGQVRRMLTSIQNKAIADVALTEQEKGFIASTSVPVLKYLVDPQSLGVANSLLFQLSDYIGYDILMQYMNEIIQQARVMLGSSNYPAPAIEQL…
38098	40947	+	IncF plasmid conjugative transfer protein TraG	atgcaggttatttatactattagtggcggggcatggttccgcgattcgctgaatgcgatagccgcgtttgtctcttcagataattggcaaagcccagtgataatagcgacgaccatttcggttgtggtaacggcttttgcctatatcaaagggcgagacattttcacgatacttaaatgggccgttatctatgttttcatcacgggaattttaatcggcattaaaaaaccggttcaggtcattgactcatcccgaccaatggaggtgtatcaagttgataatgtgccgttgggtatcgttttgccattcagtctgatcaccggcataggccatgcgttggttgttgcttatgaaaccgtattccatcaaccagatgcacttacatacagcaaaacaggg…	MQVIYTISGGAWFRDSLNAIAAFVSSDNWQSPVIIATTISVVVTAFAYIKGRDIFTILKWAVIYVFITGILIGIKKPVQVIDSSRPMEVYQVDNVPLGIVLPFSLITGIGHALVVAYETVFHQPDALTYSKTGMLFGAELMGSSTDFISTNPEIAGLFSDYVQNCVIGDMMLNHKYTLDDLMNSTDPYTIIFSNPSPLRGVFDNHGNFQTCQVAAAQLQNAMGRDSTTGGKTWDYYVRKLMGGRPDATLLFGELMGDSYSYFYNGSQSASEIMKRNVTMNALRKGIMGSVARNGDSASLVNLSAESSYTKMRMSQATSANIATRTLPIMQTVLTGIMIGMYPVIIIMALISVLSVEILKGYVFTIAYLQSWPLLFAIMNNAMNFYLQTSTVSTPVTLSN…
40947	41660	+	hypothetical protein	atgattactcaaggttttttccaaagtagtcgaatctggctggttatgttttttgtgatgcctagcatttatctatcgttttggctggtaatatctgcaatatttatcgttggcaatattgtcatggttatcccttctttaatttattttgtaacatgcatttttattttaagtttatttatttatagatataaattaacttcattaagttctactggcatccgtcttataaataatgctgtttttaaaaaactaaccctatcaatgtcaatttggactcttatttcgatggttggttttttcggtggaattattggtgtcgcaatttcaagttttatagcaatgatagccagtgggttactgttttcattttcctataatgaaatgtttaatttaaca…	MITQGFFQSSRIWLVMFFVMPSIYLSFWLVISAIFIVGNIVMVIPSLIYFVTCIFILSLFIYRYKLTSLSSTGIRLINNAVFKKLTLSMSIWTLISMVGFFGGIIGVAISSFIAMIASGLLFSFSYNEMFNLTVLTDMGRGIDKGSNSSFHDASYFKNNFIENNGSDVVITNNRGLYGSALSLRESDKAQDEYKQIDSMDTHQSTIHIEPINPGSSLPMIDEYTDIRGNPYGSHGVD
41782	43920	+	IncF plasmid conjugative transfer protein TraD	atgagcttgaatacccgcgattttacgcagggcgggcaggttgcttttatgcgcttgcgaatgttcctgcaaataaataatatcatttcattttatatgatcatgtccatgcttatcatgacaatagcgttattgtttattaggatgagcacgcaaaatatcatgaatggattaatgtattggtatgcaacaaccatagctccattccaaactaaaatggttaaccccacaatttaccatttggattattatggtaagaaattaaattatacggctactcaaattgtcactgactcttatacgtcatactgtgggttgttgctaagacaagaattgatattatccgcactgatttctctggtcgtggtattccttgccgcgctggctttttattggtat…	MSLNTRDFTQGGQVAFMRLRMFLQINNIISFYMIMSMLIMTIALLFIRMSTQNIMNGLMYWYATTIAPFQTKMVNPTIYHLDYYGKKLNYTATQIVTDSYTSYCGLLLRQELILSALISLVVVFLAALAFYWYLGRAGRKQSEDEIMGGRVLNTDPKVVAKIMKSRGQASDIKTDHLPIKKDSEIQNFGMHGTVGSGKSTLYRKFLDTIRARGDLVIVYDKGCTFIEEYYDEKKDVVLNTHDARCANWDMWEECENLSDFETVSTTLIPMGASEDPFWQGSARTIFSEGAERMRPDEDRSYNKFLRTLLAIKLDKLRDYLAGTPASTLVDGKIEKTAISIRSVLTNYVKAMRYLQGIERSGKPKFTIREWMKGVKDGDKNGWLFITSNQKHHESLKPLI…
43920	49109	+	IncF plasmid conjugative transfer DNA-nicking and unwinding protein TraI	atgatgaccatcagcccgattgtcggggattcttcctactatgcaagccaggataattattacgttctaggcagcttggaaacgcgttggatgggggaaggggcggaaaaattgggtttgtctgggccggttctcgatactgagatggatgccatgaaaaagggtattctgcccgatggcaccaaactttctcgcatagagaacggcaaagaaacccaccgtgccgggtacgacctgacattttcagcacctaaaagtatctcaatgctggcgttgatggggggcgaaaaacggttcattgaggcgcataacgaagctgttgctgtggccatgaaagaagttgaatcgctggccagcgcacggataacggaaaacaaacaaaccacgaccgttatgacc…	MMTISPIVGDSSYYASQDNYYVLGSLETRWMGEGAEKLGLSGPVLDTEMDAMKKGILPDGTKLSRIENGKETHRAGYDLTFSAPKSISMLALMGGEKRFIEAHNEAVAVAMKEVESLASARITENKQTTTVMTGNIVAALYNHDTSRDLDPQLHTHALVFNATEADGKWRALASDTKMKTGFSETVFANQIALGNIYRHSLRQSVEKMGYKTHDTGKNGLWEIESVPVEPFSQRSQAIKEAVGDDASFKSRDVAALDTRKAKVASDPLILVAEWNDRLKETGFNMVDFIGRAKAREGRAPDDMTVDNLAKVDMAKAVNNAVSLLSESKVQFTYSDLLAKTAGQMPAEPGLFDRVREGIDTAIEQQKVIPLDKEKGIFTSDIHLLNELSVHQLAKTVMKE…
49190	49312	+	hypothetical protein	atgctcagtccttttcctcgccagaaatggacattttttgatgtcatcgtgtcaaagggagaaggaatattgcacgaattatttgatcaatccagcgatcttaatgcaatatctggatcttag	MLSPFPRQKWTFFDVIVSKGEGILHELFDQSSDLNAISGS
49771	50721	+	hypothetical protein	atggccgcaaaagtggttgcgcgtattagccgtcataactggcaccgtaatcacgagttgattgaactgcgccgtcaaggctatgtgccttataccaaacgcaatgatccctacttcataccgaaaccgatgcgtatttcggctcggtcagagagctgcgaagcactgacggcgctatcgatggcactggcggctaattgcgattacaacccagacagtgactaccctttcgaaatcatggctccatttgaacaaattgcggctgcgatggggatgttgcacgtttatgataacggccgcaaagcctatgacagtccgttacatgctttatcagtacaggaacagcttgggtacgtgattgcactacacggtaaagatactgacagtggccagaataaa…	MAAKVVARISRHNWHRNHELIELRRQGYVPYTKRNDPYFIPKPMRISARSESCEALTALSMALAANCDYNPDSDYPFEIMAPFEQIAAAMGMLHVYDNGRKAYDSPLHALSVQEQLGYVIALHGKDTDSGQNKPLRLWLTEKFFISRGIAVEEIRHWLGQFKTWAIKNGLTESLRKKYERHLLRVERIGIDLNDKPSLRNRLKQIKRWVVSPDLAKEKQEKVALLEGRLAEIERDNTQRLDLILDQTQQNIRSLAKAKHKRKNPYYDAYVKWSTSSKVTRLDVVMQEQALQKEQPGLSHSDPETYYRLLLERAGII
51531	51845	+	L-Proline/Glycine betaine transporter ProP	atggacgaaaagaaactcaaggcactggccgccgaactggctaaaggaattaaaaccgaagctgacctcaatgcgttttctcgtatgctgactaaactcactgtcgaaaccgccttgaatgctgagcttaccgatcacctcggtcatgaaaaaatgcccctaaatctctcactctttggtggtttaacaccactgattatcagttttctaattacgtacaatgtcatttatgcagggctttacatttctttatcaggtatttctcttttggtttcatatttactcgataataaaaaccatcaattatcacactaa	MDEKKLKALAAELAKGIKTEADLNAFSRMLTKLTVETALNAELTDHLGHEKMPLNLSLFGGLTPLIISFLITYNVIYAGLYISLSGISLLVSYLLDNKNHQLSH
51878	52213	+	hypothetical protein	atgaaaaaagaatggttttcagcaagtgaattgttatttcaccctttacttcctacaacaatgcaaggtattcataaaaaggcaaaacgagagggctggatatccagaaaaagaaggggtatccaggggaaaggcatagagtattctatttctagtcttcctgagaatattagttcacatcgccataatcacagtgaattatttgataggctagttattcaagggcattttgaaatctggatcaatgcttttaaacaattaacacccaaagaacgacataaaatctcagaacatatattacgtgaggggattatcagtatttatagaaaactataa	MKKEWFSASELLFHPLLPTTMQGIHKKAKREGWISRKRRGIQGKGIEYSISSLPENISSHRHNHSELFDRLVIQGHFEIWINAFKQLTPKERHKISEHILREGIISIYRKL
52255	52800	+	Endonuclease	atgaaatcaatcagcgcttacttattttgtaccgtatttataactacgtctgcactggcaaccgatgaggccgaggttgccgacattacagaatgtccggtatcttatgatgtcgggttttcgccacggggaaatgccctggatttaattttggctgaattagcttccgctaaggaatctatttatcttgccgcttacagttttacctctcagccagtggttgatgctttaatcgcagctcatgaacggggcgtgacggtttcagtggtggtgaataaaggttccattaacggaaatggtgccaaggcccgttatttaaaacaaaataatgttcctataaagatgaatgcaaaatacagtattatgcataataaattctttcttgtggataataagtca…	MKSISAYLFCTVFITTSALATDEAEVADITECPVSYDVGFSPRGNALDLILAELASAKESIYLAAYSFTSQPVVDALIAAHERGVTVSVVVNKGSINGNGAKARYLKQNNVPIKMNAKYSIMHNKFFLVDNKSLKTGSFNYSAAAHQRNAENILIIRCVDDVITQYQKEFTRLWDESIEIP
53434	52895	-	hypothetical protein	atgaaatatcaagacttattatactgcatttttaggttaaaaacatggttccaaaaatcgtttttcggctattttgatactcgaatgtatcaatttcgatttttgacaccccctaacgtggtttttaacaccactggccctcgaacctcctataaggctaaccacatgtctgatgtaacgaagtctgaagtccctgctacggtattaattattatcgcaactgaatgttttcgccgaagtgcagataatgattatctggcagcgcgtatttgctattcgttgcgactcacaaatcaattctggtggatggcagaacaggccatagagaaaaaactcaaagccatttttttataccatggttttgtcataaaaaaatatagtcatgagctaaatgaaatg…	MKYQDLLYCIFRLKTWFQKSFFGYFDTRMYQFRFLTPPNVVFNTTGPRTSYKANHMSDVTKSEVPATVLIIIATECFRRSADNDYLAARICYSLRLTNQFWWMAEQAIEKKLKAIFLYHGFVIKKYSHELNEMLKDCQYIGLTLTEEQITFIEDVNIRKNRYLAGLCFGSLCVKPNLIE
53660	55069	+	FIG00986864: hypothetical protein	atgatcccggaaaaatcacgcacgctgacgtcaatactggaacagggagcatcaatgtttaattttatcgttgcaggcgaaatttatgaatttttccaggagcaaaagggcagtgaatcatttccggtatcacgcctatttgaatccacctcggacagcatcagaaataaattactgccgctgacagaagaatcacttcaatatttatccagcctgccggtcatatttatgaccgagccggaaaaagagactaactataaagagtactcactgatcagaataggaagcatcagcaatttggaagtctcaccggaaaggcgcgaacctaaaataaaattcgacttcaccattctgacggatttaggcaagtgtgagattccttctgaaaaggattattcc…	MIPEKSRTLTSILEQGASMFNFIVAGEIYEFFQEQKGSESFPVSRLFESTSDSIRNKLLPLTEESLQYLSSLPVIFMTEPEKETNYKEYSLIRIGSISNLEVSPERREPKIKFDFTILTDLGKCEIPSEKDYSSLLGLGFFGLHRTRWSVKDLELTDALNVMGIDTQVPPPPPGNVIIPHESSDDQTIITDVNAYLSEVLDHSFTENEEIFYRGHSDYRYELTPSLYRKDDEHGNFRYRQHESEMINELLTVQPSEFMNDRYMLDKLVRMQHYGLPTRLLDVTTNPLIALYFACSTMKKENDKEIDGNVIIMTTRKSQIKFFDSDTVSCIANLSRLPESVKKVLDLSQTKSSFNETDACAQLLHLIKDEKSYFKHVIEPDDLQRLIVVKGRMSNPRINS…
56083	55370	-	Replication initiation protein RepE	atgaatgaaaataaagggactattaaaataaaccgtcctgccattgcacaatcaaatgagctgaccgaagccgcctactatctctcactacaagcgaaacgagtgctctggttatgccttatggaaacctatcggcaagaggaacatcagggaacttttaccgtccgtgtggcagattatcagcgcctgtttaaagtaagccaagcgaccgccagtacagacgttagaaaaggaattgatgctttatctaatagctcagtgacatttttcccgtcagacggtgaatatgaagaacgtaaacgcccgtggttagccgaagctggtcttaaacgcggtcggggttcgtggtcaattgaattcaatcataaggtcatgccttatctccttgacctaagcagc…	MNENKGTIKINRPAIAQSNELTEAAYYLSLQAKRVLWLCLMETYRQEEHQGTFTVRVADYQRLFKVSQATASTDVRKGIDALSNSSVTFFPSDGEYEERKRPWLAEAGLKRGRGSWSIEFNHKVMPYLLDLSSQFTTYNLYDCGRINSVRAIRLYESLCQFRKSGIWITTPNWLAERYQLPQSQRDNFAEMKRTFIKPALEKISKETPLSASMSETEDGKLIFTIITKNPEPSLSGS
56240	56076	-	hypothetical protein	atggcagaagcccagctgttgggctgggcttcgcaagtccctcaaggggagaaaatctttaaggcctctatgggctacgtggttattattagtttccgttccattggccctcgaacccccactatgggtacattgaaaacaacccatagatttgcatatgaatga	MAEAQLLGWASQVPQGEKIFKASMGYVVIISFRSIGPRTPTMGTLKTTHRFAYE
57069	56260	-	hypothetical protein	atgaccaagctgctcatggacatcgcaggtaaaataatgaatcaatcactatccagaccgacaaatacagatatgtggataaattatttcaaccctttccttgaaaaatattttcagcattacggaagaccggtaaagaaggattttttaaagaaactggagtctatttatgttgaaaatgatggggattacttatggtttattgataactatgacgtattaagagtccattatttgccatttatatttgaagccgcattaaaaaaatggcttgaatatcactataaaacttacccacatcctacacgtaaagagcgggatagaattgttgctggaaaagtatcttcagtcgatgagtggtcagtgggaaagttattccaatggtcaaaaaataatgac…	MTKLLMDIAGKIMNQSLSRPTNTDMWINYFNPFLEKYFQHYGRPVKKDFLKKLESIYVENDGDYLWFIDNYDVLRVHYLPFIFEAALKKWLEYHYKTYPHPTRKERDRIVAGKVSSVDEWSVGKLFQWSKNNDFRLFNALKLESGKKLQIIKLEGISEFYYVVWSNTAKGIQKYNVIDFYFKPRNEYLIITKKSIDGHSGGFGQATPVMVNAVYYPSIIMAYRNLQPGVSYSTVCQRLNRKLPPEQAFSSERQQHGNIDKRGIKVKMKR
57890	57222	-	hypothetical protein	atgaaatttttccgtaacgccgaatataagcaagcatttttggatgggcatattttttgtaacacacctgcctattatcgaaaagccaatgaggttggtatgggagatcggtgtgagagtgctatttatagtcattacaatggatccgagccagacgataatataaggtgcgaaatgtggtttggtcaaaaaatgggggaaaaaaatctcgatctcagaaattttattgcttttattttacggcaagctggagaagtcgatgcttggttaaattgctggtatttactggaagtaaccacaacagcgccaaataatctaaccgataatttagaacgcatgttaaaagaatttggtgagcatactgtattactgaaaatggataagttcgttgaatttaca…	MKFFRNAEYKQAFLDGHIFCNTPAYYRKANEVGMGDRCESAIYSHYNGSEPDDNIRCEMWFGQKMGEKNLDLRNFIAFILRQAGEVDAWLNCWYLLEVTTTAPNNLTDNLERMLKEFGEHTVLLKMDKFVEFTQRIKKYSTKSVEFCPVTYTDNPLEISKSCKLSRFNYQNEFRFMFGECDFQCIEPYDKLFVPGGFRDLFMDGFWLRLDGHNDNRWPKFFK

## Sheet: pWKY
start	stop	strand	function	nucleotide_sequence	aa_sequence
201	740	+	hypothetical protein	atgtgtactttcttacttgctttatggtctgcatttaaagttaacaaatggttgagcaataaagttaatgatgccgcattcaaaaaagcagaagaaattttagaattattaaccgaaatgaaacttactacagattttataaaatcacgctgtactatacttgaggatgtaaatatatataatgaaaaagatgaagtatggcttaaaaatttacgtgaatacattaacaagttagatgaaaaagcgtttcaatcttatatagccgcatggtcactaattagaacgttaaaattgtttaacgccagcgtaaatgaacttaaagtaataccattattatccaatatcggagagtttaactctaaattaaggctggagcttgctgaaataaataacaccatc…	MCTFLLALWSAFKVNKWLSNKVNDAAFKKAEEILELLTEMKLTTDFIKSRCTILEDVNIYNEKDEVWLKNLREYINKLDEKAFQSYIAAWSLIRTLKLFNASVNELKVIPLLSNIGEFNSKLRLELAEINNTIMSKNYHLTVEASRKYIYLHKQLSKSFLELYELNYDDIFVHDVRRAG
1267	839	-	hypothetical protein	atgaagttatttttagcaacaaccctgctatctatcagttttttttcgcacgcttttgtcattcatgatgacaaacatgatctcaactgtagtttctctgttaatgagtttggctatgccaacagtgaagagttagcacccaaagggccaggaatttgttggagaaaggagatcattgacaaagcggacgcgtacattaataaaaatggcctcaaatataaaaaaccaccttcaaattatgaagtcggggtggatatatttaaaacctgtgtggcaggcgctgagaatagaacaaccacttttatagagatattagataaatatacaggagaggccgaagtcattaataaactccagaaggcttatagctacggaaaatcgtatgcaagaaactatgat…	MKLFLATTLLSISFFSHAFVIHDDKHDLNCSFSVNEFGYANSEELAPKGPGICWRKEIIDKADAYINKNGLKYKKPPSNYEVGVDIFKTCVAGAENRTTTFIEILDKYTGEAEVINKLQKAYSYGKSYARNYDDCTGYVTGR
3669	1507	-	Translation-disabling ACNase RloC	gtgatttcagaaattaatttagataacgttgcaagttataaatccaaatccactttaaaaactgataaaaaagttaatatcatctatggtctaaacgggacaggtaaaagtacattttcaaattatttgtatgatccaggacatgagcgatataataaatgttcaaatgttaattcaaatgtaagcgttctcgtttacaataaaaaatttattgaagataatttttatgaagcaggtaaacttaaaggtatattcagcctttcaaaagaaaataaacaatcgaaagagaaaatagaatctatcacacgagagttagaagaaattagaattgaaaaaaatagttatgaaaatataataaatcaagaaaatactaaaatttcagaagcaaaaagtgctgcg…	MISEINLDNVASYKSKSTLKTDKKVNIIYGLNGTGKSTFSNYLYDPGHERYNKCSNVNSNVSVLVYNKKFIEDNFYEAGKLKGIFSLSKENKQSKEKIESITRELEEIRIEKNSYENIINQENTKISEAKSAAQSAVWKIKKDYSGGDRVLEYCLRNLMGSAAVLYNHITTIVMPEIRPTKTIANLKDEASAINGDAAIKQNHFDKIAIIELSSDDIDILGTIIVGNEDSPVAKLIDKLNNSDWVNNGLRYVKLTDDIKCPFCQSNTLTPKLVDEIKDYFDESYQLSIERLKKIKSDYSLFVSSIPNLNEYHQSPHSANYIMKLAKTHAKLMDIIKDNNKLIEKKLKSPSLQIQLKDIHSPINDLNSIIDSINYLITENNNKIDNSKEELIKIKNEFWS…
3821	4090	+	hypothetical protein	atggatctagcagttagtaaacttaacgccgctactcttgatgataaaaagcgaatagtgattgtaaatgcttggccgatccgttctggccttaatgaaggtgcctggtgcaacaaaaccttcgatttttggtggtttttgcgtcttggcactctccgcgtaaagccaagtcatgcggcagcggtgacacaccgagtcgcaacgccgcctttctgctatcatgacaggcatctttatttcgtcgggaatgactatgcttcactggcttaa	MDLAVSKLNAATLDDKKRIVIVNAWPIRSGLNEGAWCNKTFDFWWFLRLGTLRVKPSHAAAVTHRVATPPFCYHDRHLYFVGNDYASLA
4074	4748	+	hypothetical protein	atgcttcactggcttaacacacacatcgggactgattgggcaacctatcagggtttaggtatttctattattggattgggtattaccgtattcgccgccccaaaaataatcaaaaaatataaactcaggcaaacaaataaaaataacaatggcaatatcaatcaggccggtcgtgacctgaacatcaccacgatcaatcatatttcccatgcaaaaacagaatcgggtattgaagaaaaaaagaaagcgcatgatttaaaaatcattgaagaaatactgacactcctgccttatgaaaccatcctttatgaagccgagcaaagctatcttgtcggcatgacatatcaatttgccagtaacttagatgagtcacggaaatacacggatacaaaatacagg…	MLHWLNTHIGTDWATYQGLGISIIGLGITVFAAPKIIKKYKLRQTNKNNNGNINQAGRDLNITTINHISHAKTESGIEEKKKAHDLKIIEEILTLLPYETILYEAEQSYLVGMTYQFASNLDESRKYTDTKYRLYNSAVNEVKDNFINAITAFYNSLTPFLTVDHPQREPLRLDLPYDWRDNPKSEKIYRKYQSEMRETSAVMIENYKLFIKTIKENEFITDTI
4759	5304	+	hypothetical protein	atgggcagtaccaagcaatggtttgaggatgaagaggaaaacagccgtgaagcgtggatacgtgcaagattatctgatcctgacctggaagaggattcggacgagtggcagatattagagaacgagtatgataattatagggattttcaggaggacatggctcgcgaggaatatgaagagcagcaatggctgaaaaataatccccacactgatatttatgtatcctcgatatccttactggatgaaattcttgacgaagggaaagagcataccagtgaaactttttataaaatgcaaatagcttattgcgtcaccatcatggaaacttgcctgggcgacatgattaaaagcattgttttatcgaattccatatacagggacaatgccattaataacgtt…	MGSTKQWFEDEEENSREAWIRARLSDPDLEEDSDEWQILENEYDNYRDFQEDMAREEYEEQQWLKNNPHTDIYVSSISLLDEILDEGKEHTSETFYKMQIAYCVTIMETCLGDMIKSIVLSNSIYRDNAINNVTELNDVKIKLSEALKGNEPLNKAVQNYLSDLPYHNIPKIYEVYKVVLD
5403	5540	+	hypothetical protein	atgctttttgaatataaggatgttttggatgcgtttaatacaactaaaatatttttaaccgagattaaagatatggtcagcgcggcggtagaatatcatgaggaaatgcagatgaataaggatttgggtaataattaa	MLFEYKDVLDAFNTTKIFLTEIKDMVSAAVEYHEEMQMNKDLGNN
6788	5586	-	Mobile element protein	atgtcccaacccttcgatttcgacaaagcgcttaaggcactccagtccggtcaggcattaaccgggaaagatggcatcttaacgccattaatcaaacagttaaccgaagctgcattagctgctgaactcgattcatatctggctcaggacgttgaagccaaccgtaaaaacggctcaggcaaaaagaccgttaaaacacccactggcagctttgaactggccacgccccgcgatcgcaatggtacttttgaacctcagttggtgaagaagcaccagaccacactttccgatgagatcgagcgcaagatcatccgtatgttcgcacttggcatgagctacaaagatatcagccaggaaattgaggatttatatgctttcagcgtgtccagtgccaccatc…	MSQPFDFDKALKALQSGQALTGKDGILTPLIKQLTEAALAAELDSYLAQDVEANRKNGSGKKTVKTPTGSFELATPRDRNGTFEPQLVKKHQTTLSDEIERKIIRMFALGMSYKDISQEIEDLYAFSVSSATISAVTDKVIPELKQWQQRPLEAVYPFVWLDAIHYKIREDGRYQSKAVYTVLALNLEGKKEILGLYLSESKGANFWLSVLTDLQNRGVNDILIACVDGLTGFPEAINSIYPDTEVQLCVIHQIRNSIKYVASKHHKVFMADLKPVYRAVSKEAAEIALDELEEKWGQQYPVVLQSWRRKWANLSCYFRYPATIRKVIYTTNAIESVHRQFRKLTKTKGAFPNENSLLKLLYLGLMNAQEKWTMPIQSWNLTLSQLAIYFEGRLDKVITL
7476	6892	-	hypothetical protein	atgtctcacagaaatgtcgccggttttatagcagttctgaacgacaaaacctatatcggaagaatatcaaaaacgctctatgataaactcataaactacaatcaaagtgagagtaaagatgaacacatacttcatagaaacataatcggtgcaattgataacttagagaatcacagaccattgatgaaagtccctggtgatcttaaaggtatattaaagggttacaaacatgcacatttcagtgacacgaccgaagtggcttttttaaacaattacgccaaagcaattggaaagcctccaggcagtttcaattcggttgacgacattgcagcatttataattgaaagtaccccacctcatgaatcccagaaaaaaatagtagaatttcatcaatgctac…	MSHRNVAGFIAVLNDKTYIGRISKTLYDKLINYNQSESKDEHILHRNIIGAIDNLENHRPLMKVPGDLKGILKGYKHAHFSDTTEVAFLNNYAKAIGKPPGSFNSVDDIAAFIIESTPPHESQKKIVEFHQCYTERMKSGEATGDWLLYIEREEKKYYLDTHKHILRKNNKDQIKLKQHLDSILGSLDLPPQVN
8675	8514	-	hypothetical protein	gtgttatcagctttaaaaaatcagtatatcatgttttttaatcctgttttggcaggggaaaatcgacgtaaatatgcaagcaaattttgcatacaaatatgcatgcaacggtttaaatctacctgtttatatattttttcaaaaacagggaaggtagattga	MLSALKNQYIMFFNPVLAGENRRKYASKFCIQICMQRFKSTCLYIFSKTGKVD
8730	9155	+	hypothetical protein	atgcaaattaataatgcgttaacagacgaaattttaacttttgcacagaacgacattgcgcaaattactgattttaaccattacgataaagatacggtgctctttcattttaaccacctatgcgcgcaagggtgggctgttcctcgtccttccagaaatgactgtgatggcatttatgggtttatgctccagggaattacaatggaagggcggagaaaattgcacgttaaaaatcatcaggaacataccgagacacccgccgctttactggcaaattgcactatcaatggtgggctagtacagatacaggtcggaggcggcaataaccagacgggaacgtataccgcgccgtctcagggagacagcctgttgatttgggttaaacgattgtggggctgg…	MQINNALTDEILTFAQNDIAQITDFNHYDKDTVLFHFNHLCAQGWAVPRPSRNDCDGIYGFMLQGITMEGRRKLHVKNHQEHTETPAALLANCTINGGLVQIQVGGGNNQTGTYTAPSQGDSLLIWVKRLWGWIKRCWGGS
9547	9218	-	hypothetical protein	atgctatatagtcctgatttgcaaaatagccgagtagcaggagctattgctttagccattattgatgatctaaaagataacaccttttctttttctggtttcccaatgataaaaattactcaggaagagagtaaatcatttaaagttacgttatctttttcggtaaaaaacactatagtttttcatcaattccaattatctgaagatgtggcactaaaagcagaaagtatatttaaagaaaaaaagagttatccgcgagatatatttgacgctgttcaggaagccgtggctcagttggaatcaaaaatcagtaagattcgtagatcgtag	MLYSPDLQNSRVAGAIALAIIDDLKDNTFSFSGFPMIKITQEESKSFKVTLSFSVKNTIVFHQFQLSEDVALKAESIFKEKKSYPRDIFDAVQEAVAQLESKISKIRRS
9932	10057	+	hypothetical protein	atggcaacaattacggtacgtattgatgatgaattaaaacagaaccttgatgatgtgctcaatgaattgaaaatatcacaaacggaggtgattattaacacctgcaagtatacagtttgttactaa	MATITVRIDDELKQNLDDVLNELKISQTEVIINTCKYTVCY
10071	10247	+	hypothetical protein	gtgcttaccgatgatgggcagcagggcatggacggtaaaacagggggcggctccacaactgaaaaagaacagggcgcagtagcagcagctattcaagtgataaaagaatttacggcagcacctgagtcaaaaagtcagttctggctatgggccgccgaattaatcatcaagatgtag	MLTDDGQQGMDGKTGGGSTTEKEQGAVAAAIQVIKEFTAAPESKSQFWLWAAELIIKM
10806	10237	-	Endonuclease	atgaaatcaatcagcgcttgcttattttgtaccgtatttctaaccacctctgcactggcaaccgatgaggccgaggttaccgacattacagaatgtccggtatcttatgatgtcggcttttcgccacggggaaatgcactggatttaatattggcagaattatcttccgctaaggaatctatttatcttgccgcttacagttttacctctcagccagtagtcgatgctttaatcgcagcccatgaacggggcgtgacggtttcagtggtggtgaataaaggttccattaacgggaatggagccaaggcccgttacttaaaacaaaataatgttcctataaagatgaatgcaaaatacagtattatgcataataaattctttcttgtggataataagtca…	MKSISACLFCTVFLTTSALATDEAEVTDITECPVSYDVGFSPRGNALDLILAELSSAKESIYLAAYSFTSQPVVDALIAAHERGVTVSVVVNKGSINGNGAKARYLKQNNVPIKMNAKYSIMHNKFFLVDNKSLKTGSFNYSAAAHQRNAENILIIRCVDDVITQYQQEFTRLWDESIEIPEIPETSTS
11452	11604	+	hypothetical protein	gtggagcaggattatcggggtattaaacgtatcactaagtctgcactcggatttaaatcatttgcatccgcagaagcgacaattgcgggaatagagttgcaccggatgcttaaaaaagggcagctggaaaatgcagaagacacctcagcctag	MEQDYRGIKRITKSALGFKSFASAEATIAGIELHRMLKKGQLENAEDTSA
12010	13056	+	TIORF34 protein	atgacgatagcggcaattaccgaatccctttctacgccaagatttgctacatatcagctgccaatcttagggggaacctcaccagagcaatgtctaggggtctatctttggaataagcagttggctagtgcctttcttccggcccttcagattgtagaaatctcactgagaaatgcaatccatcaagcatacgtggcttcactctatcttgatatagagagcaatcatcctcaaaatacatgggatgctaaaaaggctgaagcgaggggatggtttattactacctttactgaacaacgaaaccgcctagcttggcagcagattaagatggcaaaagatcgtttgataattgataaaaaacctctaacaccagagaatattttaccgaaactcactttt…	MTIAAITESLSTPRFATYQLPILGGTSPEQCLGVYLWNKQLASAFLPALQIVEISLRNAIHQAYVASLYLDIESNHPQNTWDAKKAEARGWFITTFTEQRNRLAWQQIKMAKDRLIIDKKPLTPENILPKLTFGFWVSLVKNSFDVQKASYLTLWPNLRGSIFPYALDSVTNTPLSINSIGNTLQDINKIRNRLSHHEPLWRHKDAYQVEDIINAVINKYDLCLKVIGWINPSNLKLLSLIDNNRKMAELCSLHSLWLNKQLPVGLSSLPSQTDWIGQTLLDTTHTGEVISVFPNAIMIKSDKNRDIFYSDRAECDGDIADYIIGVKVHFYPEISKRKHANAKKVSRL
13396	13605	+	putative transcriptional regulator	atgacacaagaacgtttaggtgtgctcgctggaattgatgagtcaacagctcgggcaagggtgtcccactatgagacaggaacacacaaacccacgtttgacacaatgtgcttgtttgcgaaggttcttgatgtaccagagtgttatttctacatattggatgatggctttgcggagtctgttctgaatctttattacacatccaagtaa	MTQERLGVLAGIDESTARARVSHYETGTHKPTFDTMCLFAKVLDVPECYFYILDDGFAESVLNLYYTSK
14233	13727	-	hypothetical protein	atgaatgatactgtaatcaatttttttgctattgcgactatgaccttggccttctggtactttactgtatacagaaaaaaacaaagaatgcttaaatcctacaatctacagagaaaggaagttataagctcaaatatactaaaactctatcaagagttagataaaactctcgacaagagccaatacttcattctgctaaaaccaaggttaaatgaagttatagctaacgctgaagggttcgatcaggcaacaataaaatacatctcgtataaccctatcgatatggtagtttgcagtgttgaatcccgtacagctttgctaggtgtcgttttctatgatgagtcattgaaaaataaaaataatgacattgtgtattcaattaaaatcaatatgcttaat…	MNDTVINFFAIATMTLAFWYFTVYRKKQRMLKSYNLQRKEVISSNILKLYQELDKTLDKSQYFILLKPRLNEVIANAEGFDQATIKYISYNPIDMVVCSVESRTALLGVVFYDESLKNKNNDIVYSIKINMLNGAEIGICTLSPNDIEDDEKIIESASTIIDFVCVNS
14563	14237	-	hypothetical protein	atggaaaaatatttatcactcttcctgctgtcgctaataaccagtacagcaagcgctaacaccagtgaacaagagagaacggttagatatttaagtagctacggaggattaaattacagtgacaaaggcgcaataaacatggcgagcatggcctttacacaaagctgcaatagaaatattaccgtcgcagaactaaatagtatctccacatcggcagaatttgcagagttaaaaagtgaaatgcaggatgggaaagcggtcggcgtaaataaggcgaaattcatacttcatgaaaaaatagataaactatgtaaaaagagaaaataa	MEKYLSLFLLSLITSTASANTSEQERTVRYLSSYGGLNYSDKGAINMASMAFTQSCNRNITVAELNSISTSAEFAELKSEMQDGKAVGVNKAKFILHEKIDKLCKKRK
14904	14644	-	hypothetical protein	atgagcaaaaaagcctcaaagtttacattctggtctgaccttagatttctgttaaggaaatccagaagattgctgaaagcataccttaaatctttctttaatccggctacatacaaaaagctgggccaaaccataaaagctgactccctgaatgattcttcactgaatcaacaggctttagaccgaaaaacttcaaaagagagatttaacttaatttcctctggtgggaatcgctatacacctattggaaagaaacgttaa	MSKKASKFTFWSDLRFLLRKSRRLLKAYLKSFFNPATYKKLGQTIKADSLNDSSLNQQALDRKTSKERFNLISSGGNRYTPIGKKR
18648	14995	-	Predicted cell-wall-anchored protein SasA (LPXTG motif)	atgaagccctatctgttgctactcatcatcctgattcctagcgttagtttcgcatctctggatatggagtacgtcgtccaaggcggtttctctactgtggttaatgcctttacacgtattaagttcatgtttaatgaccgccaatactcatcattgatggcggcaatggtggtatttgggatagtttctggccttatgtaccgttcagcaaaaggcagtatagagctgttagaaaccggcaaggctagcatggggctaggttggttagcttacaccttgattggtacgatgatatggtttggtttgatggtgccgaaaggcaccatacatatttatgatcagactcgtaaccagtaccagccggtaagcggaattcccgattttataacctttgtcgcc…	MKPYLLLLIILIPSVSFASLDMEYVVQGGFSTVVNAFTRIKFMFNDRQYSSLMAAMVVFGIVSGLMYRSAKGSIELLETGKASMGLGWLAYTLIGTMIWFGLMVPKGTIHIYDQTRNQYQPVSGIPDFITFVAGGTNLIYQAFTNMANTNTATTTRFSGEGMPIKVLMALMTRNGASFDPYISKSITEMWRQCSPVAETRGFDANNLKTGNTTFNIVTTLSALRNPAIFTTWYSAADPGGSTVSCTTAYSNLQSAMGSPTTYDSRLKDICSKLGYNSANAASYVDCKGRMEDTLQTVYGNTTLTLNAAIGGVMVSQAISDALVQQNPEVAGTMLANRSMVNSALSDASTNPEWLTTIMAGVMAIILSMTPMLILLVVTPLMGKALTLLLGMWIFLTAWQ…
20033	18645	-	IncF plasmid conjugative transfer pilus assembly protein TraH	atgataaatattaagaaaatagtcattcttactctgaccagcctatatatcacagctgcaaatgctgataattgggctgataaatggtttgataatgcagtctatgacacgcctagctcatttgagtcacaaaagcgtggctattacactatggggggcttctctgcccgtaacaattcatctactgattaccctataacaatctccccgcccaaacttagcgttggttgtggtggtatcgatgcatttttagggggtttctcattcctagatcctgattatctggtagaaaaagcccaacgagccatgcaagcagctccgtatgttgcttttgatatggcccttaagacaatgtgcaaagagtgtgcagatacactcggcaaaattgagcagatcact…	MINIKKIVILTLTSLYITAANADNWADKWFDNAVYDTPSSFESQKRGYYTMGGFSARNNSSTDYPITISPPKLSVGCGGIDAFLGGFSFLDPDYLVEKAQRAMQAAPYVAFDMALKTMCKECADTLGKIEQITNFLNGIQLNECALAKPIATAAITQDAEALKGLWTEMTGTKSLDEASDRLWTESTSKIKANDNKPTQDLKSMIEGCPAEFRDLMQHGSIVERASQKVGLGNYADTIRGYLGDVWIESKTADRIPVAVSIPSCPQNQKYSLDDMLTGRSFIKTINKQCVPSSSKPVRDIVYSKMQKILNKMKAGQELGTDEFKFINSTNLPVYSILKQAITSKQDEVTLNVLAELIGLNYSYYIFSDLYRNTQSAFDAVNEMMSSPLSDPNNAKKPCR…
20906	20043	-	glutaredoxin 2	atgattaactcacttatcacttcagttttcagcctatttgttagctttggctcttctggcgctgcgcatgcttctatgcctaatcaactttcattacctgagtctcttcaaccatcatcgctgattaaaacaccaaaacgtggtcttttttggtatgacgtaccgacaaaaacagaaacaaaatctgatgagaaatatccacgcccagccattccctcagctgaagcgctatttcaaatgcatcctaaagaactgaaagccctactggatgacaccttagattatgccgtattcaaactgtcccctgaagccacaatggactattacaaagtcctcgatgttgctcgtcgcaaatcatctgcttttaccaaccttacgggtttcgtgatgctggataag…	MINSLITSVFSLFVSFGSSGAAHASMPNQLSLPESLQPSSLIKTPKRGLFWYDVPTKTETKSDEKYPRPAIPSAEALFQMHPKELKALLDDTLDYAVFKLSPEATMDYYKVLDVARRKSSAFTNLTGFVMLDKPELNAAQDYPITNPGNAEKKRRTDNDVTKKLQAAREEYALLFFTQPACGFCVQQSQILENFQRESGWIIKEVDIIKEPQSRTKFNIDRTPVTVLIRKNGDSKQWMPVSVGVDSLSNLRSNIYRITRLFGGEIKPQQFYTNEQQQGGFFDPLKRQ
21335	20916	-	hypothetical protein	atgcacaaaaaaggaaaaatcatgaaactcatcaataaatctattgctaaagcattattagtcacggcctgtttttcttttgttttagcaaccacaggatgcgcaacggttcttactgagaaatctgtcgcagtcaccattcatagcaatccagaaggtgccaatgttttcagaagcggtgaattattggggcaaacaccactgactgttgaggcgaccccacgaagctctgtcttctccatcactaaagagggatacgagggtgaagtgttaatgctggaaactggcgtcaaccgtgcaacgcatggcaacgccgcagtattcccactgtttcctattactgatgcggttgattcagtcaccggcaactatcagaaaatcgaacagaccactgcaacc…	MHKKGKIMKLINKSIAKALLVTACFSFVLATTGCATVLTEKSVAVTIHSNPEGANVFRSGELLGQTPLTVEATPRSSVFSITKEGYEGEVLMLETGVNRATHGNAAVFPLFPITDAVDSVTGNYQKIEQTTATVTLKKK
21810	21346	-	hypothetical protein	atggacacttataatcgagaatattttaatgtcatgattattatttcaatcatgtttattatttactctgcttttaaatatatcaatattccactgaccagtagtgtgttaccccatgccttgattaaaacgggtgttcacccaaaaaaagcgggtgactacgttattttcactttagagcacccatatttacctcacgttaaagatcaactaaccaagcgaattggttgtatcgaagggcaaagacttgagcgaattaaccaacatttctattgcgatggtcagcttattgccattgctttagaacgtgatattcaaggggcgactctccccgtattctctttcactggcatcatacctgccggtaaagcttttttagttggtgatactcctaatagt…	MDTYNREYFNVMIIISIMFIIYSAFKYINIPLTSSVLPHALIKTGVHPKKAGDYVIFTLEHPYLPHVKDQLTKRIGCIEGQRLERINQHFYCDGQLIAIALERDIQGATLPVFSFTGIIPAGKAFLVGDTPNSFDSRYWGLFDIQKTEKLIPII
22529	21810	-	hypothetical protein	atgaaaaaactattgatcaccatatcgttagcgctaacgactaattttgtgcatgcacaaaagattgctatctcacctgaaatgatgaaagcggcacaatccgcagttgatcatcgggttagcaataaagaaatgaacagttttgccgaaaacatagttagctactccaaatcatctgaatttaagcagcagcaacaagacctacagcagcaggtttttaaaacagccggtttagaccctgatgagcagcaacaagaagcacgtcctgaattggtcaaagaccaactggtactatttgtgtctagcagtatgcctatccataccctacgaaactatgcgcgggatttgtctaaagtcgggggggttatggtattacgaggcgcagttggtggaattagt…	MKKLLITISLALTTNFVHAQKIAISPEMMKAAQSAVDHRVSNKEMNSFAENIVSYSKSSEFKQQQQDLQQQVFKTAGLDPDEQQQEARPELVKDQLVLFVSSSMPIHTLRNYARDLSKVGGVMVLRGAVGGISRIADTMKLSREILAVNQTCDTTSCKMWSTQVLIDPVLFKKYDIKVVPALIFQPDMNINSYCDGLELMKKAETIIYGDASIAKMLEAMNRITPNRKYESLIKVIRGL
24112	22529	-	IncF plasmid conjugative transfer pilus assembly protein TraU	atgaaatcatcactcgcagcatcggctttttccgtggcgatgctgctatcttcacatgttgaagcctcacaaaatgttatcggtcaactctatagcatcagtgaacccgatgctttagaacaaattcaagagcgtgttgctaacgtcgattggcaaaaagaactcaacaaagatcgtgaaaagtggggggcattcaaaggggttccactaccaaccactcaggaagataaaactcgtaaggtgataccgttctattctgcaccttttgaagtgaaagataaggatggacgtttactatttccgaaaggctacacttttaacccactggtacatgttcgactccctcaacgtttaatcattgtagagaaaggacaagaagactggcttaagtcagtggca…	MKSSLAASAFSVAMLLSSHVEASQNVIGQLYSISEPDALEQIQERVANVDWQKELNKDREKWGAFKGVPLPTTQEDKTRKVIPFYSAPFEVKDKDGRLLFPKGYTFNPLVHVRLPQRLIIVEKGQEDWLKSVATESDMIIYASGDVIEVSQRIGRNAFILDKNLQQRLDIKVVPSIIQQEGEHLIIQEFSKQHVENAKDKAQLDFNGKKLAWSVVGSVMDFLVSPAHATCKSSFINPITDISWSCIFPMRIAGVQVVGGEENPSNSQSPVCVCKGAALPMIGLKTSFWEPKRIIDTVSDPYCMMPLGTQLSKPVPGTLAGGYVETNTSKRVFQQAHYFIFPAWKILNMFYDIPCLDDEGFDVAMMTEILPQWNNEALSLIINPEALLFANPVATIACSA…
24501	24268	-	hypothetical protein	atgaaaatgaatatcaaagatttttatcttcaaataaaaccagatgtgagtatcgatagtgcttgcatcatttctaatgtcatagatgaaatatcagcagtcaattctacgtttgataccaattctaatgatctggttgatatggcagaggcccactcgtcaacctatagaagtctttccattgaacaaatacgtatagttaatgccttatttaacatacctttgtttctatag	MKMNIKDFYLQIKPDVSIDSACIISNVIDEISAVNSTFDTNSNDLVDMAEAHSSTYRSLSIEQIRIVNALFNIPLFL
26100	24517	-	IncF plasmid conjugative transfer protein TraN	atggcactcctgtgggatcaaattgaggctaacatgattaaaatatttctaatcgtattttctatattattttccagtggttctcttgctacttcaaattttatttgtggcattgataaaaataatgatggttacttaggagatgaaggtgagacagcaacttgcattggcaatgacccaagtctctgtcccattgggaagctgtcatgtaacaagttagatcaaaatatcgctgtaccaccgaacaaagtttgccctacaggtacaactctacaaggttcaatgtgtattggccagtcatcgtggaatgaatattacgttcaattgggttcatccatatacaaacaagcaacctggcaagctgattatatgccaactggaacttgggatatgtataga…	MALLWDQIEANMIKIFLIVFSILFSSGSLATSNFICGIDKNNDGYLGDEGETATCIGNDPSLCPIGKLSCNKLDQNIAVPPNKVCPTGTTLQGSMCIGQSSWNEYYVQLGSSIYKQATWQADYMPTGTWDMYRNLPGDSALVGSGQEFRVYKFTASCIYCSDMIWDYANFYTAKLGKYMFTGGSNTLWYSIIIRNGNPTSSSPVIDCKIAGYTEKYGFIEYNAQQDKCIFSNVTYTCPVGNGNACVNDGSGYSCSPNKCINVDINKPIDEGDINGGMLVNDGKKTEDGICLDQLYIFSGRGQRCLPSGMSTGYKNCCANKGNALQDNAGSLATMAGGMATISKMYDVAQKGYQAYNAAITAGKTVSQASTLAGSAMQGQMLIAFDPTSLAISVALHFAM…
28114	26075	-	hypothetical protein	atgaataaactttcaataatcatatgggcggccttgctgccctgtttttttgtgcatgcacaaaaacaagagagcatcagtaaaacctcacaagacaaagttgattcaatcgccaatgacattaacggtgtcgtcaaaggtaaaaccaactcagctgcaacgattaataactccttattgagtccaatgaacggacaaggccagatgtccaccttcgatgggaaacagtcatttgatggtaaggccgtctgtaaaggtacgtctgagtttatgaaaatgttggttcaaccaggcgcaggcggtgatgtaaccattctgaatgttatgcaagataccaatatggacggcaagctagatatcacaatggcccctaattgggacgtatcagcggtgtgttcc…	MNKLSIIIWAALLPCFFVHAQKQESISKTSQDKVDSIANDINGVVKGKTNSAATINNSLLSPMNGQGQMSTFDGKQSFDGKAVCKGTSEFMKMLVQPGAGGDVTILNVMQDTNMDGKLDITMAPNWDVSAVCSNGFMTCTDPNNTTTCTSWAWTADSKSYQLGRKRVALTDLGGCYCINNKCGSNLAWTNMGQILRNLGGGASQALAAVNPWYTLSDVKIDGVIASFVGGDAGSCNVGDSTGFFNSPDGSQLLTYQNNETKMKDDAANSTQSSDAYKAIVNGSLNPNETSETRRCEVRRNVGIDEPTLDEIIKFDGGEGQVTQCGTDCLQLVLGRLGNDYWQGSCSYYEVKSNFILKDPSRIKSATLINAVFDDWMQVWVGDKVAWNGPYGNWTDAGPV…
30701	28128	-	IncF plasmid conjugative transfer pilus assembly protein TraC	gtgttaaacataattggcgatttaatggataagtatatcttcatgcgtaaccaaactacgactgagaatatacttgatttaagtgaacgagactcactctccagttttcttccatttatttcttacaaggaagaaatagaaactgaatcaggtgagaaaattaagtcaaaagcttttttcaatattgataacacaataggttggatttgggaattaaccccgctgccatttgtcggtgaagatcagctaggaaaactacacaatatagttaaaacacgttaccccaaaggtactgttgggcaatggatactttaccctgatcataatattgacgacatacttgatgagtatgctgcctgccgcgttcagggtgaccccattaccgatatgagcgttaaa…	MLNIIGDLMDKYIFMRNQTTTENILDLSERDSLSSFLPFISYKEEIETESGEKIKSKAFFNIDNTIGWIWELTPLPFVGEDQLGKLHNIVKTRYPKGTVGQWILYPDHNIDDILDEYAACRVQGDPITDMSVKNTTQYLRNGAENGIHPQMNGIPVRNFRVFYTLKCEDMIREDLLSSIEQIFDTAGMSPRRLGATELIRWMSEFFCGKKFTGEYDPERPLAKQMMSNDPAYDRSFDNGGHHEALQDFSVTPNILGHRYGTCLFPNVIPQKDNNPLRTNELFGGYKGVIDDRGQIKYPFLYTLTIIYDDLQSEIANKASQTMFQRVGAGLVFALRERINEFSEMQQTLAKGGDFAYFIPQLWVFGNTKKDVRAAVSEAKDLWGNHKFELMPETNMSKVM…
31207	30701	-	hypothetical protein	atgaaacttattaaactctcgattatttttcctgtattgattttatctggttgcggtattctcccttatcacaatgattttgcctgtaaattagaagatggttatggaaaatgtatttcctcagctgatgcatatgatgaggcggttacgggtattaataaaggcaaggaaatcacagacagtggagtaaaggatgacccaaaggcatctgccgctaaagcggcttccagtgctactgccgccaatagctctgtggcctatgataaatatcgtgaccgtgtttatcagcaactcacacaattaattgcgcagccacaaacaccggtagtgaagccagctaaagtggtcagaactttaattatgtcttactccccgagcatggacggctctgtagcttat…	MKLIKLSIIFPVLILSGCGILPYHNDFACKLEDGYGKCISSADAYDEAVTGINKGKEITDSGVKDDPKASAAKAASSATAANSSVAYDKYRDRVYQQLTQLIAQPQTPVVKPAKVVRTLIMSYSPSMDGSVAYMPRYVFSMLEGSQFVLTGYQLQADAQSPEFLMGAK
32478	31231	-	IncF plasmid conjugative transfer pilus assembly protein TraB	atgagcaataaaaatatagtcgatgataataaaaccacccttttggataaagctaaaacttggtattactctaagtcatcgtcagatagaaagaaaatagtcaagaatggcactattgccagtttcatcattattattttcggcttctattatgcttctggtaaagctgaaaatcaaaataagctgacaccgaatacttcaacagtctctgatactacagatgataagttattaaaagacgatgttgtcgcacaattgcaaggcgatataaaagacagtaatgcaaaaattactgatgacgtagcaaaaaaaatacaggccatgattaataagggtgagtttaagctagcgcctacgccgccagtgaatttagccgaagctgatctttcatcagttaaa…	MSNKNIVDDNKTTLLDKAKTWYYSKSSSDRKKIVKNGTIASFIIIIFGFYYASGKAENQNKLTPNTSTVSDTTDDKLLKDDVVAQLQGDIKDSNAKITDDVAKKIQAMINKGEFKLAPTPPVNLAEADLSSVKEKNELGSTTGNPVEFSYPQPLSESSPVSSDNSTPVDGTAPPDAGPVWLGDIAIDNSTFTQPPTEVNTEKKNQIQLPVGFMKAHLLVGVNALTGEFGAENPQTVMFRVQAPAQLPNFIKMNLSGCFSVANVTGNLSMERIIALPISMHCITRDKRFIVEGAIKGFVSDRDGKRDMSARVVSRAGPLLASTIFAKSIEGFANVVGSQGVTQNVSALGSVNTIKNEDLAKTAATQGLAGGLSEVGKYLLDLAKQTAPALETGSGKDVML…
33266	32478	-	hypothetical protein	atgaataaactactcctaatttgtgctctcagtcttacctctgctgtggcgacggcaaaagtaaataacattagtacccaacgggttcttcctgaagtctctaccactgttacattaagcaaccgtgatgttaatcgcattgtttgtgaatctggcgaagctgtgaagcccgtttttagtaaagaaaaacccatgaaagtagaaattggtgctgacaggaaaaccttctttgttaagtttctatttctacagaacacaggaggaaaccaatattactccgaaccaacagaattatacttaacctgtggcaatgctacatttgaacttattattaatccacagcatgaagctgccagaaaaattttattaggttctggaacagccaataccattaaagaa…	MNKLLLICALSLTSAVATAKVNNISTQRVLPEVSTTVTLSNRDVNRIVCESGEAVKPVFSKEKPMKVEIGADRKTFFVKFLFLQNTGGNQYYSEPTELYLTCGNATFELIINPQHEAARKILLGSGTANTIKENQKLFSALSLEETATQLSISVMKDANDSGLGLPPTFEQQAINGSWEKASPDRRGVAIPIELKKDREVNIEGTGLKATQFTIRALRNVQLSEMMFLNTRYGKNIFAITLESLSLSSGQMTSLVIIEREGL
33921	33268	-	hypothetical protein	atgaaaataggaaattttcaattcaaaaataatagcaagagtccgagcaaaaaaagaggcattgctatcaatgaatcacagcgggaacaggcagataaaaagaaaactaaattcattctctacgctattttggtattaacagcgctgacatattacgaagtcagtaactcagcggacaaagcaaaaattgttattgcacctttcgctagcgtagattctggtgacttttgggtaaccggaacatcagcatcagagagttatgttaatcgcatggctaagctggtcaccgcctattatgggacggtttcgcccaccacggtaaaaaactctaacgcttctctcctggcgatggttcatcccacaagaagtgaagtaatgaggaagaaattcaatgaacga…	MKIGNFQFKNNSKSPSKKRGIAINESQREQADKKKTKFILYAILVLTALTYYEVSNSADKAKIVIAPFASVDSGDFWVTGTSASESYVNRMAKLVTAYYGTVSPTTVKNSNASLLAMVHPTRSEVMRKKFNEREKKVTQFTTVSFITELNPEKSIQVTTNPEVEYKEHGSLPVYRMEIPVTKRKIIGETSTNPETAKYTVDYTIESNQFWLLDITGL
34204	33932	-	hypothetical protein	atggattatcacggcagattatataaatatcctcacttacctattcaggtattttggtttgaccgcgatgagtggttgttattgatagcatcatacattgggtctatgcaaataggcggtattagtttctttattttttttactgccacaaccatagctatctctattaagcgcagtcatggtcgagggtattttcgtcacatcctttataagtttggattagttgaatacaaactatatccagactccactgctgaaaattttgacgagtaa	MDYHGRLYKYPHLPIQVFWFDRDEWLLLIASYIGSMQIGGISFFIFFTATTIAISIKRSHGRGYFRHILYKFGLVEYKLYPDSTAENFDE
34589	34221	-	hypothetical protein	atgattttatcactaagtacacatgttcacgagaacacgcaatctatttttattaaattaaaaacttggtacttaagtcttaacgctccacagcggtttaccttgggtttattactaacgttgatacctgcggctgcaatggcctggactgctcccgcagcgggtgactttggttatcaaatttatgatgttggtattaataaaattgccaaaggcccaatcggttttgccggtggtgcatatcttatagctgctggtgctaccaagatgaatgaatcatggcctaaagctctcgggttcgttttagcgggttcatgtttaattaaagttgatagcctcactacttctctcggtgctctcattaactaa	MILSLSTHVHENTQSIFIKLKTWYLSLNAPQRFTLGLLLTLIPAAAMAWTAPAAGDFGYQIYDVGINKIAKGPIGFAGGAYLIAAGATKMNESWPKALGFVLAGSCLIKVDSLTTSLGALIN
35524	34643	-	Thiol:disulfide interchange protein DsbC	atgcaaattaacaaaatgtttaaacctgctttattaagtctatttattctcactggttttgtgcatgcacaaaccgcatctggtacagcagcattgaaggcaaccgagacaccggcatttaaaaagcttcaagaagctcaagctggctcaattgctgaagttaaagccgcgcaagacgagtttaaacagactttttctcaaatgaatttcactaactttgctgaatctccagtgaaaggaatttatgaattacatactggtggcaatgttatttatttcactcctaaatcggaaaaccgaaaaggggtacttatttttggtgagatgtgggattcaaacggtgtaagcctgacgaatgaaagtaaattaaaagcaataaaaagtgaatggaaaaaactt…	MQINKMFKPALLSLFILTGFVHAQTASGTAALKATETPAFKKLQEAQAGSIAEVKAAQDEFKQTFSQMNFTNFAESPVKGIYELHTGGNVIYFTPKSENRKGVLIFGEMWDSNGVSLTNESKLKAIKSEWKKLPVGSAISIGDKNSPSYYEITDPDCPYCHSYHEWIKDYSKTNPVQRNLIFMLNPGHPEAPAKIEHIICSKDKEQAINDMFEQKPVALEKCPEAKGIIQQHQDIVKALGVNGTPSFVFDVNEEPELIVGFNKSKVMEAITKATDKVKAKANELMKQNSTKKQ
35831	35514	-	hypothetical protein	atgaaaggcaaggcgacactcaaaatagtatttgttgcaggggtaggggttctatcgaactcggcccttgctgatacgatcattcaaaaatggtctggcgaatttttaattgtatccaatgccgaagcaaaaagaatttttgatttgaatcttactggattcttagaactacctgcacttgctgatcgaccaactgtgatcacaccacctcgtaaaagcccctttttgataagtggaaaaaagaaaagcggaacagttattgagcataaagatactgattctatttttattcgtttggagcgtgaaaatgcaaattaa	MKGKATLKIVFVAGVGVLSNSALADTIIQKWSGEFLIVSNAEAKRIFDLNLTGFLELPALADRPTVITPPRKSPFLISGKKKSGTVIEHKDTDSIFIRLERENAN
36364	36044	-	hypothetical protein	atgggtatgccaaacgatcatttgaaatttttcagaattcgaattgatgaagatatcatagaaaaaattaatcgtgaaacacaaatcaaagatggaatgaagcaagaccttatctctgatgctgctgattggttcgcaacacaacgtagcaaaggagaatttcctcctcgctatttcgcaagtccaacatgcgctgaatatgaacccatctgggtcaggaaagaaacagctaaaagaattcaagatcttgcaaaaactgatggaacaaatgcttcaagagttctttatacagcacttgcgagatatgtagaaaaaaagtga	MGMPNDHLKFFRIRIDEDIIEKINRETQIKDGMKQDLISDAADWFATQRSKGEFPPRYFASPTCAEYEPIWVRKETAKRIQDLAKTDGTNASRVLYTALARYVEKK
36828	36475	-	Methyl-accepting chemotaxis protein	atggtaagtgaacaaactaacaatgttcgaatgatgaagcatgtgacgcttgagcggttcagtaaggttattgctaataatctgaaactcctagctaagtccagaaacctctctctttatgagctacaaaatcaaatagttgaggcatttttacttaaatatacagaaacagaaataagatacgtgccatcaacccatgatgataaaaatcgctataatgtatttgtaagcaatagcgttttttctcagatccaaaatagaggcatgaaggatcaaaagagtaatgccgagattgtctacaacgctatcatttgttatgccaggatcaacggattgaacaataaattgctttaa	MVSEQTNNVRMMKHVTLERFSKVIANNLKLLAKSRNLSLYELQNQIVEAFLLKYTETEIRYVPSTHDDKNRYNVFVSNSVFSQIQNRGMKDQKSNAEIVYNAIICYARINGLNNKLL
36928	37203	+	hypothetical protein	atgcgctatggttggtcactgaagactgctaaattgctcgttgaggaacgttttgttactcaactcgatatcgttcttgatcctactactttcttgcgaccgtgggagatccactttaaaacgctctgcggtgataatgctcgcttgttaaccaatggctacaacgataaatctaaagttggagcaagacgatttgcgtcggtcagcgcagcacagcgttatattgaggaacgcttaccggaggctcattacttgatgggtaaagctatcgattag	MRYGWSLKTAKLLVEERFVTQLDIVLDPTTFLRPWEIHFKTLCGDNARLLTNGYNDKSKVGARRFASVSAAQRYIEERLPEAHYLMGKAID
37412	38812	+	hypothetical protein	atggttttggccgcaaaaagctttacatatgatacaaatatgtattacgaggagactccaggtgcattttttgatgctcttggcggcttaacaccttcccaatactgccgatggttgtggcgacgtaactcgaatgagaacggccgtcatttgtatgtccctgtgggccaaactaagcggcaacgcaaagtcatctcttctctatcttctttttaccttcaaaccaatacagatgaagatctctacttcacccccaatacgttttttgattggcgtagaaaagcgctgttatcagggctgtgtgcaaactatgtagagatagatacttctattgaacggatgctgactgccagtgagtctcagcaggttctcgatgaggtattacagcaagtggcggct…	MVLAAKSFTYDTNMYYEETPGAFFDALGGLTPSQYCRWLWRRNSNENGRHLYVPVGQTKRQRKVISSLSSFYLQTNTDEDLYFTPNTFFDWRRKALLSGLCANYVEIDTSIERMLTASESQQVLDEVLQQVAASGTPSPNAIVESGSGGLHLYWFYEMIDAFPAQKLAWEAISKKLTDRFTGGDLWHVDTGASHDMTRFLRLPGSKHSASGKRVKIWLSEQQYSFKSLASKLDVVYSPTVMESIRVSASVVPNETPLPRSTEPEISTPARHSIANWWSRIYWHLSSFIRSSKRIKSGQRDSVAFIAFVALRRITSINKAWELIRELNDKHIGLTPSELEQYLSSAVKTIYRYKKSTLVKYFSGVGIPIPDFLLGETKRWNVSLGLTVDEIKKRQIESGI…
39289	38975	-	hypothetical protein	atgatacagaaaagtgttatttttaagaggttaaaaatggctatcaaaaccaagcactatatccccaataaacaacgttatcagaactatgtaaatcgactaaaagaacaaggtggcgctataaagaaaatatactttgagaaagaagaactggaacaaataggtcaattgaaaaataaactaatgctatccgaaaaagcaaccgtgtcagatattatcaaagcagtgatccttatcgcatcagaaggtgaattatatacacctagtggaatggttaatatttccgcactgataacaacaaaaaagcatgaatga	MIQKSVIFKRLKMAIKTKHYIPNKQRYQNYVNRLKEQGGAIKKIYFEKEELEQIGQLKNKLMLSEKATVSDIIKAVILIASEGELYTPSGMVNISALITTKKHE
39592	40461	+	Chromosome (plasmid) partitioning protein ParA	atggttaagtctgttaagagcaagaaaactgtttcgtctgttagcttgttacataagaatattgtagaagttattcgtgctgctcgtcctatctttggcaactcgaatgataaaggcggggttggtaaaacgacagtcaccgcacatgaagcttggtatttagctagccttggtttgaaagtgttggtaattgatttcgataaacatataacgaaaatgtttttcgaaaatatcatccctgatttatctgagtttgcacgggccagtgatctcttcagtgatgaaggcattacaaagccgatttatgaaatgcccaatcatccgaatatctggttattgcctgctgaacatgaaatgaaaggcattgattcgcgtccaatgagttctggcatcgttgtt…	MVKSVKSKKTVSSVSLLHKNIVEVIRAARPIFGNSNDKGGVGKTTVTAHEAWYLASLGLKVLVIDFDKHITKMFFENIIPDLSEFARASDLFSDEGITKPIYEMPNHPNIWLLPAEHEMKGIDSRPMSSGIVVYPHFHLQSLRDDFDVIVIDTPPGEGNRQQAGLLACTHAVLVTEMGGLSIGGVGDAISITNELIDNINANNPGQNMTKPSYIVIPNKFNSRRSRHKDYLAQLKQLDVNLTPCINDRETFGISTDTAIPVWKFDDGNARLAAKEVKNVLNHIFLGVAQ
40458	41849	+	hypothetical protein	atgagcaagaaacctattactttaaatattccagcgcttgaatcaatttcgcgttcagcttccgctaatcaaaaaaacattgccggtcaggtgttctacgttgatccggaagagtgttatgtcgtagtaaacccacgaaaaaaatataatgaagcgctgattgagtcctatgtcaaagagttcttagatgagcgtcagggacagcgtgagccttgcaccgtatatcccaaggatggtaaaggctatcgcattcatcatggcgctacgcgtacccttgcaggtataaaagctaaagaagctaagcctgattggaagttgaagataataatagatccaagtttgcaaaatcgtagtgatttcgaaaattattgggaacaaggcactaataatgttgcccga…	MSKKPITLNIPALESISRSASANQKNIAGQVFYVDPEECYVVVNPRKKYNEALIESYVKEFLDERQGQREPCTVYPKDGKGYRIHHGATRTLAGIKAKEAKPDWKLKIIIDPSLQNRSDFENYWEQGTNNVARDNMNLLDVANWIIECKALAKAEGKTLTQESIAKSIGQTGAWVSKVQALAELPDYLIKVYQNGETVDPWTLNSLLKIHKANENLCRAFIESGEVDRSSAQKVLKAMSLDVLKAPIDSTKDSGLQAVNSQSLTNEITSKENVATKNQNDEVVFDFVHAQKIEVMGGETGEAFIYLQPVDNQWISTAETTFKHEFNVAPSTSSNLKFASKEAAELAALVLLKSVAENILMQRRSLTEEESIDAEMLLSVIDIKLSTNGTENSGATGSGK…
41852	42589	+	hypothetical protein	atgactccatccgctaagcaagaagatcggggcgacccgatctctttacaggaacagcatgcagctacatattatgcagccctgacaaataaagaccgtgggattccaatttccttgtttgtgcaaacttgtgcaatgaaccaaggtttatcaaaggaggacgctggaacacttctaggtaaattggcgttcgagttaggatataggcaattggataagccgatttattcgaatacgttgtttagttggatgagaaataaaaccaccccactttgggctgccaaaacagcttggcactatttagagagtcaaaaagtacaacctaccaatgatcttgattggtgttcctgggcgagaacgttcactgattcaggccgagatatggaacaggtgccggat…	MTPSAKQEDRGDPISLQEQHAATYYAALTNKDRGIPISLFVQTCAMNQGLSKEDAGTLLGKLAFELGYRQLDKPIYSNTLFSWMRNKTTPLWAAKTAWHYLESQKVQPTNDLDWCSWARTFTDSGRDMEQVPDYYDANEASKWLIAANKYQQFRDKVREVNQEPSKEYFDKYSNPELALRAYCFLSVYDDQDGFSSVNIAISISAKSTVPLITDVTAVLDELLKDDFLICSEGKYKIKKATNYFQ
42854	42570	-	hypothetical protein	atgcgaactaagtcgcaagctgaaaagaagagtcaaattgatagattaaaatatattcctatgcctattatgtgccacattgacgatagaatatttgttgctgaaacattgagtatgcttcacgaacgttatagagaacgtatcgctggtttatatactaaagtttttttggtgaatttacatgaccataagatatcagatttaaaaaggctaggtcatgctagacaaaaagctaaccaatggatactggaatttataaatggaattattgaaaataattcgtag	MRTKSQAEKKSQIDRLKYIPMPIMCHIDDRIFVAETLSMLHERYRERIAGLYTKVFLVNLHDHKISDLKRLGHARQKANQWILEFINGIIENNS
42976	43509	+	hypothetical protein	gtgaaagagtgtagttggagagaagccacatattcaagaaattatctaagcatggaaagcagaccttttaaattaggtgattttgcagatcaattaataaatatttttgatcgttctcatcactgttttttatatttattagagtcctcattccaacatgccaggagcctttcagacgctgaccttacagcaatgatggagtacgttcaaagcactatcgggactaagaaaatagagcaatacttgacaaatttaggcgatgaaagtcgtttaagtttaagtgaattaacccacttgtctgatgctgccaaggatatctgtaagaaccatagtatttgcctggatatctacataaccaggcacagatatggtgatttttcggagactgaaatagataca…	MKECSWREATYSRNYLSMESRPFKLGDFADQLINIFDRSHHCFLYLLESSFQHARSLSDADLTAMMEYVQSTIGTKKIEQYLTNLGDESRLSLSELTHLSDAAKDICKNHSICLDIYITRHRYGDFSETEIDTVNQSILSLKEKSGHYVSTYKYKNFKLIITTNLTKNTTGIDVFIL
43944	43504	-	hypothetical protein	atgtattatataaatgatttaactaaaaaaaaatcaatattacgtgttaagtcaagccaagatgcaaaaacatttttaacctgggctaaagaatattcaccattatgtgattttgtaataagtgataattatatatctgctattgaatcagaattatcattagaatattttgggttttccatagaaagtttttgcacattattaatcacattaaaaaacaagaaatcatccttagatagtaatcataagttattgtttgaaactcttttaaaaaaccccaatgatactatctataactgcgcaattaaatcaggtgtaaacgcaactcatgcatataggccaataagtcagttaaaagaatattgtactaaaacatcaaatttaacaggagggcggaac…	MYYINDLTKKKSILRVKSSQDAKTFLTWAKEYSPLCDFVISDNYISAIESELSLEYFGFSIESFCTLLITLKNKKSSLDSNHKLLFETLLKNPNDTIYNCAIKSGVNATHAYRPISQLKEYCTKTSNLTGGRNPFVFFTSVRNDLS
44180	44323	+	hypothetical protein	gtgcatgcacaaaatcagaaggcactcagtgaaacactcagtgaaaatagttgccaacgtttaccacaatcaccgccccgtgcttgttccgcgcggggacgctcccgccatatcgcccctttggtgggggctggggcttactga	MHAQNQKALSETLSENSCQRLPQSPPRACSARGRSRHIAPLVGAGAY
44448	44317	-	hypothetical protein	atgacgctcaagaagttcctcgatggctgggttattaatataaagcacttttatgctctccttttaaaaccaacagccgataccaatgctacagttgccaccgttttccacatgagccgagccagtcagtaa	MTLKKFLDGWVINIKHFYALLLKPTADTNATVATVFHMSRASQ
44590	44411	-	hypothetical protein	atgaatacaatatttacagacccttactacgaatctgctgaaggtgaattaattacgaagaaacgagcactattagaactcaaaaaatatggtattgaagatccaaccgaattttttaatgagctaaatgaaaaagaacactatgacgctcaagaagttcctcgatggctgggttattaa	MNTIFTDPYYESAEGELITKKRALLELKKYGIEDPTEFFNELNEKEHYDAQEVPRWLGY
44802	45128	+	hypothetical protein	atgaaatacataatgaaagttaaaggtcattccattgagtttcattcaatttgtgaattaataactcttaagtttgataagttagttgatgtattttatgtgataaaaaaacttggtacattaaattattttgataaacagattattattagagtcatcaaaaattgtgaatatgaactaacttctggaatggaagttttaattaacaaaatatccgtatgtcgaatcaatcaaattgttgaagttgaagaactaccacagttattcatattgcatgaaaaagctgcgcttttggctatgttatctgaaagaggggctttagcatga	MKYIMKVKGHSIEFHSICELITLKFDKLVDVFYVIKKLGTLNYFDKQIIIRVIKNCEYELTSGMEVLINKISVCRINQIVEVEELPQLFILHEKAALLAMLSERGALA
45125	45313	+	hypothetical protein	atgagagtttcaatgatttgtttgaatagaatggggttccctttggggaaagtagtcgtgaaatctcaatcagataatatcgatagtgtaatcaagaataacatccatgtaattacgtcactgtatcctgctgccgttaaaattaaaattaaagggaatatgcacaaaattcctaagagacataaatag	MRVSMICLNRMGFPLGKVVVKSQSDNIDSVIKNNIHVITSLYPAAVKIKIKGNMHKIPKRHK
45356	45979	+	hypothetical protein	atgagtaaaactaaaagcactgaactaaaggatcttaaaactcagcttgatattgtaaatgctaaactacgccatctagttattgagaattcgagcctgatagaaacgtcagccagggagttgtcaaattcatggttgttatttcgcacttttttaggtgctcaaatagcccttcactgcttacaactcaataatatgtctgaggcgcaacgttggcttgatggcactatcgagggtgccatagatgagtctagtctcgagattcctgctgatatatcgatctcagacttgcaggtttggtttgataaaaaaatggttggtaatataactcatgctaaagcagtagatataattaaagcagaagtcccagtaacaacccaggcgcttttgacctctaat…	MSKTKSTELKDLKTQLDIVNAKLRHLVIENSSLIETSARELSNSWLLFRTFLGAQIALHCLQLNNMSEAQRWLDGTIEGAIDESSLEIPADISISDLQVWFDKKMVGNITHAKAVDIIKAEVPVTTQALLTSNHLFQPWRSFVTHDDISALKRFTECCDDPDSGGHDLEPEQVQRLIVIGVLRKIKRNYHEMTDFGDYVISAVMRGE
45980	46435	+	Phage protein	atgtctatcactcacaatgaactcaacttgatagctgtgaagtggctgaaacgcccacaaagtaataatgggccaggttgccaggttgcgctaacggaggttggcgggctttacggcggagagcgtgctgatgtgttcggctatcgctggggttttgacggtggctcaattgtcgttgaatcaaaaattagccgctctgactttttagccgaccgttctaaaccgcaccgcaatggccaaactgccggaatgggaacgtaccgatattacatctgtccagaaggaataatcgatatagctgatttacctaatgcctgggggctactgtgggtcaataaggggttccgcgcccatttcctccgcaggttccaccatttgagagaaaaagcatgcttatca…	MSITHNELNLIAVKWLKRPQSNNGPGCQVALTEVGGLYGGERADVFGYRWGFDGGSIVVESKISRSDFLADRSKPHRNGQTAGMGTYRYYICPEGIIDIADLPNAWGLLWVNKGFRAHFLRRFHHLREKACLSIYYAYFLCFLHNLIYCDI
46842	48044	+	hypothetical protein	atgtccaacagagaagtgcaaccatttcagtttgcttgcccggtatgtgaggaatgtatttctttcattattggccatccggatggaacgttaaaaggggcagaggacattgttgattttgatgggccatttaaaggggaaaacccatttgtcgatttgcatctagatttccctgcctactttggcgagtacgaaatggggaaaacgacattcttacgggtggtcggtgaacttggtgaagacgcatattatcatcttgctcaacgccttgaagtattgaatcgccttcttccgatgcaaagagacttgcagcgcattattacccagtacaaacgtggcgacatcgataagttagatgggatctgcaacaagatacctagggttacattgcgttctcat…	MSNREVQPFQFACPVCEECISFIIGHPDGTLKGAEDIVDFDGPFKGENPFVDLHLDFPAYFGEYEMGKTTFLRVVGELGEDAYYHLAQRLEVLNRLLPMQRDLQRIITQYKRGDIDKLDGICNKIPRVTLRSHKKQDVLAALYSATSIMSSPFTIHEQNEELSNELPGLYKWLHAHHHDKTVAYIDEILANNFLQNLHQDCLSLYPKLIELDLPFRATFFYDYVKEGEYSPVAARISTADFDTCNNFYKDLAEVFSRQLILLAGLNNLLHRGDHNEFEPSLKVKRRNEPRREAVSLNAFADADLGTKLQFIDKCFYKVDETAIDNRLRNGIAHYKYEYKESTQVITYYPFKEGMNREKAQEITFIEFIRKSLLLFREVHNLNHLIKTTLYYCVLVLKKDC
48429	48680	+	hypothetical protein	atgtccaacttctggcgacacgatgccgatctgcgctttgaactggatatgctggctcactccttggtacggtttggagatccagaggaagcgaaaacaatggtgagaggtgcaacgcgtgaggtttcaagattagctaacgaagtaaataagctaaacgataagctaaacgaagagctgaagcgcacacgaactgaccggttttggttggctcgatacaaagaaaaatacggggaactgactcatgactaa	MSNFWRHDADLRFELDMLAHSLVRFGDPEEAKTMVRGATREVSRLANEVNKLNDKLNEELKRTRTDRFWLARYKEKYGELTHD
50004	49339	-	hypothetical protein	atggcatcaataaaatttaatttcagcaaattacaaaaaatatatgtcgatgcatgggaaagaaaagacccaactattgcattcgaaattaggataggtgctggttgctttgtctttatgatgtttttatccaaagaagatactgataaaaacgataggctatttatttactttcgaaacatagagacccttcatcaaattaagctgtatggttatcatctaggtggaaatttcgaggcttatatttctgcaaaggaagaggatttaattagaaaagaattacgattacaaggcagaggaaatccctttaacttcaatgaatttctcaatgaactaaatgaaagcatccctcaattcttgtccccaacaacaaagggggaaacattaaggaacacatgg…	MASIKFNFSKLQKIYVDAWERKDPTIAFEIRIGAGCFVFMMFLSKEDTDKNDRLFIYFRNIETLHQIKLYGYHLGGNFEAYISAKEEDLIRKELRLQGRGNPFNFNEFLNELNESIPQFLSPTTKGETLRNTWEYIKDDMRNIIDEADRTILIGLKKLPEKSRPKDKTLRKLYLYINGCDNDISDFIESIKERNITLAWTNDPTRTAKTFAQLLTDFSNMQ
50415	50287	-	hypothetical protein	ttggggtacaacagcggggcggtgagattcggggcaacaaatttcactgaacgtgcaaacgaaatgggacaacctcggcaacgtctccgcgcagcggggtcaatgacgtcatttgcggcgctggcgtag	MGYNSGAVRFGATNFTERANEMGQPRQRLRAAGSMTSFAALA
50506	50652	+	hypothetical protein	ttgcagttcgtcttaactggtcggggtactacgcgttttcggcggcgagacacggggaaacaatcatcaatcactagaggggcaaaccaaatggaacaacagacaaattcaaaagcggcagcaaacgccagggaaataattttataa	MQFVLTGRGTTRFRRRDTGKQSSITRGANQMEQQTNSKAAANAREIIL
50734	50898	+	hypothetical protein	atgacatctgaacgtattgaatcattagtttctctgattgtaaatagtattaatggtgatgttaaatcatcgtttaaattgccaccactaagcgggaaagagtttggtttagtgatgaaaaaagtaagacaagcgaataaagccactcaaataattacacaataa	MTSERIESLVSLIVNSINGDVKSSFKLPPLSGKEFGLVMKKVRQANKATQIITQ
51001	52401	+	DNA-cytosine methyltransferase (EC 2.1.1.37)	atgacaaccattattaatagtaaaattggtgagaataagggaaatttaagaatttggttagagggtggaaaattatcacgtaacggttttcaacctaatgatacatacagcattattacaaatgacgattctatcattatcactaagtgcaatgatggtgaatacagtgtcagtcgcagaatgaaaggagaaagggctgatcctgtcattgaagttacaagcgttcgttgtaagtctatgattaattttttcgagcaagatcaattaattcgtgttgttgtgacgtcacaaaaaattgttattacaagccatcacttacgtaatcggatcaaacagcgtgaagaaacctttttaaataaaattaacgctagcgaaacaatgaatgtatgtgagttattc…	MTTIINSKIGENKGNLRIWLEGGKLSRNGFQPNDTYSIITNDDSIIITKCNDGEYSVSRRMKGERADPVIEVTSVRCKSMINFFEQDQLIRVVVTSQKIVITSHHLRNRIKQREETFLNKINASETMNVCELFYGYGVLARSAHDGFKSNGIKLKNSVIVERERKYIDASIEMNPDMFDAESIIIESAIQDVDIKNKMKVDLLFAGIPCTGASKSGRTKNKLASAEEHPDAGSMFFYFLKFLESSNPAAFVIENVCEYLNTESMAVIRSVANHLGYALHEVIIDSRDYGSIEERKRMLVIGVSVGLTNVVSYFDDEIVFYKKECIQTLNDIFEPIADDHTAWKEYSYLADKEIRDLKAGKGFKRQLLTGDNNKCGTIGRGYHKGRSTEPFIKHPTNPHL…
52562	53239	+	hypothetical protein	atgttaattacacaccgcgactatttgataaaaaatatctgtcttaatcataaaaagggaagtgagctttttatcaactattcagttgaagatatgtataaaatttacagtgaactcagatattgcatcccctcagcaaaattaaaatctcgctatctgcaagaggcggagtttttgactaaccctgtagttaatgctgaaaaggtatatttagagtttactgcgtcaataagcgaattactgaggaagaggtttagtaatggctgcgaaatttttaattcactaaaagcagttaaacatggctatttagctatggaatattatgaattcgacggttttttacattcatctaagagttggaactgttttaataatgctgctttttcggactatattaat…	MLITHRDYLIKNICLNHKKGSELFINYSVEDMYKIYSELRYCIPSAKLKSRYLQEAEFLTNPVVNAEKVYLEFTASISELLRKRFSNGCEIFNSLKAVKHGYLAMEYYEFDGFLHSSKSWNCFNNAAFSDYINYVYAKFDFIKRYSEYNQNAGADTILFTMSGRQADKLGYEITIHNKEEMNYYRKSLKSIVQMESALGAWQIVRTIKKIPVLNIHVAKVEFFWD
53463	53660	+	hypothetical protein	atgctttactccttgctgcgccggctgcttgactatgaacgggatgcgcggcgagatgagagcatacttaacttcaggttaaagtgcgtccttactgcgcctttatcgatggtaagcgttgcttaccgtttagtttatggctctaggggctttgccccgccgcaaggctccccagcagcaaacaaaagcatatcttga	MLYSLLRRLLDYERDARRDESILNFRLKCVLTAPLSMVSVAYRLVYGSRGFAPPQGSPAANKSIS
53777	54115	+	hypothetical protein	atgactacaaaatcaatcactgtgggcaaaaataaaataaatgtagatgatgtgttctattcagtttggggatatgaacaaacaaacgtaaattattatcaggttaccgaagtaaagggaaagtctaccgttgttctttgtgaaatacgcgctgaaattatttcaaatggttataatttttctggcgaaaagcagtttatattaaatgattttaaaggtgataaatttactcggcgagtgaaagacaatggcgatggggtattagtcagaatctgcgattctgaaaatgcacatcttaaatatgataataaaccagtttcatattcttcttatggttaa	MTTKSITVGKNKINVDDVFYSVWGYEQTNVNYYQVTEVKGKSTVVLCEIRAEIISNGYNFSGEKQFILNDFKGDKFTRRVKDNGDGVLVRICDSENAHLKYDNKPVSYSSYG
54220	55713	+	Malonyl CoA-acyl carrier protein transacylase (EC 2.3.1.39)	atgaaagatgtacagcttgaatcattaactcgtgcagtcagcaaccaaagcacagctaattataaagccatcatagatggttttttagaacggggaatagaggttgaagagataaaacctcgtgagaatgtatttacatttaacgcatggaaagcgttgggccgtgtagttaaaaaaggtgagcgtggaatagctatttgtactgttattcattgcaaaaaaatagacccagaaacaggagaggaaaaagacgttagcaaacctcaaaaaacacgggtattccatatttctcagactcaacttttatctgatcctcagagccagccagaagcccagccagaagcccagccagaagcccagccagaagcccagccagaagcccaaccagaagcccaacca…	MKDVQLESLTRAVSNQSTANYKAIIDGFLERGIEVEEIKPRENVFTFNAWKALGRVVKKGERGIAICTVIHCKKIDPETGEEKDVSKPQKTRVFHISQTQLLSDPQSQPEAQPEAQPEAQPEAQPEAQPEAQPEAQPEAQPEAQPEAQPEAHMFKGIDFPLPENISGKFSFLTSVSYFDSYIYAELLTGHRVQIGKVLNKENAQKLVDDLNHHYAYISDEIAAQKAARLDNLPNSYEQRLEEKRDRLESRALKSRRLSNEAYEQSHRLTEMIPFGQPILVGHHSERRHRAALDKSWNKMGQSVALSEKAEYYDRRAAAVGSAGISSDDPSAIEKLEEKLAKQKKAHSQMIAANKVIRSKSDDESKRLSLFEIGFSEASINASLKPDCMGVIGFASYQLT…
55876	56208	+	putative phage protein	atgttttcagcaaacattataaaagtggctcttaaagagttatccaaacttcccactggccttaaagctgaaatgattgaggccatagaagaactagagcagttaggtacaaacctgaaagagccaaaggttagggatgttggaaatggacttaaggagttaagagtcagtgctcaggaagggatagcaagaggttttttcttttttacggttgggaaacagttttacgttgtccacgttttgcacaagaaaacccaaaaaacaccaaagccgtctcttgaattagcttatcaacgaatgaacgatattaaacggagtctgaaaaatgtctga	MFSANIIKVALKELSKLPTGLKAEMIEAIEELEQLGTNLKEPKVRDVGNGLKELRVSAQEGIARGFFFFTVGKQFYVVHVLHKKTQKTPKPSLELAYQRMNDIKRSLKNV
56201	56503	+	probable DNA-binding phage-related protein YPO2320	atgtctgaacatgatctcgagatcatcccattttctgaagctaaagccctgcttttagaagatagttcaacacttgaagcctataacgaaatccagatccgtaaggctttgatgaaacagttaaaagatgcgcggaaggctttgcatcttactcaacaagatgttgctcagaaaattggaacacagaagcaaaatattagccgtatggaaaatggcggtagtgtgccaaatttggcaacattaagccgttacgcggctgccctaggtggtacttttgttttccaattgcctactaatcaataa	MSEHDLEIIPFSEAKALLLEDSSTLEAYNEIQIRKALMKQLKDARKALHLTQQDVAQKIGTQKQNISRMENGGSVPNLATLSRYAAALGGTFVFQLPTNQ
56798	56670	-	hypothetical protein	ttggggtacaacagcggggcggtgagattcggggcaacaaatttcactgaacgtgcaaacgaaatgggacaacctcggcaacgtctccgcgcagcggggccggtgacgtcatttgcggcgctggcgtag	MGYNSGAVRFGATNFTERANEMGQPRQRLRAAGPVTSFAALA
56979	57251	+	hypothetical protein	atggaacaacagacaaattcaaaagcggcagcaaacgccagggaaataattttcgaacatcaaaaagatgaagtgatcgagtttaatgatatttaccgttatataactgaatatggtcaaaataccaatacagttgaatctctagattttattaatgcaaactcaatcactttagcaagcagggatgcccctgatatctatacgatatattttcaatatggaagtttaatagcagcatgtgatgaattatcttggaatacatggctgatttaa	MEQQTNSKAAANAREIIFEHQKDEVIEFNDIYRYITEYGQNTNTVESLDFINANSITLASRDAPDIYTIYFQYGSLIAACDELSWNTWLI
57239	57541	+	hypothetical protein	atggctgatttaatgggtattatggtgtcgttttattctttgtatgcatttattaaaaaacactatcgtcactctcgttttgaagggaggaataatgataaatattggagtgatgaatactcaaaaagaatagttatttctcacatggaaagtttatgtaaatatggaaagtcatatatatcaaaacatgaatgtaatataggacaaggtttgtgctttgatattaatttaaatgtgttaggagataataatgttattgattacccctctaacgcaggaaacttaactcacattttaaattaa	MADLMGIMVSFYSLYAFIKKHYRHSRFEGRNNDKYWSDEYSKRIVISHMESLCKYGKSYISKHECNIGQGLCFDINLNVLGDNNVIDYPSNAGNLTHILN
57555	57935	+	hypothetical protein	atgcaaaaatccactcaagagataattaatcgatttaaggttcgtgatggagttactatatgtgtatcgtcaagcaaccaacatggtgaacaagttgaaattagggagtcaggttatcttgtatggagggcgtttaattgggaaagtaatttctatttcgaactgaataagaatctatcttattgcggcacagatcaagtgaaagaggttctaacagagtttatgagggaactatatgaaaatcgttgttggaagctagcttatcgtgatgcaatatcaaagttagaaagcattgatcataagaacgaacttacacaattatgtattcttaataattcccgcgcaactattgcaaatctacgtgaatacttgaaggattga	MQKSTQEIINRFKVRDGVTICVSSSNQHGEQVEIRESGYLVWRAFNWESNFYFELNKNLSYCGTDQVKEVLTEFMRELYENRCWKLAYRDAISKLESIDHKNELTQLCILNNSRATIANLREYLKD
58290	57994	-	hypothetical protein	atgatacaaattgatatcatacataaacaaatgaaggtcactatggcgaaaataatagagcaatgtaaagtaacaaaaaagagaatttactttacttgccctggcgatttaaaagatgagtttgatagggcaaaaaaattactgtcaaattatgggtatataattgacttgcaggatgactatataaaaaccattaaagatgcaataggtaaaatgcaaaaacaattggaagaattagagatcaagactagtagtgaaaattcaggaagaaaaagtgatactattcttaacggatga	MIQIDIIHKQMKVTMAKIIEQCKVTKKRIYFTCPGDLKDEFDRAKKLLSNYGYIIDLQDDYIKTIKDAIGKMQKQLEELEIKTSSENSGRKSDTILNG
58667	58786	+	hypothetical protein	ttgaccccagcgaagcgcggcagcatgaccgccagcgcatcagcaaccggcgtcacccttagccccagcggagcgcggcagcatgaccgccagcgcatcagcaaccggcgtcacccttga	MTPAKRGSMTASASATGVTLSPSGARQHDRQRISNRRHP
58958	59077	+	hypothetical protein	ttgaccacagcggagcgcggcagcatgaccgccagcgcatcagcaaccggcgtcacccttagccccagcggagcgcggcagcatgaccgccagcgcatcagcaaccggcgtcacccttga	MTTAERGSMTASASATGVTLSPSGARQHDRQRISNRRHP
59074	59193	+	hypothetical protein	ttgaccccagcggagcgcggcagcatgaccgccagcgcatcagcaaccggcgtcacccttgaccccagcggagcgcggcagcatgaccgccagcgcatcagcaaccggcttcacccttag	MTPAERGSMTASASATGVTLDPSGARQHDRQRISNRLHP
59361	59242	-	hypothetical protein	gtgacgccggttgctgatgcgctggcggtcatgctgccgcgctccgctggggtcaagggtgacgccggttgctggtgcgctggcggtcatgctgccgcgctccgctggggtcaagggtga	MTPVADALAVMLPRSAGVKGDAGCWCAGGHAAALRWGQG
59388	59753	+	hypothetical protein	atgaccgccagcgcatcaacatccggtgtcatccttagccccagcggagcgcggcagtacgaccacaaatacagagatattttgaacaagtcaggagtgcataaaaactccaagggagtgcaacaatttgagagtaaaaagaagcacagagtaagacacagaacaggtgcagaacaacacacaaaggactatgcgacctgcaaacctaaatcaaataaagccctactcaccggcataaggatcgcctctaggtcgctgtgcgcgatctggtggcacaaagcagaaaggacgaacccaaaagaaaaggcaaaatcagggcatagggggttagggcaagaaaatttttatcacacccgacgcatgtaa	MTASASTSGVILSPSGARQYDHKYRDILNKSGVHKNSKGVQQFESKKKHRVRHRTGAEQHTKDYATCKPKSNKALLTGIRIASRSLCAIWWHKAERTNPKEKAKSGHRGLGQENFYHTRRM
59947	60276	+	hypothetical protein	atgataggtttcagattaaccgatgaaatggacaaggcttttctacatgcaggaaaggcaaagggtatttcaaaacatgaatttgctaaacaaatggcgttaaaaggatatgagtcgttatcaatttcaagtgaaaaaaagatagaggcgaatataaaagtatccgcatcaacaatgaatactttgaataatcttgttgtgatgattgtgaagcaactgaacccacaaatgagcactgatgaagcgatcatattggctaatgagcaggtcttctctatttctaagttacaaacagagcagatagtaaaatcgcttgggctaggggattaa	MIGFRLTDEMDKAFLHAGKAKGISKHEFAKQMALKGYESLSISSEKKIEANIKVSASTMNTLNNLVVMIVKQLNPQMSTDEAIILANEQVFSISKLQTEQIVKSLGLGD
60278	62350	+	IncF plasmid conjugative transfer protein TraD	atgttagatagaaagaaaaatgatggttctttagttgagttgacaaggggggggcaaacactaactcatttcttgagaatgcttcaccaaatactttcgagatatataaaaattgttttattggcgtatgtcatcggtagtgttggtataggttattttctctcatctgagacggatttgaagatgggatctcaatatgcaatatcagcattccgagttgaatatttgctggataaaaatgtgaaaacacaattgattctacctagtggtaaatcagtgacggttacgcacgggcaaattgttagcagtccaacaatgaagaaccactttgagattattaaggggaaaatttacttaggtgccatcgcatcattatttttatcagcgctagttgcagtg…	MLDRKKNDGSLVELTRGGQTLTHFLRMLHQILSRYIKIVLLAYVIGSVGIGYFLSSETDLKMGSQYAISAFRVEYLLDKNVKTQLILPSGKSVTVTHGQIVSSPTMKNHFEIIKGKIYLGAIASLFLSALVAVFLFRYLRNRGKNDAKDEHIRGAAIGNKEELISAVKEKLKTAHLPSRYSLNNVPLLPAQECTSILLAGSPGVGKSTVIRDILRQGRIHNDKAVIYDISGEFTKRFYRKGFDVILNPFDKRTHSWTLWNEGRNEIAYNRLSQAAIPPVDKGDPFWSMAPQLVFSSIMDELGNRSEAPSHEHLMNIILRMSDDKLAQVVAHQDARTVFNLDVEKMAGSLRAVITAYTRNLKYLSHMTGPQFSFRDWARNEDDRRWVFLTVRDDLKVTMM…
62351	67321	+	IncW plasmid conjugative relaxase protein TrwC (TraI homolog)	atgctcagtcttaaaaaaataggtaatgttaaagaggcgggtaattactatcttagccatgatagttattataataaagatactggcgaagttcacagtgagtggggaggtaagggggctgaagagttagttttgtcaggggctgtcgatacagatagatttatagaattacttgaaggaaaaataaaagctgatattcagctcgggcgcacgaaagttaatggagatttagaacatgtaccaggttgggattttacattcagtgctcccaaaggtgcttctatattagccttggtgggggatgataaaaggcttattcaggcccatcaggaaagtgtcattgaagcaatgaaatttcttgaaaagaattatgctgcaactcgaacgtataaagacggg…	MLSLKKIGNVKEAGNYYLSHDSYYNKDTGEVHSEWGGKGAEELVLSGAVDTDRFIELLEGKIKADIQLGRTKVNGDLEHVPGWDFTFSAPKGASILALVGDDKRLIQAHQESVIEAMKFLEKNYAATRTYKDGKTHLEKVDNLLYASFIHTESRSHDPQLHTHNPVINAVLDSEGKWKSLEPVEMYRAKMMAGLVYRSSYASKARGLGYEIEVTDREKGFFDIKGIPDPLKGSFSKRRQQIQAAINQRGLFDQKSIEKATLFTRDKKTSIAQEERNEIWKTTVTESGFDIDLFISNAKEQQIQQQNRGERDIHDNNGIESPAPESKTESTSKTKERPEAKESFYENHKEQSEAFAEKGDTTDFLSQQEHIHLEESRHFDYDSQSLNDVRLAYKVLAENE…
67878	67366	-	probable membrane protein STY4561	atgggtgatacaatagctcttaaatttatggttattatttttattgtgatctgcgtccttattttcaaaccgaaaaaatttaaccggcataaaatgaagatcaatagcgcaaaaaccgttataagaaaattagcagcttttaataatgacgcgcaaaaaatggcctaccttaaaaaaattgacccttacgtttttgaagagctaattctaactggttttgagtatcaaggccatgcaatagaacgcaataaatgttatagcggtgatgggggtattgatggacgtatttggataggtcatcaattatgcctaattcaagctaaacgttataatggtgccatccaaaaacaacatgttataaattttataaatgtggttaactcccaaggttgtaagggc…	MGDTIALKFMVIIFIVICVLIFKPKKFNRHKMKINSAKTVIRKLAAFNNDAQKMAYLKKIDPYVFEELILTGFEYQGHAIERNKCYSGDGGIDGRIWIGHQLCLIQAKRYNGAIQKQHVINFINVVNSQGCKGVFCHTGTTPDSVKQIVKESGCIELVSGSRLLNLISIR
68169	67894	-	hypothetical protein	atgaatagtaccgttctaggttttgtactcatagccttgggcgcagggcttctaactttgataggttgctttgtaaacagcaaagatcaagtctccaaaggcagtaaaaatatccgaacatccatacttcctgccgacttagaaaaaaaacgcatgatagaacgtgaacaaaccgcctctcttgtctcggttcctgaagaatccaaggcgtctgcaactctccctactaattcagcacaggaaaccaaaccaactacagccaatatcccgaactaa	MNSTVLGFVLIALGAGLLTLIGCFVNSKDQVSKGSKNIRTSILPADLEKKRMIEREQTASLVSVPEESKASATLPTNSAQETKPTTANIPN
68566	68162	-	hypothetical protein	atgaacgataaatcattacttttgtattctgtatttcctattgtcgttagtttaaataaattattcggacttattatttttccaacgagtcttttgattttcttaaacctcaccaatgtcgtcattcttcattttattttaaggcgagtttttgtaacgtcttggaaatttggaacctatttacacctatgcacacttttacttttagcagcaatcttaacagttcaaacgaatggggaagatcctttgtcactctcaaaatcattttggtttgaggccacaatttttagcggtgcctggctattgctcttctattccctgttcactgagtctgagattaagacggtaaaaagtatcaatttagtgcatgcacaaaaaaatgaaaatggtgataacgat…	MNDKSLLLYSVFPIVVSLNKLFGLIIFPTSLLIFLNLTNVVILHFILRRVFVTSWKFGTYLHLCTLLLLAAILTVQTNGEDPLSLSKSFWFEATIFSGAWLLLFYSLFTESEIKTVKSINLVHAQKNENGDNDE
69081	68566	-	PilT	ttgatccaggcaattgcggaaggtgagtctaagtataacaatcgcgccataaacttgaaaaactcagatagaacaactgacgccactatgatgcaaattaattcttggtggcatgataaaccggttttcacagataacaagcttagtagacaaaaactaatgaaagatccgtgtcttagtataaatttcggggcgtgggttcttgcgggcaatttttctatcggtggcgttaattggaactccgtgggtgcctataacgctggttggaagaaaaacaaggcaacagctaggcaaaactacgttaataaaattagacccatctatgagcgcctaaaacgtgagtctggcgtctcaccatcctcaccagaaatgaacgattcaaatttaggcacacttact…	MIQAIAEGESKYNNRAINLKNSDRTTDATMMQINSWWHDKPVFTDNKLSRQKLMKDPCLSINFGAWVLAGNFSIGGVNWNSVGAYNAGWKKNKATARQNYVNKIRPIYERLKRESGVSPSSPEMNDSNLGTLTAELSPRSPNHNESSLNAELVTKSFFHSRDIDMKLVGGM
69318	69746	+	hypothetical protein	atgagtaaaatcaaatcgaagcaagaagaacagaagaaaaataaagtagtcaatttgctaaccggcttttcaagggtaaaaagtgatattgcaaaaattacagctgagcatgtcgttgatgatattccagcacctgaatttggtgacggaaagatcacgactcagatttaccgcaataaaaatattttcgccaagatcgataacaaaattaagcaggttttaccttattacacagcgctttacgcaattgtaataggaactaattcagaaccagtgccagtgcttatttcgcaagaacccaatgatatttcagacggattccctcttgttgatgctaaaacgttccaacgtctaagggttgaggactgcgatttttatgtgctgcaaggggatgatttt…	MSKIKSKQEEQKKNKVVNLLTGFSRVKSDIAKITAEHVVDDIPAPEFGDGKITTQIYRNKNIFAKIDNKIKQVLPYYTALYAIVIGTNSEPVPVLISQEPNDISDGFPLVDAKTFQRLRVEDCDFYVLQGDDFVPIAKPFSK
69756	70172	+	hypothetical protein	atgaatgatacacaaaaaattacagccgaagatgtttctcaatttcttaatcagttaactcgcagaaaaaaagtattgcgccttatgactgctgatcagataaatatcttaatttcagatgcgaaagcagttttggaagatgtaatagctgatgaagatatcaaaaaacggcaggaagcagagcgacaaactaaaatcagagaagcagcaatactactcaggaatgaaggtattggccttgatgatctggaaaagcatatggtaagccgacgttcgccaactgtagaaccaaaaacctatttgattaatggaaagaagattatctacaagggttctggacgaatgaataaggtgctaaaagccatagtagacaaagaaggccatgatgcactcgaaaaa…	MNDTQKITAEDVSQFLNQLTRRKKVLRLMTADQINILISDAKAVLEDVIADEDIKKRQEAERQTKIREAAILLRNEGIGLDDLEKHMVSRRSPTVEPKTYLINGKKIIYKGSGRMNKVLKAIVDKEGHDALEKYLVRE
70422	70249	-	hypothetical protein	atgcgcaaagaaggaagtatgcagatgatgacggtgacgtctgcaatgggaggttactgttggtgcagctggcaatgtgacaacggacaaccaggcaatgagcggttcaggatacacgaactggaactggcctcgctgaagctaagtaacgggataacattctacaggctttaa	MRKEGSMQMMTVTSAMGGYCWCSWQCDNGQPGNERFRIHELELASLKLSNGITFYRL
71278	70508	-	Resolvase	atgtcgagcatcattcctcacgaaatgaaccagatttcacgtagtgcgatccgcgcaccggctccgctgtttagctatggtcatgccctggcgttacgtgaaaaagtgctggcctccggcaatgcagaattgccactctatctgctggcccccgaagtcacggtattactctcctatctgcctgacttgcggcaacggctgctgatagaaactttatggaacaccggcgcacgattaaacgaagcgctggccctgacgccagcctgttttcacatcgagggcgactcaccgtttgtggtactgaagacgctgaagcaacggcaaaaaggacggggccgcccgaaagaaggccaggcactgaaacgcatcgtgccgctgctcgatgacaactatgtgcgc…	MSSIIPHEMNQISRSAIRAPAPLFSYGHALALREKVLASGNAELPLYLLAPEVTVLLSYLPDLRQRLLIETLWNTGARLNEALALTPACFHIEGDSPFVVLKTLKQRQKGRGRPKEGQALKRIVPLLDDNYVRLVHEYLATFRPKKYAPLWVNEHGDTISDETPRSWLRAAVTRANRDGVTFSLPVITPKTFRHSFAMHLVQSGVAFKVVQTFMGHKDAASTEVYTRIFALDVGAQYGVRFSMAPADAMDLVRRRS
71760	71876	+	hypothetical protein	ttgttatacatcccagttgatagccctcccactttaagaatgaatcattcttttggcggcaaactattatctgaatattggcaatataacctgttaaccgtaaaaggagaaagatga	MLYIPVDSPPTLRMNHSFGGKLLSEYWQYNLLTVKGER
72295	72417	+	hypothetical protein	atgttgaaaatctggctaatcgggaagtttgcgcttccagcagtattagccagtggtatttcaaagggtatcttgataaacctttgcaataaacttattagtatcagtaacatgatagtgtaa	MLKIWLIGKFALPAVLASGISKGILINLCNKLISISNMIV
72669	72950	+	hypothetical protein	atgcatgacggcaacgacttaaaaaggtggattgaatcctatcacaagtctaaaaatgggagtgcaacacataccgacgccatgaatacaggtgccttgtttggctatatatcaggtgtgtctgattcatctaaggatatctgtttgccggaaggcaaaaattttggtgatttaaccaatgatgtcattggttatgtaaatgcacaccctgaaatcaaagagatatctgcatcgcttactgtcaatttggcgttagccaaatatgcatgtagtgggaattaa	MHDGNDLKRWIESYHKSKNGSATHTDAMNTGALFGYISGVSDSSKDICLPEGKNFGDLTNDVIGYVNAHPEIKEISASLTVNLALAKYACSGN
